# Supplementary material for: Genome Sequencing and Comparative Transcriptomics Provide a Holistic View of 4-Nitrophenol Degradation and Concurrent Fatty Acid Catabolism by Rhodococcus sp. Strain BUPNP1
Source: Front Microbiol. 2019 Jan 4;9:3209. doi: 10.3389/fmicb.2018.03209 (PMC6328493; doi:10.3389/fmicb.2018.03209)
Supplement: Supplemental File 4 — Relative expression of BUPNP1 genes after 6 and 12 h in 4-NP or glucose. FPKM values, normalized for gene length. [file Table_4.XLSX]

## Sheet: BUPNP1_genes_FPKM
sample	Glu12-1	Glu12-2	Glu12-3	Glu6-1	Glu6-2	Glu6-3	Pnp12-1	Pnp12-2	Pnp12-3	Pnp6-1	Pnp6-2	Pnp6-3
NODE_10_length_192622_cov_21.0874_ID_2230:100276-101827	4.28	15.02	19.88	4.15	5.1	10.12	22.24	84.93	84.79	10.83	37.22	8.64
NODE_10_length_192622_cov_21.0874_ID_2230:101988-103044	42.64	23.63	23.68	16.66	14.27	13.74	37.09	185.19	193.71	49.01	96.12	6.28
NODE_10_length_192622_cov_21.0874_ID_2230:103112-104624	61.63	82.16	82.98	37.33	25.67	39.31	31.41	122.62	148.91	67.87	93.5	7.53
NODE_10_length_192622_cov_21.0874_ID_2230:10356-11019	24.76	48.81	74.59	48.22	55.72	38.42	35.18	126.43	120.95	28.78	29.26	23.08
NODE_10_length_192622_cov_21.0874_ID_2230:104696-105887	129.98	123.91	113.35	49.88	45.51	48.17	35.51	96.86	106.21	17.32	22.92	13.57
NODE_10_length_192622_cov_21.0874_ID_2230:105888-106671	105.11	115.58	89.1	39.23	40.46	38.03	23.54	62.52	54.87	18.52	11.6	10.72
NODE_10_length_192622_cov_21.0874_ID_2230:106741-108031	194.12	185.94	202.9	42.56	57.54	55.22	33.07	116.67	115.55	27.42	39.41	35.38
NODE_10_length_192622_cov_21.0874_ID_2230:108127-109612	62.92	59.7	55.35	27.39	25.02	20.79	54.11	159.19	221.13	35.64	63.96	16.07
NODE_10_length_192622_cov_21.0874_ID_2230:109654-109963	116.56	130.14	193.58	53.53	78.92	99.35	83.04	285.96	314.01	33.75	61.27	15.45
NODE_10_length_192622_cov_21.0874_ID_2230:110074-112222	72.25	65.54	63.44	32.77	34.24	30.69	42.76	157.71	163.97	25.15	45.31	23.54
NODE_10_length_192622_cov_21.0874_ID_2230:11070-11835	115.21	116.99	146.8	53.96	56.55	59.93	62.24	115.23	223.74	49.45	58.79	11.06
NODE_10_length_192622_cov_21.0874_ID_2230:112244-114026	20.7	15.24	17.45	12.58	13.56	12.98	21.71	109.68	116.6	18.5	45.34	7.38
NODE_10_length_192622_cov_21.0874_ID_2230:114209-114881	4.05	11.97	19.82	27.95	24.12	20.8	36.33	190.94	232	26.89	56.09	16.98
NODE_10_length_192622_cov_21.0874_ID_2230:114790-115351	21.1	10.39	7.94	82.72	73.28	79.42	9.49	73.4	83.07	7.02	25.62	7.37
NODE_10_length_192622_cov_21.0874_ID_2230:115488-117786	15.62	14.84	16.64	7.3	10.24	9.21	27.42	146.49	184.09	23.66	56.38	13.29
NODE_10_length_192622_cov_21.0874_ID_2230:117864-118650	13.07	11.82	7.39	5.2	10.39	8.41	43.91	134.04	132.95	22.76	48.27	3.05
NODE_10_length_192622_cov_21.0874_ID_2230:11831-13244	90.44	124.88	126.2	66.43	54.26	66.04	44.58	129.7	142.71	48.24	53.61	26.63
NODE_10_length_192622_cov_21.0874_ID_2230:118660-119650	29.16	39.99	32.97	6.44	14.49	9.39	29.33	114.12	140.11	26.55	46.65	12.46
NODE_10_length_192622_cov_21.0874_ID_2230:119829-120651	92.42	50.66	75.45	66.21	56.31	45.59	62.06	128.1	123.94	60.25	62.27	27.29
NODE_10_length_192622_cov_21.0874_ID_2230:120670-121321	25.41	43.13	41.46	64.11	57.18	59.81	60.82	165.02	196.38	52.05	66.91	63.15
NODE_10_length_192622_cov_21.0874_ID_2230:121340-122147	56.81	77.85	68.97	95.48	94.06	119.81	98.92	175.3	207.48	100.44	135.74	54.43
NODE_10_length_192622_cov_21.0874_ID_2230:122206-123283	13.14	15.86	21.47	35.43	20.03	22.59	43.06	159.02	182.39	42.76	98.72	15.32
NODE_10_length_192622_cov_21.0874_ID_2230:123320-123719	141.6	151.36	102.91	146.06	93.53	165.03	59.79	98.5	123.23	117.1	164.53	162.53
NODE_10_length_192622_cov_21.0874_ID_2230:123780-125193	1.59	4.18	4.79	17.24	19.56	14.85	43.17	159.57	225.73	36.7	67.77	10.36
NODE_10_length_192622_cov_21.0874_ID_2230:125263-125776	18.2	19.91	27.41	33.9	31.31	23.29	27.34	93.33	73.62	16.18	13.8	14.13
NODE_10_length_192622_cov_21.0874_ID_2230:125789-126269	33.84	22.2	12.73	46.85	34.91	45.41	36.64	170.44	198.86	42.93	52.93	18.92
NODE_10_length_192622_cov_21.0874_ID_2230:126316-127123	50.5	38.41	33.3	41.88	23.83	44.67	57.94	168.06	188.35	32.43	57.74	30.9
NODE_10_length_192622_cov_21.0874_ID_2230:127227-127809	169.6	158.89	169.03	131.26	132.7	153.51	89.71	108.41	104.76	71.36	71	53.46
NODE_10_length_192622_cov_21.0874_ID_2230:127834-128242	198.98	219.07	268.62	173.66	143.4	172.61	163.61	94.09	78.34	130.31	157.44	197.84
NODE_10_length_192622_cov_21.0874_ID_2230:128369-128699	353.97	240.12	350.71	208.37	302.36	236.57	192.55	197.49	227.9	42.96	61.27	52.61
NODE_10_length_192622_cov_21.0874_ID_2230:128774-130073	42.01	41.5	41.57	46.86	45.93	41.78	53.89	180.04	205.42	21.41	50.25	25.3
NODE_10_length_192622_cov_21.0874_ID_2230:130112-131810	95.15	86.83	79.51	36.11	62.39	44.42	61.9	184.15	257.07	64.13	82.68	36.58
NODE_10_length_192622_cov_21.0874_ID_2230:131806-132682	85.1	62.52	60.93	39.13	37.2	34.7	48.23	217.18	271.59	62.96	88.19	48.93
NODE_10_length_192622_cov_21.0874_ID_2230:132678-133419	91.97	94.2	103.94	28.17	33.73	50.03	31.71	90.22	98.23	44.59	76.19	46.16
NODE_10_length_192622_cov_21.0874_ID_2230:133415-134612	90.64	83.17	81.41	32.72	31.43	39.8	41.32	159.51	183.15	56.76	105.27	38.66
NODE_10_length_192622_cov_21.0874_ID_2230:13465-15895	4.32	5.41	5.54	11.22	9.29	11.18	25.41	115.67	124.14	42.81	61.28	8.47
NODE_10_length_192622_cov_21.0874_ID_2230:134698-135298	47.67	29.75	25.13	29.14	37.86	38.22	42.84	143.11	141.38	47.56	67.79	33.32
NODE_10_length_192622_cov_21.0874_ID_2230:135424-135922	12.74	10.44	4.79	8.47	5.05	6.11	14.35	129.52	77.63	14.87	10.36	50.43
NODE_10_length_192622_cov_21.0874_ID_2230:135918-136293	-	10.48	8.03	17.12	4.23	13.55	43.54	91.83	130.53	68.18	52.9	39.76
NODE_10_length_192622_cov_21.0874_ID_2230:136289-137906	24.46	18.35	12.81	14.76	18.92	14.48	39.99	130.01	132.86	47.14	57.99	39.92
NODE_10_length_192622_cov_21.0874_ID_2230:137910-139257	45.29	47.5	55.65	64.46	54.03	56.28	61.37	166.18	253.89	62.65	91.47	32.07
NODE_10_length_192622_cov_21.0874_ID_2230:139345-139546	85.82	54.9	31.98	92.57	-	103.89	-	-	103.5	88.66	59.9	39.68
NODE_10_length_192622_cov_21.0874_ID_2230:1395-1797	37.22	54.81	55.96	47.15	47.94	56.21	8.42	100.22	93.28	12.47	-	4.33
NODE_10_length_192622_cov_21.0874_ID_2230:139603-140215	111.12	89.73	73.23	79.96	77.22	112.87	18.72	72.48	86.51	63.11	70.29	56.1
NODE_10_length_192622_cov_21.0874_ID_2230:140280-140691	419.23	400.02	389.01	340.12	183.86	349.06	125.04	122.07	145.37	355.58	330.9	286.45
NODE_10_length_192622_cov_21.0874_ID_2230:140839-142285	13.9	12.72	22.71	57.31	47.91	60.32	31.69	87.96	98.46	23.99	26.58	12.24
NODE_10_length_192622_cov_21.0874_ID_2230:142354-142834	291.06	299.65	374.41	322.54	298.11	348.16	198.44	131.29	137.67	108.46	114.69	104.04
NODE_10_length_192622_cov_21.0874_ID_2230:142932-143931	60.07	53.78	63.39	60.54	42.03	43.35	51.55	137.01	197.31	73.18	76.1	24.65
NODE_10_length_192622_cov_21.0874_ID_2230:143938-146353	92.29	94.1	100.47	211.45	199.82	198.34	111.26	132.86	111.61	30.17	35.97	28.02
NODE_10_length_192622_cov_21.0874_ID_2230:146421-147993	227.36	216.8	232.29	190.4	160.73	172.6	197.73	187.06	168.97	59.34	74.2	49.74
NODE_10_length_192622_cov_21.0874_ID_2230:148658-148868	-	43.05	25.02	126.69	78.56	122.39	-	118.04	133.13	-	-	-
NODE_10_length_192622_cov_21.0874_ID_2230:148911-150513	13.74	11.31	10.36	14.19	19.12	15.96	18.98	89.3	78.42	20.87	27.56	7.05
NODE_10_length_192622_cov_21.0874_ID_2230:151081-151300	-	-	-	-	-	-	-	10.53	-	-	-	-
NODE_10_length_192622_cov_21.0874_ID_2230:151401-151815	17.6	37.45	33.08	7.04	6.98	8.4	27.85	76.14	58.44	8.84	14.44	-
NODE_10_length_192622_cov_21.0874_ID_2230:151811-152432	13.6	16.38	20.48	19.27	16.2	14.54	57	219.42	300.11	79.85	118.53	8.45
NODE_10_length_192622_cov_21.0874_ID_2230:153603-154740	12.31	12.83	14.69	20.66	17.94	25.13	29.31	123.78	104.63	16.96	35.38	1.91
NODE_10_length_192622_cov_21.0874_ID_2230:154898-156353	42.94	48.49	39.9	26.01	30.49	34.15	77.29	109.27	90.98	7.1	15.64	1.43
NODE_10_length_192622_cov_21.0874_ID_2230:156349-156796	38.26	35.1	23.03	24.46	30.35	21.96	100.21	152.2	145.16	33.26	62.53	3.56
NODE_10_length_192622_cov_21.0874_ID_2230:156800-158147	31.87	41.43	32.25	18.67	20.01	20.56	58.37	122.68	136.82	23.84	36.91	3.13
NODE_10_length_192622_cov_21.0874_ID_2230:158372-158798	25.03	35.52	47.07	15.57	9.93	34.55	71.65	128.06	176.32	-	13.67	3.88
NODE_10_length_192622_cov_21.0874_ID_2230:15894-16608	7.44	11.01	2.8	10.87	7.39	15.54	13.35	44.18	35.32	6.17	10.78	3.47
NODE_10_length_192622_cov_21.0874_ID_2230:158979-160449	15.16	18.97	12.57	12.05	10.25	10.76	46.64	161.09	220.69	34.56	56.99	6.36
NODE_10_length_192622_cov_21.0874_ID_2230:160445-160799	-	11.83	4.53	22.58	4.78	15.28	16.41	17.08	12.46	4.06	-	-
NODE_10_length_192622_cov_21.0874_ID_2230:161037-161214	-	-	-	-	-	-	-	-	93.69	-	-	-
NODE_10_length_192622_cov_21.0874_ID_2230:161573-162062	-	27.98	4.94	24.45	15.62	23.07	65.09	310.9	449.82	78.83	117.51	6.11
NODE_10_length_192622_cov_21.0874_ID_2230:162-567	9.17	33.02	6.9	7.34	10.91	8.75	12.45	249.94	235.65	3.07	27.12	-
NODE_10_length_192622_cov_21.0874_ID_2230:162103-162769	28.7	12.13	18.53	11.98	21.17	19.75	42.31	172.44	195.98	55.83	67.38	11.46
NODE_10_length_192622_cov_21.0874_ID_2230:162765-164268	62.05	54.99	57.93	48.94	53.46	45.78	54.02	163.85	184.2	50.77	71.55	11.02
NODE_10_length_192622_cov_21.0874_ID_2230:165798-166290	45.47	46.87	39.11	1127.23	915.12	1418.2	93.72	80.48	81.45	36.85	38.06	33.29
NODE_10_length_192622_cov_21.0874_ID_2230:166435-166843	36.18	44.41	47.6	612.63	544.92	713.47	36.81	50.18	36.16	24.24	32.68	58.93
NODE_10_length_192622_cov_21.0874_ID_2230:167364-167550	-	-	-	-	56.52	43.74	-	29.33	-	-	-	-
NODE_10_length_192622_cov_21.0874_ID_2230:16785-17988	34.5	23.35	26.74	28.96	37.34	31.53	23.96	78.03	83.92	30.43	42.22	23.24
NODE_10_length_192622_cov_21.0874_ID_2230:167928-168294	-	-	4.22	15.01	17.8	24.92	5.09	31.65	42.19	3.78	14.86	5.23
NODE_10_length_192622_cov_21.0874_ID_2230:168842-170204	11.59	10.36	6.24	16.24	14.49	17.1	14.04	95.74	103.82	8.76	19.01	6.18
NODE_10_length_192622_cov_21.0874_ID_2230:170351-171083	25.17	29.56	12.19	11.46	12.86	4.62	17.73	116.07	130.75	5.97	4.63	6.71
NODE_10_length_192622_cov_21.0874_ID_2230:171206-172187	270.37	252.37	286.23	368.95	243.27	346.8	23.07	66.72	85.22	39.06	30.67	26.36
NODE_10_length_192622_cov_21.0874_ID_2230:172183-172846	4.13	1.36	4.66	3.29	1.64	2.65	22.22	101.15	142.59	53.45	38.57	3.85
NODE_10_length_192622_cov_21.0874_ID_2230:172842-173505	16.5	8.14	4.66	4.38	1.64	5.3	9.26	61.51	38.19	6.85	10.64	3.85
NODE_10_length_192622_cov_21.0874_ID_2230:173501-175271	9.82	2.83	6.94	5.2	9.76	6.74	19.14	81.02	87.06	18.24	32.8	6.87
NODE_10_length_192622_cov_21.0874_ID_2230:175267-176851	6.96	7.33	6.82	4.06	4.43	4.04	8.06	75.51	55.83	5.97	9.31	4.54
NODE_10_length_192622_cov_21.0874_ID_2230:176854-177241	20.05	36.07	37.67	10.7	7.94	12.73	9.07	96.27	104.71	13.45	9.91	9.33
NODE_10_length_192622_cov_21.0874_ID_2230:177305-178304	60.07	64.06	86.03	49.07	44.89	63.48	22.55	42.94	51.66	21.48	19.22	15.68
NODE_10_length_192622_cov_21.0874_ID_2230:178388-179066	47.98	77.52	58.73	121.04	85.76	115.57	17.94	75.39	75.07	41.16	63.11	37.27
NODE_10_length_192622_cov_21.0874_ID_2230:17987-18620	61.71	44.9	54.78	106.57	70.03	84.88	45.53	70.31	77.94	26.37	19.92	34.92
NODE_10_length_192622_cov_21.0874_ID_2230:180307-180778	132.79	36.66	89.4	148.86	113.68	138.37	100.9	81.02	74.71	60.68	41.02	29.29
NODE_10_length_192622_cov_21.0874_ID_2230:180883-182302	28.42	18.72	30.36	72.38	78.47	54.51	79.57	154.71	177.72	49.04	49.82	11.04
NODE_10_length_192622_cov_21.0874_ID_2230:182318-182873	112.59	100.33	135.24	156.81	161.77	123.66	195.41	219.56	240.21	94.61	128.55	39.97
NODE_10_length_192622_cov_21.0874_ID_2230:182916-183216	17.99	5.86	13.49	4.82	7.1	22.56	40.79	176.54	116.14	-	6.03	-
NODE_10_length_192622_cov_21.0874_ID_2230:183304-184552	25.69	7.85	17.29	22.37	26.27	26.04	49.96	153.4	184.81	32.16	53.87	5.13
NODE_10_length_192622_cov_21.0874_ID_2230:184558-185443	22.4	17.5	14.77	34.91	30.04	40.56	46.34	112.84	76.65	17.62	33.19	13.05
NODE_10_length_192622_cov_21.0874_ID_2230:185472-185880	63.31	59.21	51	79.59	118.3	74.8	122.71	217.98	201.87	72.73	59.41	33.67
NODE_10_length_192622_cov_21.0874_ID_2230:18625-19486	95.71	114.5	98.36	224.7	191.34	227.78	164.83	253.03	241.32	109.56	131.11	101.41
NODE_10_length_192622_cov_21.0874_ID_2230:186271-186577	222	250.18	140.88	237.96	175.34	289.41	116.13	95.86	60.92	69.26	57.16	79.22
NODE_10_length_192622_cov_21.0874_ID_2230:186804-187266	28.89	47.36	24.46	55.79	28.66	43.81	22.82	120.94	119.76	24.13	33.01	13.46
NODE_10_length_192622_cov_21.0874_ID_2230:187269-187476	-	69.71	54.06	-	-	22.01	-	42.66	86.68	-	50.44	33.52
NODE_10_length_192622_cov_21.0874_ID_2230:187705-189049	10.09	19.38	18.39	31.65	29.42	29.84	30.01	71.26	66.86	10.01	13.41	5.49
NODE_10_length_192622_cov_21.0874_ID_2230:189110-190175	11.1	10.23	13.39	12.37	13.24	15.75	32.74	178.55	236.55	29.39	54.66	10.35
NODE_10_length_192622_cov_21.0874_ID_2230:190391-191111	14.71	14.51	8.31	23.44	20.46	22.46	24.74	94.58	123.81	28.08	48.52	15.43
NODE_10_length_192622_cov_21.0874_ID_2230:191465-191684	163.23	69.96	81.21	73.35	106.34	99.63	24.61	115.84	85.28	37.3	18.8	-
NODE_10_length_192622_cov_21.0874_ID_2230:191692-191842	-	-	-	-	-	-	-	-	-	-	-	-
NODE_10_length_192622_cov_21.0874_ID_2230:192109-192451	26.07	25.53	9.79	24.4	36.1	24.7	11.82	25.5	31.65	-	8.66	6.06
NODE_10_length_192622_cov_21.0874_ID_2230:19645-20959	10.36	15.92	19.53	44.85	46	35.65	57.02	152.81	183.74	61.65	94.18	18.52
NODE_10_length_192622_cov_21.0874_ID_2230:20965-21973	40.4	38.32	46.57	38.44	38.73	35.98	46.73	144.71	189.35	51.13	72.97	23.27
NODE_10_length_192622_cov_21.0874_ID_2230:22117-23305	42.81	26.91	28.61	25.28	37.13	28.24	54.73	132.69	116.34	36.04	47.83	23.59
NODE_10_length_192622_cov_21.0874_ID_2230:23673-23761	-	-	-	-	-	-	-	-	-	-	-	-
NODE_10_length_192622_cov_21.0874_ID_2230:24463-24706	315.56	317.17	458.69	1189.55	742.99	918.59	15.88	112.77	119.94	131.53	191.67	162.12
NODE_10_length_192622_cov_21.0874_ID_2230:24796-25555	612.97	594.53	643.76	305.41	345.6	347.94	288.45	271.83	252.34	466.83	409.34	410.22
NODE_10_length_192622_cov_21.0874_ID_2230:25587-26349	177.13	166.89	192.49	132.91	110.98	143.48	157.19	248.51	331.8	149.13	172.93	160.37
NODE_10_length_192622_cov_21.0874_ID_2230:2601-3519	48.1	36.04	40.28	37.56	31.86	43.02	15.53	73.14	68.16	10.62	18.83	7.47
NODE_10_length_192622_cov_21.0874_ID_2230:26641-27244	-	10.88	8.91	12.57	9.4	15.18	38.27	142.8	146.16	39.34	68.81	13.23
NODE_10_length_192622_cov_21.0874_ID_2230:27347-28628	3.56	2.34	3.35	6.13	1.41	9.18	37.32	162.14	188.99	38.82	58.47	9.13
NODE_10_length_192622_cov_21.0874_ID_2230:28633-29377	3.52	-	-	-	6.99	3.39	29.95	195.62	305.84	68.86	71.24	8.2
NODE_10_length_192622_cov_21.0874_ID_2230:29414-29888	89.88	92.94	111.86	86.51	90.52	108.2	53.02	248.53	234.9	85.42	137.49	45.08
NODE_10_length_192622_cov_21.0874_ID_2230:29887-30508	58.92	64.02	81.92	49.37	61.2	63.98	59.04	121.4	125.4	46.7	89.26	42.24
NODE_10_length_192622_cov_21.0874_ID_2230:30610-31093	26.79	35.15	40.33	24.96	10.63	19.26	9.06	66.06	49.69	13.42	19.64	9.36
NODE_10_length_192622_cov_21.0874_ID_2230:31092-31923	9.11	28.97	8.01	8.86	9.66	2.93	13.6	76.03	79.86	15.1	27.28	2.83
NODE_10_length_192622_cov_21.0874_ID_2230:31884-32919	11.5	7.57	8.67	4.27	2.74	5.93	5.14	38.44	22.62	4.57	7.35	5.36
NODE_10_length_192622_cov_21.0874_ID_2230:32915-33902	-	3.21	1.84	2.59	1.94	3.93	16.35	66.99	49.56	27.46	53.85	2.27
NODE_10_length_192622_cov_21.0874_ID_2230:33898-34804	2.72	4.47	5.12	3.6	5.4	1.75	6.08	34.11	23.67	3.6	6.96	-
NODE_10_length_192622_cov_21.0874_ID_2230:34800-35748	2.57	2.53	2.9	3.4	4.08	4.13	8.03	50.52	47.64	2.55	8.21	3.59
NODE_10_length_192622_cov_21.0874_ID_2230:35814-37353	7.19	4.26	3.25	1.52	2.29	5.11	12.82	95.87	85.98	12.35	19.7	2.01
NODE_10_length_192622_cov_21.0874_ID_2230:3620-4808	72	51.25	49.88	106.26	108.31	96.63	52.99	102.5	116.34	59.85	58.4	40.83
NODE_10_length_192622_cov_21.0874_ID_2230:37385-38930	4.29	4.24	5.4	3.03	4.55	4.16	8.3	81.86	58.32	9.46	20.52	1.34
NODE_10_length_192622_cov_21.0874_ID_2230:39243-39320	-	-	-	-	-	-	-	-	-	-	-	-
NODE_10_length_192622_cov_21.0874_ID_2230:39449-40580	28.9	44.85	37.35	25.72	33.65	31.28	29.5	91.19	88.79	31.41	46.82	13.47
NODE_10_length_192622_cov_21.0874_ID_2230:40628-41276	136.4	191.88	218.32	93.97	77.88	84.83	86.11	88.39	52.74	107.63	127.84	135.08
NODE_10_length_192622_cov_21.0874_ID_2230:41272-42028	141.15	114.33	120.62	51.17	62.92	60.88	128.03	207.13	244.34	135.89	159.31	91.47
NODE_10_length_192622_cov_21.0874_ID_2230:42173-43523	23.42	14.32	15.14	15.52	21.29	15.65	53.74	198.09	259.61	51.98	81.63	26.52
NODE_10_length_192622_cov_21.0874_ID_2230:43519-44692	55.32	46.83	62.56	38.23	36.92	46.5	74.09	201.19	236.96	79.72	116.7	47.9
NODE_10_length_192622_cov_21.0874_ID_2230:44688-45510	49.29	37.49	51.07	22.89	24.48	24.78	52.41	146.76	135.13	51.06	76.11	51.7
NODE_10_length_192622_cov_21.0874_ID_2230:45532-46744	142.5	95.08	106	60.44	71.01	66.79	145.88	250.08	307.89	136.96	172.23	112.51
NODE_10_length_192622_cov_21.0874_ID_2230:46909-47344	385.57	339.44	368.57	400.27	289.87	327.68	308.47	333	221.86	435.33	465.39	433.82
NODE_10_length_192622_cov_21.0874_ID_2230:47377-48430	272.47	254.96	308.93	251.38	270.33	245.28	235.41	202.66	219.22	195.23	184.29	165.88
NODE_10_length_192622_cov_21.0874_ID_2230:4804-5578	200.15	186.48	199.82	282.43	261.11	233.86	286.9	257.96	346.8	338.51	325.73	304.76
NODE_10_length_192622_cov_21.0874_ID_2230:48499-48664	-	-	-	137.35	-	153.02	-	-	440.38	-	184.02	-
NODE_10_length_192622_cov_21.0874_ID_2230:48827-51314	16.02	16.95	18.76	17.87	17.78	21.8	39.05	140.35	177.47	40.07	78.77	10.62
NODE_10_length_192622_cov_21.0874_ID_2230:51329-52289	73.24	68.14	76.14	36.17	51.19	47.18	49.68	115.02	149.65	37.63	42.03	18.84
NODE_10_length_192622_cov_21.0874_ID_2230:52285-53242	134.37	141.83	145.23	67.24	64.49	62.06	83.88	163.33	141.92	55.4	71.41	48.46
NODE_10_length_192622_cov_21.0874_ID_2230:53238-54426	95.35	76.23	79.95	70.67	71.17	47.06	66.89	151.55	229.22	62.42	72.68	46.27
NODE_10_length_192622_cov_21.0874_ID_2230:54422-54665	175.31	67.96	209.69	122.73	96.31	172.91	47.63	72.97	53.31	47.83	23.96	64.85
NODE_10_length_192622_cov_21.0874_ID_2230:54661-55090	24.71	64.75	34.08	54.89	62.06	47.24	55.84	161.81	179.26	66.16	62.06	7.67
NODE_10_length_192622_cov_21.0874_ID_2230:55326-56700	1783.29	1654.88	2266.42	1962.94	2009.25	1859.89	4352.64	2596.16	2287	1151.13	1090.08	1149.42
NODE_10_length_192622_cov_21.0874_ID_2230:56853-57750	22.01	20.82	16.59	22.63	18.59	20.38	22.16	78.09	74.45	20.05	31.74	7.7
NODE_10_length_192622_cov_21.0874_ID_2230:57844-58432	98.24	82.27	57.34	80.94	105.33	102.37	30.91	46.77	35.37	57.19	57.19	41.2
NODE_10_length_192622_cov_21.0874_ID_2230:579-1203	54.01	45.83	42.37	5.98	7.15	13	6.06	31.44	22.37	11.97	4.36	2.1
NODE_10_length_192622_cov_21.0874_ID_2230:58560-59676	6.29	3.45	3.16	7.23	8.34	7.44	19.68	107.31	125.79	29.84	46.24	6.85
NODE_10_length_192622_cov_21.0874_ID_2230:5878-6673	141.64	152.45	134.63	58.95	75.47	66.27	56.22	109.26	104.47	69.38	78.55	57.02
NODE_10_length_192622_cov_21.0874_ID_2230:59677-60658	4.92	4.85	5.56	7.82	16.61	12.67	21.97	124.65	115.34	42.31	58.99	3.44
NODE_10_length_192622_cov_21.0874_ID_2230:60690-62043	6.68	10.99	10.07	21.23	15.26	18.31	31.27	92.73	109.56	14.89	35.12	10.89
NODE_10_length_192622_cov_21.0874_ID_2230:62164-63844	61.17	76.31	76.55	93.79	66.76	72.69	103.83	182.66	227.54	54.16	64.63	29.13
NODE_10_length_192622_cov_21.0874_ID_2230:64148-64985	240.7	192.99	232.4	150.09	156.63	132.64	88.88	147.64	131.79	74.79	104.23	85.56
NODE_10_length_192622_cov_21.0874_ID_2230:65010-65865	178.53	155.97	135.65	95.51	102.35	107.38	92.99	154.01	189.79	50.43	92.9	51.85
NODE_10_length_192622_cov_21.0874_ID_2230:65869-66838	49.92	36.96	41.39	34.42	30.76	36.18	71.41	186.3	215.77	58.67	77.48	50.04
NODE_10_length_192622_cov_21.0874_ID_2230:66913-68050	104.61	90.48	91.23	56.01	57.9	51.58	83.35	179.86	218.99	79.38	83.86	48.77
NODE_10_length_192622_cov_21.0874_ID_2230:6704-7436	136.66	145.43	138.19	56.33	72.87	86.7	58.03	105.41	101.08	68.02	74.02	65.38
NODE_10_length_192622_cov_21.0874_ID_2230:68084-68366	106.97	118.14	120.21	28.71	33.73	46.73	96.98	157.23	93.6	43.51	28.84	79.29
NODE_10_length_192622_cov_21.0874_ID_2230:68403-69531	45.56	50.45	52.3	34.04	35.4	36.05	96.18	169.57	189.85	82.89	87.32	56.97
NODE_10_length_192622_cov_21.0874_ID_2230:69681-70533	882.04	739.87	845.28	334.65	352.86	329.29	796.05	499.29	459.46	547.53	468.55	574.27
NODE_10_length_192622_cov_21.0874_ID_2230:70725-71523	48.05	49.51	50.69	33.15	39.46	30.91	48.77	126.03	91.3	35.05	54.5	29.86
NODE_10_length_192622_cov_21.0874_ID_2230:71533-72460	182.1	151.09	150.18	30.8	36.71	44.19	95.6	148.73	173.36	51.57	63.38	44.29
NODE_10_length_192622_cov_21.0874_ID_2230:72708-73275	363.23	345.86	314.53	82.77	86.53	89.79	2011.86	1694.3	1119.72	1113.98	1144.12	923.61
NODE_10_length_192622_cov_21.0874_ID_2230:73341-74955	1398.72	1529.29	1552.76	434.83	399.7	450.65	13778.4	9264.12	7520.16	5695.43	5719.14	6249.06
NODE_10_length_192622_cov_21.0874_ID_2230:7462-9133	106.06	113.43	108.61	71.12	72.38	67.64	67.12	136.11	129.41	60.11	70.87	47.01
NODE_10_length_192622_cov_21.0874_ID_2230:75046-75541	797.5	744.66	895.5	263.58	255.22	261.11	8375.84	4884.51	4696.82	2915.9	2718.55	3199.51
NODE_10_length_192622_cov_21.0874_ID_2230:75649-76648	69.69	57.73	57.96	52.89	25.79	51.87	113.84	173.7	231.74	91.47	106.08	61.62
NODE_10_length_192622_cov_21.0874_ID_2230:76737-77949	13.3	7.51	5.01	3.53	2.27	3.06	28.84	81.62	61.8	16.34	18.19	5.32
NODE_10_length_192622_cov_21.0874_ID_2230:77951-78944	9.68	7.97	13.69	3.85	6.74	6.24	18.4	106.6	86.77	27.25	48.02	7.9
NODE_10_length_192622_cov_21.0874_ID_2230:79261-80635	93.43	81.5	110.6	99.91	106.88	95.19	164.51	152.28	141.79	221.56	214.78	280.48
NODE_10_length_192622_cov_21.0874_ID_2230:80649-81153	118.65	149.54	164.51	111.32	123.91	153.77	188.55	325.62	407.89	297.81	391.89	383.98
NODE_10_length_192622_cov_21.0874_ID_2230:81185-82805	117.99	120.17	144.19	116.42	97.62	110.33	183.19	197.21	183.38	215.92	217.23	275.72
NODE_10_length_192622_cov_21.0874_ID_2230:82801-83599	92.89	83.22	118.27	80.75	90.37	66.97	195.08	262.03	333.14	174.16	187.15	152.3
NODE_10_length_192622_cov_21.0874_ID_2230:83699-85043	43.73	36.55	47.55	32.98	40.12	31.47	135.06	210.79	173.35	142.31	150.7	157.62
NODE_10_length_192622_cov_21.0874_ID_2230:85039-87769	29.74	36.94	41.12	40.38	45.5	43.87	66.86	197.78	246.07	71.45	99.78	47.29
NODE_10_length_192622_cov_21.0874_ID_2230:87772-89023	151.88	110.86	124.85	127.56	101.85	103.28	89.83	194.3	210.75	103.46	144.22	73.37
NODE_10_length_192622_cov_21.0874_ID_2230:89012-91412	275.25	290.88	300.47	173.65	193.51	210.45	142.85	143.43	137.04	101.25	120.89	77.26
NODE_10_length_192622_cov_21.0874_ID_2230:9129-10278	60.76	86.01	85.5	53.16	50.73	56.16	30.75	94.34	52.23	37.51	43.34	35.88
NODE_10_length_192622_cov_21.0874_ID_2230:91491-91902	258.67	256.95	274.99	142.71	173.25	110.68	125.04	122.07	89	62.75	61.5	58.12
NODE_10_length_192622_cov_21.0874_ID_2230:91907-92411	24.98	16.39	23.5	13.29	12.39	21.97	8.44	72.95	51.99	33.32	42.64	11.64
NODE_10_length_192622_cov_21.0874_ID_2230:92514-93522	99.81	76.64	88.67	70.58	59.51	64.31	57.35	176.74	215.59	92.81	129.22	34.34
NODE_10_length_192622_cov_21.0874_ID_2230:93632-94307	56.32	75.36	59.09	48.08	70.31	52.97	61.37	183.71	189.56	137.6	137.38	76.87
NODE_10_length_192622_cov_21.0874_ID_2230:94331-95519	70.05	67.27	63.81	62.42	56.47	73.41	72.1	155.33	139.37	63.06	68.96	36.29
NODE_10_length_192622_cov_21.0874_ID_2230:95736-96978	5.54	3.65	4.17	5.87	7.34	5.95	48.6	194.21	224.62	41.49	88.93	15.49
NODE_10_length_192622_cov_21.0874_ID_2230:97210-98497	161.03	143.92	137.41	83.48	73.17	63.36	225.05	271.66	306.4	348.66	347.73	369.63
NODE_10_length_192622_cov_21.0874_ID_2230:98466-98796	127.43	55.41	85.02	45.46	39.19	49.1	57.77	146.85	148.63	114.56	179.1	138.09
NODE_10_length_192622_cov_21.0874_ID_2230:98788-99481	46.53	31.86	26.29	74.14	30.81	46.09	27.83	123.63	125.05	36.05	51.19	23.5
NODE_10_length_192622_cov_21.0874_ID_2230:99540-100272	7.19	11.82	13.55	6.68	4.29	16.18	35.46	188.92	245.01	52.5	83.27	21.79
NODE_11_length_185985_cov_19.5696_ID_2232:100343-101381	254.4	264.01	304.92	280.77	262.38	271.78	154.63	140.54	153.64	99.36	117.25	76.93
NODE_11_length_185985_cov_19.5696_ID_2232:10096-11371	184.29	172.03	190.2	148.91	161.48	130.43	261.89	209.52	219.11	204.66	217.48	251.94
NODE_11_length_185985_cov_19.5696_ID_2232:101471-103976	64.43	54.04	50.49	88.86	92.53	83.82	61.1	87.58	77.36	58.26	75.23	56.97
NODE_11_length_185985_cov_19.5696_ID_2232:104032-104785	86.53	79.66	78.24	98.3	116.89	101.27	46.53	112.11	93.87	65.44	63.41	32.27
NODE_11_length_185985_cov_19.5696_ID_2232:104821-105754	86.38	63.74	52.28	110.4	95.72	107.06	63.21	160.27	207.98	76.28	68.73	32.95
NODE_11_length_185985_cov_19.5696_ID_2232:105822-106533	78.59	65.21	57.8	56.64	53.53	73.36	45.31	163.58	205.23	65.83	84.3	38.38
NODE_11_length_185985_cov_19.5696_ID_2232:106664-106931	227.54	262.32	283.9	428.06	238.82	259.25	206.23	229.99	205.87	223.29	359.55	409.63
NODE_11_length_185985_cov_19.5696_ID_2232:106890-108114	123.94	108.2	137.32	96.07	82.13	90.84	169.31	187.98	202.04	177.58	137.85	169.86
NODE_11_length_185985_cov_19.5696_ID_2232:108209-109175	52.62	78.33	64.21	23.26	19.92	21.79	72.81	166.26	236.89	50.6	68.97	37.38
NODE_11_length_185985_cov_19.5696_ID_2232:109225-113119	53.83	45.82	53.21	81.36	73.18	83.31	68.82	131.28	147.12	56.18	76.93	58.49
NODE_11_length_185985_cov_19.5696_ID_2232:113131-113602	209.67	169.56	168.29	312.61	257.87	330.31	107.21	160.85	153.95	140.04	170.93	133.45
NODE_11_length_185985_cov_19.5696_ID_2232:113795-114065	24.4	15.83	18.27	6.56	9.61	-	33.18	85.9	90.05	8.29	16.51	11.3
NODE_11_length_185985_cov_19.5696_ID_2232:114654-115365	198.36	200.54	179.05	161.97	166.53	157.54	78.87	117.29	133	86.95	105.98	66.29
NODE_11_length_185985_cov_19.5696_ID_2232:11476-12160	284.33	323.19	290.05	265.31	207.07	200.42	166.52	205.64	199.18	175.7	185.69	152.76
NODE_11_length_185985_cov_19.5696_ID_2232:115444-116587	67.26	68.44	73.75	40.53	39.7	51.91	59.16	97.59	86.42	49.21	56.63	55.12
NODE_11_length_185985_cov_19.5696_ID_2232:116759-118052	86.23	82.29	78.95	71.37	94.46	72.66	84.03	145.57	148.44	97.74	89.82	97.65
NODE_11_length_185985_cov_19.5696_ID_2232:118137-119805	671.76	598.57	624.28	599.98	544.72	532.03	300.01	264.36	349.15	156	147.45	143.16
NODE_11_length_185985_cov_19.5696_ID_2232:119937-120705	195.5	244.95	231.12	690.66	622.77	617.82	122.31	248.03	320.93	108.44	111.53	78.56
NODE_11_length_185985_cov_19.5696_ID_2232:12-483	594.06	407.86	702.09	710.82	626.64	582.5	901.82	558.79	479.95	343.09	387.44	296.2
NODE_11_length_185985_cov_19.5696_ID_2232:120701-121691	422.85	396.67	402.98	402.15	410.53	396.13	318.25	366.83	421.06	185.83	208.37	220.93
NODE_11_length_185985_cov_19.5696_ID_2232:121699-123790	666.7	568.97	585.8	402.59	429.77	404.05	659.29	429.15	401.42	772.27	627.52	856.15
NODE_11_length_185985_cov_19.5696_ID_2232:12309-13185	178.71	192.24	182.78	158.78	207.43	166.18	293.17	238.02	278.42	381.54	433.66	446.95
NODE_11_length_185985_cov_19.5696_ID_2232:123888-124146	1330.06	1118.06	1164.58	517.53	667.61	552.41	448.75	380.82	454.73	673.82	605.6	746.37
NODE_11_length_185985_cov_19.5696_ID_2232:124148-125189	207.82	190.92	216.04	394.83	394.9	396.66	98.98	159.3	170.76	114.12	109.53	114.99
NODE_11_length_185985_cov_19.5696_ID_2232:125188-126655	511.99	451.82	496.58	975.07	940.02	875.67	342.83	260.91	288.58	291.66	310.32	295.41
NODE_11_length_185985_cov_19.5696_ID_2232:1267-2635	75.78	71.07	92.54	257.16	254.16	240.25	166.83	191.28	181.81	220.52	217.98	192.04
NODE_11_length_185985_cov_19.5696_ID_2232:126761-127628	229.96	174	203.63	209.72	158.79	157.29	124.76	204.22	304.87	118.1	146.51	88.44
NODE_11_length_185985_cov_19.5696_ID_2232:127638-128601	57.86	61.26	67.31	82.73	78.99	73.73	68.6	137.06	198.72	44.14	48.31	43.39
NODE_11_length_185985_cov_19.5696_ID_2232:128597-129311	40.93	30.58	37.85	47.42	59.13	41.85	31.7	137.44	205.1	49.4	51.48	22.55
NODE_11_length_185985_cov_19.5696_ID_2232:129460-130873	288.76	318.2	358.28	327.11	314.18	314.85	193.2	238.72	326	220.74	214.43	197.52
NODE_11_length_185985_cov_19.5696_ID_2232:130949-131534	217.79	156.05	137.92	224.97	186.72	207.88	193.6	176.19	131.79	217.37	182.52	200.67
NODE_11_length_185985_cov_19.5696_ID_2232:131530-133060	431.39	396.21	428.96	425	400.65	430.32	313.69	283.75	320.01	328.56	359.23	331.42
NODE_11_length_185985_cov_19.5696_ID_2232:13184-13967	170.81	158.79	214.1	176.1	186.64	214.46	251.58	258.72	279.32	352.91	363.93	355.23
NODE_11_length_185985_cov_19.5696_ID_2232:133225-134014	575.54	623.43	569.66	394.37	430.25	477.96	281.06	266.68	265.47	338.54	339.32	281.92
NODE_11_length_185985_cov_19.5696_ID_2232:134083-134917	1423.77	1474.56	1456.76	1309.79	1218.08	1530.07	811.85	480.69	414.69	818.5	884.31	873.66
NODE_11_length_185985_cov_19.5696_ID_2232:135040-135721	214.56	235.06	254.42	294.39	320.41	301.19	221.03	203.03	144.26	240.12	208.61	231.48
NODE_11_length_185985_cov_19.5696_ID_2232:135717-136626	265.15	218.99	239.6	249.76	305.39	306.64	199.67	124.37	84.51	174.74	168.13	209.38
NODE_11_length_185985_cov_19.5696_ID_2232:136682-137354	145.74	107.77	144.85	241.9	220.3	275.62	54.49	156.1	183.36	98.14	113.48	67.92
NODE_11_length_185985_cov_19.5696_ID_2232:137396-138440	1354.03	1405.13	1488.09	1180.91	1183.25	1169.67	583.62	411.56	384.32	509.08	494.75	570.8
NODE_11_length_185985_cov_19.5696_ID_2232:138717-138921	78.69	75.58	29.33	148.56	184.02	95.4	35.59	77.43	125.97	81.23	-	36.38
NODE_11_length_185985_cov_19.5696_ID_2232:138949-140095	101.59	85.61	102.62	168.05	136.51	146.73	101.61	203.42	328.87	101.48	114.2	83.36
NODE_11_length_185985_cov_19.5696_ID_2232:140135-140858	131.67	134.68	139.16	105.84	98.81	121.08	154.13	135.61	127.53	93.46	76.47	107.4
NODE_11_length_185985_cov_19.5696_ID_2232:140874-141048	-	253.14	297.89	-	103.17	-	120.13	163.84	336.07	92.43	189.4	-
NODE_11_length_185985_cov_19.5696_ID_2232:141297-141894	172.88	208.2	193.49	141.66	162.09	135.52	254.68	183.5	187.54	277.92	310.47	335.68
NODE_11_length_185985_cov_19.5696_ID_2232:14179-14977	185.78	182.25	211.2	129.21	115.83	112.31	67.42	112.37	104.89	47.79	78.15	46.29
NODE_11_length_185985_cov_19.5696_ID_2232:141913-142594	139.07	146.26	163.13	105.52	124.69	132.73	99.82	139.95	103.92	153.04	148.46	183.34
NODE_11_length_185985_cov_19.5696_ID_2232:142590-143196	51.67	37.03	21.23	47.43	41.04	31.64	71.76	172.24	194.81	40.61	69.82	26.27
NODE_11_length_185985_cov_19.5696_ID_2232:143255-144065	166.46	140.48	145.55	182.52	212.17	132.36	192.65	199.63	329.11	150.97	135.07	95.16
NODE_11_length_185985_cov_19.5696_ID_2232:144091-144898	1754.79	1571.55	1605.33	1139.04	1165.1	1163.55	1462.63	901.34	867.19	1699.15	1618.72	1937.58
NODE_11_length_185985_cov_19.5696_ID_2232:145097-145484	1613.95	1524.61	1544.64	2110.73	1680.04	1381.36	753.16	351.84	520.19	558.34	435.91	457.03
NODE_11_length_185985_cov_19.5696_ID_2232:145703-146432	169.98	124.85	140.33	221.79	192.54	223.19	121.59	138.2	172.43	116.4	144.22	123.06
NODE_11_length_185985_cov_19.5696_ID_2232:146514-147003	150.93	154.96	162.98	141.47	106.76	169.88	29.59	69.09	63.35	52.56	32.05	42.79
NODE_11_length_185985_cov_19.5696_ID_2232:147028-147313	394.18	235.94	279.81	267.26	220.86	226.78	103.45	224.46	271.52	154.65	216.53	211.49
NODE_11_length_185985_cov_19.5696_ID_2232:147302-148286	232.62	224.01	228.86	176.63	147.94	155.39	53.63	69.24	73.17	88.35	78.35	102.74
NODE_11_length_185985_cov_19.5696_ID_2232:148503-150981	193.04	190.27	209.76	309.88	299.04	300.13	239.74	213.87	212.3	271.55	270.61	269.27
NODE_11_length_185985_cov_19.5696_ID_2232:14999-17312	281.08	263.42	264.63	254.03	241.02	256.23	193.84	163.37	172.17	172.57	176.92	146.4
NODE_11_length_185985_cov_19.5696_ID_2232:151379-152006	496.09	409.66	430.88	351.46	386.95	398.69	254.92	254.87	244.26	246.59	246.69	262.44
NODE_11_length_185985_cov_19.5696_ID_2232:152083-153889	291.52	310.24	357.34	316.86	318.71	304.11	227.74	208.55	199.55	254.33	252.72	240.55
NODE_11_length_185985_cov_19.5696_ID_2232:153888-154794	614.04	574.8	589.74	464.15	411.43	436.53	243.05	217.93	321.57	365.37	336.83	333.12
NODE_11_length_185985_cov_19.5696_ID_2232:154946-155702	58.53	60	66.15	41.12	49.24	46.49	38.56	100.17	151.01	50.25	68.59	32.09
NODE_11_length_185985_cov_19.5696_ID_2232:155845-156418	791.54	684.15	592.19	134.39	143.96	108.02	124.02	242.77	258.25	159.75	204.96	142.77
NODE_11_length_185985_cov_19.5696_ID_2232:156475-156916	485.94	552.09	533.58	242.23	239.34	217.39	77.88	144.03	154.21	107.47	166.64	138.67
NODE_11_length_185985_cov_19.5696_ID_2232:156918-157458	279.71	249.72	212.7	156.21	133.24	120.01	50.36	66.82	63.8	70.81	92.53	72.98
NODE_11_length_185985_cov_19.5696_ID_2232:157486-157966	331.68	284.11	382.05	434.25	397.48	358.97	232.03	131.29	168.27	284.71	266.86	337.34
NODE_11_length_185985_cov_19.5696_ID_2232:157962-158697	243.2	251.63	284.28	298.12	298.39	317.29	157.09	246.7	297.08	250.38	262.2	205.04
NODE_11_length_185985_cov_19.5696_ID_2232:158871-160209	147.09	123.59	133.84	213.73	185.53	187.08	110.12	167.25	184.24	84.38	98.12	70.95
NODE_11_length_185985_cov_19.5696_ID_2232:160293-161025	93.51	113.51	150.38	138.44	122.88	100.57	98.33	82.32	83.5	21.48	24.29	18.44
NODE_11_length_185985_cov_19.5696_ID_2232:161021-161687	188.59	148.2	154.41	125.22	131.91	132.96	99.35	171.08	249.09	51.74	87.2	19.11
NODE_11_length_185985_cov_19.5696_ID_2232:161683-163354	335.2	314.42	399.87	259.49	258.27	241.8	190.85	159	142.05	53.63	45.85	46.4
NODE_11_length_185985_cov_19.5696_ID_2232:163379-167075	339.57	313.21	352.33	226.45	240.51	243.15	195.54	182.92	190.38	70.65	84.8	58.97
NODE_11_length_185985_cov_19.5696_ID_2232:167071-168286	293.63	261.96	282.06	204.38	211.64	210.15	277.36	274.42	304.15	120.27	128.79	68.01
NODE_11_length_185985_cov_19.5696_ID_2232:168511-170797	1543.71	1526.58	1595.71	1873.86	1919.92	1530.32	1349.32	829.27	727.23	1465.25	1335.58	1619.5
NODE_11_length_185985_cov_19.5696_ID_2232:171121-171391	1757.12	1329.88	1553.13	2524.48	2642.33	2550.26	1050.72	628.4	495.25	1632.36	1601.5	1412.4
NODE_11_length_185985_cov_19.5696_ID_2232:171528-172845	55.11	74.86	85.7	70.3	64.37	70.56	74.54	150.45	283.73	50.67	73.61	31.32
NODE_11_length_185985_cov_19.5696_ID_2232:173040-174009	269.57	254.63	213.53	250.89	225.21	269.34	160.68	196.85	218.01	218.16	223.66	192
NODE_11_length_185985_cov_19.5696_ID_2232:17416-17974	122.3	120.45	168.16	182.37	168.89	165.24	119.62	194.46	251.46	136.31	127.47	94.15
NODE_11_length_185985_cov_19.5696_ID_2232:174167-175055	479.45	465.87	514.7	187.09	201.63	198.32	452.67	437.07	489.68	774.74	772.64	870.65
NODE_11_length_185985_cov_19.5696_ID_2232:175051-175849	301.1	241.24	343.95	128.36	105.64	93.76	331.35	287.24	347.71	446.03	394.86	450.93
NODE_11_length_185985_cov_19.5696_ID_2232:175845-176739	373.09	331.87	365.53	148.82	153.77	148.58	464.83	321.41	312.42	623.42	541.02	695.7
NODE_11_length_185985_cov_19.5696_ID_2232:176759-177452	240.42	234.52	259.99	197.7	215.66	179.38	226.1	242.77	258.44	231.72	248.45	249.41
NODE_11_length_185985_cov_19.5696_ID_2232:177458-178382	100.7	79.34	83.88	141.99	153.77	142.51	94.81	162.31	223.4	104.43	99.29	93.89
NODE_11_length_185985_cov_19.5696_ID_2232:178381-179089	150.58	111.37	85.08	148.93	161.51	133.06	108.03	147.81	233.05	117.45	128.41	94.75
NODE_11_length_185985_cov_19.5696_ID_2232:179085-180024	59.72	70.91	62.63	119.15	116.62	124.6	39.48	93	82.49	68.79	65.68	60.53
NODE_11_length_185985_cov_19.5696_ID_2232:17970-19722	270.6	239.61	281.27	245.32	232.51	228.86	227.91	234.98	295.44	278.33	247.31	306.77
NODE_11_length_185985_cov_19.5696_ID_2232:180027-181392	13.21	13.6	17.43	49.46	61.08	44.76	41.26	134.32	201.74	36.03	36.86	24.64
NODE_11_length_185985_cov_19.5696_ID_2232:181388-182456	64.18	69.93	72.57	174.29	178.6	170.47	88.98	154.96	159.99	82.75	91.25	79.45
NODE_11_length_185985_cov_19.5696_ID_2232:182424-182883	328.75	222.69	247.35	387.17	370.94	456.97	154.98	217.31	178.32	219.69	267.13	241.54
NODE_11_length_185985_cov_19.5696_ID_2232:182936-183227	117.33	139.88	234.51	424.93	316.29	342.53	150.71	167.91	141.39	238.36	249.76	154.1
NODE_11_length_185985_cov_19.5696_ID_2232:183351-185184	1217.68	1247.36	1344.88	1658.52	1570.12	1615.2	991.06	537.32	529.02	734.41	678.03	800.55
NODE_11_length_185985_cov_19.5696_ID_2232:19723-20926	241.53	229.09	283.97	250.51	273.6	238.61	330.31	217.99	230.22	528.68	470.56	608.66
NODE_11_length_185985_cov_19.5696_ID_2232:20928-22725	224.4	203.09	226.53	234.91	238.45	209.98	342.45	255.35	318.65	660.51	611.57	745.96
NODE_11_length_185985_cov_19.5696_ID_2232:22836-23166	622.98	618.78	488.87	534.19	324.75	424.03	288.83	286.11	252.67	529.86	499.6	618.13
NODE_11_length_185985_cov_19.5696_ID_2232:23313-24483	39.64	48.28	45.57	65.67	57.52	54.31	52.2	131.03	183.72	49.16	62.65	36.96
NODE_11_length_185985_cov_19.5696_ID_2232:24479-25076	91.24	96.21	103.07	151.87	125.86	106.26	66.91	138.62	196.54	62.29	66.75	69.37
NODE_11_length_185985_cov_19.5696_ID_2232:25072-25651	251.35	123.81	196.85	203.1	201.6	180.48	94.94	190.86	258.6	125.45	105.73	77.3
NODE_11_length_185985_cov_19.5696_ID_2232:25847-26600	1076.43	1019.71	1079.66	1189.76	998.4	1241.9	321.04	228.77	182.46	536.17	513.92	542.08
NODE_11_length_185985_cov_19.5696_ID_2232:2627-3641	35.38	44.25	53.34	199.55	185.66	161.13	99.09	109.92	115.41	160.84	132.03	139.67
NODE_11_length_185985_cov_19.5696_ID_2232:26738-27350	268.53	191.63	226.65	387.51	305.21	285.16	212.17	222.85	271.08	149.32	171.98	107.88
NODE_11_length_185985_cov_19.5696_ID_2232:27426-28251	364.86	359.01	440.14	602.85	560.46	585	404.9	293.58	270.75	215.44	200.67	198.66
NODE_11_length_185985_cov_19.5696_ID_2232:28393-29215	289.58	283.72	315.72	560.78	534.98	586.79	346.17	236.53	205.02	174.61	132.45	168.02
NODE_11_length_185985_cov_19.5696_ID_2232:29211-30408	474.39	360.62	474.66	960.01	900.85	892.34	612.07	392.23	414.8	302.28	317.04	242.76
NODE_11_length_185985_cov_19.5696_ID_2232:30413-31316	1009.55	911.17	1145.4	1605.37	1609.28	1391.52	975.14	722.03	597.64	672.39	682.66	576.21
NODE_11_length_185985_cov_19.5696_ID_2232:31694-33461	4.92	5.67	4.64	11.07	10.27	7.54	24.11	99.51	143.59	12.18	22.69	10.89
NODE_11_length_185985_cov_19.5696_ID_2232:33457-35290	9.44	5.05	8.9	6.56	4.22	9.14	29.97	111.13	154.88	12.86	24.4	9.35
NODE_11_length_185985_cov_19.5696_ID_2232:35305-36406	29.86	35.8	37.78	53.15	44.93	42.62	63.82	139.52	237.54	45.86	54.51	24.86
NODE_11_length_185985_cov_19.5696_ID_2232:36402-37530	66.27	52.49	50.74	70.28	75.74	67.43	34.22	143.09	157.29	44.53	51.6	35.73
NODE_11_length_185985_cov_19.5696_ID_2232:3728-4508	145.27	115.09	154.24	63.97	65.59	52.03	63.59	100.24	86.26	61.31	63.62	50.79
NODE_11_length_185985_cov_19.5696_ID_2232:37530-38433	95.5	108.62	126.47	172.26	173.51	181.85	63.46	126.79	133.63	73.2	85.66	68.69
NODE_11_length_185985_cov_19.5696_ID_2232:38429-39101	141.69	119.74	146.38	298.88	266.94	274.32	87.19	146.72	177.12	134.44	100.44	109.43
NODE_11_length_185985_cov_19.5696_ID_2232:39252-39837	212.84	118.66	178.92	207.86	178.86	226.92	97.91	129.04	128.69	110.33	105.67	89.96
NODE_11_length_185985_cov_19.5696_ID_2232:39833-41912	350.86	358.29	377.94	316.03	322.75	332.72	198.32	188.65	186.2	192.35	207.79	199.97
NODE_11_length_185985_cov_19.5696_ID_2232:42051-42702	287.94	333.94	347.66	791.81	635.75	685.13	131.15	164.32	155.8	181.47	172.05	144.06
NODE_11_length_185985_cov_19.5696_ID_2232:42939-43013	-	-	-	-	-	-	-	-	-	-	-	-
NODE_11_length_185985_cov_19.5696_ID_2232:43399-43473	-	-	-	-	-	-	-	-	-	-	-	-
NODE_11_length_185985_cov_19.5696_ID_2232:43497-43569	-	-	-	-	-	-	-	-	-	-	-	-
NODE_11_length_185985_cov_19.5696_ID_2232:43569-43644	-	-	-	-	-	-	-	-	-	-	-	-
NODE_11_length_185985_cov_19.5696_ID_2232:43694-43770	-	-	-	-	-	-	-	-	-	-	-	-
NODE_11_length_185985_cov_19.5696_ID_2232:43790-43863	-	-	-	-	-	-	-	-	-	-	-	-
NODE_11_length_185985_cov_19.5696_ID_2232:44020-44515	83.61	75.94	77.45	94.14	86.77	115.13	52.19	153.8	148.71	36.48	66.97	26.96
NODE_11_length_185985_cov_19.5696_ID_2232:44920-45466	43.99	39.71	60.03	83.35	63.31	91.57	56.92	124.76	133.9	65.93	101.61	35.87
NODE_11_length_185985_cov_19.5696_ID_2232:4504-5530	53.47	68.1	53.45	35.76	41.59	46.45	57.14	149.04	158.73	44.63	71.37	18.43
NODE_11_length_185985_cov_19.5696_ID_2232:45536-46574	499.63	509.92	551.96	749.94	717.91	718.59	547.86	400.81	398.1	427.77	291.65	395.35
NODE_11_length_185985_cov_19.5696_ID_2232:46715-48275	45.31	45.23	48.57	64.52	55.74	46.61	93.42	152.35	245.17	91.67	83.88	79.22
NODE_11_length_185985_cov_19.5696_ID_2232:48324-49575	73.19	77.12	83.46	113.5	122.95	96.2	87.38	117.82	102.67	140.36	106.85	155.28
NODE_11_length_185985_cov_19.5696_ID_2232:49632-50061	494.26	396.61	412.02	487.39	457.29	430.38	245.68	244.13	249.87	281.18	329.19	210.92
NODE_11_length_185985_cov_19.5696_ID_2232:50023-50749	229.13	248.71	264.43	203.73	203.74	198.72	97.82	134.81	125.65	106.2	115.81	88.15
NODE_11_length_185985_cov_19.5696_ID_2232:50925-51894	17.47	38.6	40.45	29.13	37.7	30.55	25.66	123.39	165.74	27.27	39.14	13.96
NODE_11_length_185985_cov_19.5696_ID_2232:51898-54184	120.17	117.57	117.81	158.15	141.92	128.42	118.96	165.5	185.7	121.72	142.2	128.89
NODE_11_length_185985_cov_19.5696_ID_2232:54239-54935	450.98	468.78	500.91	374.6	359.84	411.13	309.45	239.98	192.88	450.42	402.05	411.41
NODE_11_length_185985_cov_19.5696_ID_2232:54940-56299	92.97	75.44	85.74	128.03	114.2	95.88	143.68	163.64	233.6	117.42	104.28	107.6
NODE_11_length_185985_cov_19.5696_ID_2232:5622-6087	35.72	65.57	51.06	89.4	56.68	50.17	45.13	160.98	204.11	45.34	97.9	39.92
NODE_11_length_185985_cov_19.5696_ID_2232:56295-57393	186.15	147.91	189.52	152.6	171.82	142.08	318.24	266.47	317.82	233.6	246.81	259.37
NODE_11_length_185985_cov_19.5696_ID_2232:57528-58137	60.62	85.78	101.85	158.61	118.52	149.58	62.86	156.94	197.64	94.58	103.95	58.68
NODE_11_length_185985_cov_19.5696_ID_2232:58188-59601	25.39	25.08	24.52	29.43	32.81	31.74	53.78	159.32	236.46	33.03	45.01	33.29
NODE_11_length_185985_cov_19.5696_ID_2232:59717-60971	193.42	192.85	196.03	138.81	116.8	117.7	154.73	205.81	292.57	118.85	111.79	104.64
NODE_11_length_185985_cov_19.5696_ID_2232:61026-61752	32.73	22.72	31.51	24.14	23.12	19.87	22.83	52.73	47.81	19.31	25.73	23.73
NODE_11_length_185985_cov_19.5696_ID_2232:6195-6639	54.21	60.89	72.82	33.01	58.35	51.85	17.49	70.43	50.72	38.84	48.11	36.06
NODE_11_length_185985_cov_19.5696_ID_2232:62123-63521	311.64	377.71	359.11	331.2	351.3	334.31	246.49	215.12	196.98	286.14	258.09	312.34
NODE_11_length_185985_cov_19.5696_ID_2232:63600-65544	313.84	310.55	325	302.38	297.98	289.81	376.13	278.2	280.37	400.59	378.92	437.5
NODE_11_length_185985_cov_19.5696_ID_2232:65703-67299	45.52	50.43	47.33	90.64	91.61	87.72	87.94	92.79	80.38	117.56	105.87	128
NODE_11_length_185985_cov_19.5696_ID_2232:6659-7688	23.17	32.02	31.43	31.94	33.15	29.11	34.16	110.52	109.79	32.97	42.22	19.44
NODE_11_length_185985_cov_19.5696_ID_2232:67295-67754	51.14	69.44	98.94	182.88	150.69	151.55	36.27	61.2	54.68	61.02	95.4	64.64
NODE_11_length_185985_cov_19.5696_ID_2232:67905-69189	74.53	70.11	86.29	123.69	97.36	102.45	104.52	180.85	265.4	90.34	110.95	80.25
NODE_11_length_185985_cov_19.5696_ID_2232:69185-71183	57.89	52.98	53.35	69.85	73.33	64.4	49.19	123.13	114.22	62.64	70.57	64.98
NODE_11_length_185985_cov_19.5696_ID_2232:71322-71988	200.89	150.9	225.44	242.81	247.53	259.35	103.03	156.14	152.99	142.97	178.37	129.93
NODE_11_length_185985_cov_19.5696_ID_2232:715-838	-	-	-	-	-	-	-	-	-	-	-	-
NODE_11_length_185985_cov_19.5696_ID_2232:72013-72667	100.96	100.91	101.4	108.38	85.22	106.7	45.32	57.19	53.3	67.08	82.74	58.82
NODE_11_length_185985_cov_19.5696_ID_2232:72751-73504	169.6	157.05	127.79	190.18	140.27	173.6	116.32	129.18	159.26	96.44	123.47	96.8
NODE_11_length_185985_cov_19.5696_ID_2232:73579-73954	341.91	300.39	329.2	350.88	228.53	345.62	58.06	101.2	72.52	168.65	102.27	119.27
NODE_11_length_185985_cov_19.5696_ID_2232:74137-74869	68.33	56.75	58.26	55.37	62.87	42.77	58.03	175.89	250.5	41.77	80.96	30.17
NODE_11_length_185985_cov_19.5696_ID_2232:74881-75751	397.79	335.16	383.9	400.87	352.57	387.81	185.67	221.04	253.45	209.54	233	234.8
NODE_11_length_185985_cov_19.5696_ID_2232:75752-76259	439.11	438.26	493.46	582.52	520.35	510.33	222.95	271.04	364.02	274.3	319.68	224.72
NODE_11_length_185985_cov_19.5696_ID_2232:76355-76802	206.6	238.2	204.36	344.49	376.33	366.06	252.25	205.99	275.3	220.01	217.62	160.33
NODE_11_length_185985_cov_19.5696_ID_2232:76970-77273	560.75	684.45	709.61	1521.81	1363.04	1588.4	325.74	155.75	150.41	533.2	481.38	642.11
NODE_11_length_185985_cov_19.5696_ID_2232:77634-78318	197.45	183.01	156.18	120.6	144.32	124.31	136.41	213.48	240.47	138.99	146.26	106.75
NODE_11_length_185985_cov_19.5696_ID_2232:78404-79280	130.48	152.11	148.57	114.38	114.99	100.44	124.37	213.94	275.86	114.65	140.01	70.08
NODE_11_length_185985_cov_19.5696_ID_2232:7887-8223	13.57	4.43	56.05	21.79	26.85	12.85	12.31	60.51	70.93	13.72	36.1	12.61
NODE_11_length_185985_cov_19.5696_ID_2232:79399-80185	202.62	211.73	246.26	154.39	154.53	155.57	106.85	159.78	158.75	117.04	121.73	120.35
NODE_11_length_185985_cov_19.5696_ID_2232:80319-81690	854.48	885.82	866.63	779.52	806.27	793.67	372.38	250.31	224.85	474.12	464.71	510.28
NODE_11_length_185985_cov_19.5696_ID_2232:81772-82987	47.36	43.04	44.99	54.74	40.67	59.87	32.98	91.17	99.7	36.96	32.65	25.61
NODE_11_length_185985_cov_19.5696_ID_2232:8222-9440	39.67	36.69	39.16	42.56	37.55	40.81	50.59	125.36	220.58	59.34	56.67	37.87
NODE_11_length_185985_cov_19.5696_ID_2232:82996-83479	227.75	322.91	294.91	492.12	369.45	569.32	114.8	123	116.65	105.08	133.1	109.2
NODE_11_length_185985_cov_19.5696_ID_2232:83489-83870	31.03	37.21	34.98	49.7	32.78	42.67	14.05	70.6	76.95	34.72	51.16	33.68
NODE_11_length_185985_cov_19.5696_ID_2232:84128-84323	3943.97	4970.19	4715.82	6575.85	5369.5	7046.86	985.41	1321.86	1347.45	2112.3	2435.93	1392.15
NODE_11_length_185985_cov_19.5696_ID_2232:84398-86126	216.84	197.68	216.75	197.39	195.53	207.19	160.13	184.94	225.78	146.56	177.37	160.49
NODE_11_length_185985_cov_19.5696_ID_2232:86337-87675	140.32	120.81	100.06	174.3	166.71	159.81	53.55	122.3	98.6	71.53	87.34	63.85
NODE_11_length_185985_cov_19.5696_ID_2232:87647-87884	2974.5	2892.25	2323.8	2986.55	2741.48	3409.42	1661.4	793.51	1035.27	1437.64	1402.64	1107.21
NODE_11_length_185985_cov_19.5696_ID_2232:87957-88317	523.84	365.08	393.51	382.53	377.92	464.35	221.48	223.87	167.49	258.32	265.79	216.48
NODE_11_length_185985_cov_19.5696_ID_2232:88351-89833	76.58	61.32	82.65	80.37	88.97	75.6	84.37	154.26	219.02	61.52	81.81	49.01
NODE_11_length_185985_cov_19.5696_ID_2232:90001-90964	2497.91	2489.94	2340.6	1217.57	1228.82	1144.06	1448.46	848.97	742.17	977.76	861.45	1137.55
NODE_11_length_185985_cov_19.5696_ID_2232:91064-93833	205.01	178.93	209.28	146.36	161	136.4	200.22	217.02	271.63	197.46	183.17	204.52
NODE_11_length_185985_cov_19.5696_ID_2232:93825-95130	332.51	292.35	319.6	185.02	170.28	172.97	247.02	293.27	376.21	199.69	201.01	202.12
NODE_11_length_185985_cov_19.5696_ID_2232:9465-10125	53.98	34.12	43.79	73.9	57.73	44	80.14	130.73	215.37	68.97	99.06	44.51
NODE_11_length_185985_cov_19.5696_ID_2232:95201-95888	604.44	611.49	513	476.31	442.8	476.58	174.3	255.58	261.82	224.14	249	195.74
NODE_11_length_185985_cov_19.5696_ID_2232:95933-96926	210.63	197.59	230.84	187.48	177.07	177.05	180.71	200.61	193.07	184.32	201.38	203.17
NODE_11_length_185985_cov_19.5696_ID_2232:96945-98100	38.24	24.52	32.62	49.09	37.61	33.74	64.71	159.48	220.1	69.23	75.85	46.92
NODE_11_length_185985_cov_19.5696_ID_2232:98252-98999	38.49	26.46	21.09	68.73	54.21	65.24	51.74	161.14	203.78	52.23	69.73	37.51
NODE_11_length_185985_cov_19.5696_ID_2232:99146-100169	343	340.2	323.62	181.3	185.51	191.72	199.15	206.78	184.38	182.25	180.58	187.11
NODE_12_length_182902_cov_20.737_ID_2234:10046-10448	27.91	9.13	3.5	34.74	29.5	35.5	75.76	271.56	307.83	37.42	64.23	17.32
NODE_12_length_182902_cov_20.737_ID_2234:100951-101989	4.58	12.07	8.64	15.8	8.2	11.82	21.5	103.36	95.6	31.86	35.91	8.55
NODE_12_length_182902_cov_20.737_ID_2234:101978-102992	21.23	34.94	18.67	29.4	29.07	34.96	18.98	90.77	67.56	26.55	40.74	11
NODE_12_length_182902_cov_20.737_ID_2234:103029-104610	9.76	14.7	11.04	4.43	8.32	7.65	14.92	85.3	53.09	15.2	21.76	3.25
NODE_12_length_182902_cov_20.737_ID_2234:10462-11827	8.26	5.44	8.09	8.32	9.85	6.39	50.1	190.45	286.32	43.67	67.93	7.7
NODE_12_length_182902_cov_20.737_ID_2234:104657-105560	2.73	0.9	4.11	2.9	2.17	1.76	12.2	141.03	103.3	14.46	25.35	7.63
NODE_12_length_182902_cov_20.737_ID_2234:105556-106510	5.09	5.03	4.8	4.73	2.02	1.64	19.35	132.11	133.36	21.07	55.4	3.56
NODE_12_length_182902_cov_20.737_ID_2234:106810-107968	8.03	11.89	12.1	10.11	4.79	5.82	13.44	69.11	55.89	7.3	19.86	5.61
NODE_12_length_182902_cov_20.737_ID_2234:107964-109158	11.61	15.92	16.04	11.79	12.3	11.23	42.31	184.69	234.66	78.04	92.62	14.43
NODE_12_length_182902_cov_20.737_ID_2234:109189-110395	1.91	8.18	13.69	11.65	9.12	11.71	25.6	106.2	119.28	35.39	59.79	15.15
NODE_12_length_182902_cov_20.737_ID_2234:110391-111888	17.81	20.53	15.11	11.8	22.43	13.89	31.77	105.21	107.12	32.37	42.09	9
NODE_12_length_182902_cov_20.737_ID_2234:111990-112908	16.03	20.22	14.1	4.96	6.37	4.3	23.9	92.73	129.11	68.14	86.43	9.97
NODE_12_length_182902_cov_20.737_ID_2234:112904-113609	7.57	9.96	17.12	2.01	-	3.65	6.79	54.99	17.41	5.03	8.53	3.53
NODE_12_length_182902_cov_20.737_ID_2234:113650-114511	17.4	23.85	20.77	3.85	8.07	13.07	20.77	147.84	130.28	16.34	25.11	4.06
NODE_12_length_182902_cov_20.737_ID_2234:114593-114785	-	36.76	85.83	-	44.8	34.73	156.31	460.53	610.78	79.59	80.9	-
NODE_12_length_182902_cov_20.737_ID_2234:114832-116179	33.55	18.78	27.19	9.78	11.34	14.07	21.7	77.01	77.06	11.09	24.61	8.6
NODE_12_length_182902_cov_20.737_ID_2234:116193-117894	7.7	15.64	14.52	14.62	15.82	14.5	30.31	109.9	98.27	18.65	41.26	7.18
NODE_12_length_182902_cov_20.737_ID_2234:117890-118820	21.03	8.65	8.91	11.15	8.36	10.16	28.21	157.52	241.19	59.19	88.37	8.58
NODE_12_length_182902_cov_20.737_ID_2234:11838-13371	161.77	178.39	178.61	153.85	163.12	150.58	159.71	227.88	295.56	173.69	178.98	161.64
NODE_12_length_182902_cov_20.737_ID_2234:118848-119667	24.76	24.43	16.33	5.75	6.15	12.95	29.1	169.28	192.95	26.68	64.56	5.77
NODE_12_length_182902_cov_20.737_ID_2234:119663-120461	19.22	26.34	19.31	15.3	14	26.79	22.95	180.11	250.58	49.91	75.06	5.97
NODE_12_length_182902_cov_20.737_ID_2234:120645-121407	20.44	24.64	25.67	10.85	12.18	13.14	27.47	127.61	169.01	30.5	40.5	7.94
NODE_12_length_182902_cov_20.737_ID_2234:121487-122411	2.65	1.74	8.99	2.81	6.32	1.71	46.22	143.75	188.42	41.25	79.77	6.18
NODE_12_length_182902_cov_20.737_ID_2234:122407-122863	7.39	7.27	8.34	1.97	2.93	-	-	53.09	31.3	-	7.24	13.76
NODE_12_length_182902_cov_20.737_ID_2234:122873-124307	3.12	3.08	3.53	4.13	4.96	4.03	30.61	162.09	203.46	30.41	64.13	8.73
NODE_12_length_182902_cov_20.737_ID_2234:124311-125331	11.71	4.62	7.06	3.73	1.86	3.02	14.65	69.94	71.24	9.3	13.48	2.18
NODE_12_length_182902_cov_20.737_ID_2234:125323-126727	9.59	6.84	8.44	6.35	6.99	6.19	18.54	110.1	125.01	24.83	31.08	8.94
NODE_12_length_182902_cov_20.737_ID_2234:126730-128029	5.25	4.03	7.26	1.86	3.48	3.95	39.05	134.89	144.51	37.61	55.83	4.9
NODE_12_length_182902_cov_20.737_ID_2234:128161-128812	12.7	16.7	25.52	19.12	26.91	19.03	19.01	70.22	78.55	29.54	39.6	7.89
NODE_12_length_182902_cov_20.737_ID_2234:128827-129685	32.05	24.92	41.72	24.74	22	27.19	15.65	71.41	83.46	24.13	18.68	17.66
NODE_12_length_182902_cov_20.737_ID_2234:129681-130515	63.48	59.66	60.37	45.72	36.04	43.77	29.77	125.12	183.6	46.08	57.21	19.73
NODE_12_length_182902_cov_20.737_ID_2234:130537-130981	-	7.61	2.91	4.13	3.07	7.41	17.49	95.68	98.91	5.18	10.13	3.61
NODE_12_length_182902_cov_20.737_ID_2234:131084-132386	12.22	14.37	9.21	8.33	5.55	17.46	18.69	94.27	79.26	10.96	22.27	4.07
NODE_12_length_182902_cov_20.737_ID_2234:132382-133405	18.67	16.89	24.62	11.76	12.06	6.01	27.11	109.07	81.4	20.85	35.07	8.7
NODE_12_length_182902_cov_20.737_ID_2234:133416-134196	9.9	16.29	16.17	14.9	23.61	14.87	42.89	185.32	242.72	70.07	101.79	7.69
NODE_12_length_182902_cov_20.737_ID_2234:13367-14060	403.28	365.8	391.45	348.03	326.57	316.41	351.33	301.06	369.2	369.47	374.55	328.94
NODE_12_length_182902_cov_20.737_ID_2234:134192-135191	9.61	6.33	16.3	17.84	15.28	13.93	20.41	123.34	167.17	35.79	38.43	6.72
NODE_12_length_182902_cov_20.737_ID_2234:135347-135761	246.36	273.64	261.34	140.75	174.39	140	95.48	263.43	239.6	114.93	138.59	61.43
NODE_12_length_182902_cov_20.737_ID_2234:135853-136456	179.81	208.26	222.72	158.43	172.87	229.16	44.65	75.74	76.77	36.19	36.7	39.69
NODE_12_length_182902_cov_20.737_ID_2234:136556-137699	6.11	4.7	3.07	4.86	3.24	4.6	32.76	143.74	158.93	39.78	69	10.45
NODE_12_length_182902_cov_20.737_ID_2234:137691-138528	-	2.97	4.53	3.19	3.59	3.87	24.24	97.94	99.98	25.93	35.71	1.4
NODE_12_length_182902_cov_20.737_ID_2234:138524-139790	7.22	6.53	4.76	4.78	7.89	5.24	22.55	99.54	109.71	22.67	36.84	1.68
NODE_12_length_182902_cov_20.737_ID_2234:139789-140557	-	6.65	2.54	2.68	4.02	2.17	18.12	112.39	129.19	43.6	45.48	6.28
NODE_12_length_182902_cov_20.737_ID_2234:140556-141732	3.94	3.89	5.94	5.74	3.13	1.27	8.79	71.63	62.41	3.26	10.69	8.27
NODE_12_length_182902_cov_20.737_ID_2234:14069-17522	202.33	177.37	180.35	214.12	223.51	219.64	246.05	216.48	251.99	314.47	289.8	335.09
NODE_12_length_182902_cov_20.737_ID_2234:141802-142114	16.24	-	6.09	-	-	5.1	14.73	99.68	63.42	32.92	48.87	-
NODE_12_length_182902_cov_20.737_ID_2234:142410-142947	5.64	11.11	8.5	3	11.2	7.23	7.62	116.83	85.88	9.4	34.78	-
NODE_12_length_182902_cov_20.737_ID_2234:142951-144220	32.39	29.03	31.88	15.74	18.6	15.09	22.48	88.52	97.71	16.06	25.26	13.42
NODE_12_length_182902_cov_20.737_ID_2234:144216-144543	28.94	47.18	48.87	11.62	11.44	9.12	19.68	46.64	25.37	14.64	14.46	20.16
NODE_12_length_182902_cov_20.737_ID_2234:144846-146139	63.36	56.21	76.29	27.99	30.09	30.66	35.34	115.21	120.94	68.65	92.63	32.82
NODE_12_length_182902_cov_20.737_ID_2234:146135-146324	-	-	-	-	-	38.8	58.3	25.87	-	44.57	45.36	-
NODE_12_length_182902_cov_20.737_ID_2234:146501-147737	11.14	9.78	7.7	4.92	6.64	3.59	31.48	123.15	115.17	44.8	68.71	11.25
NODE_12_length_182902_cov_20.737_ID_2234:147723-148149	8.34	13.66	6.28	2.22	-	5.32	15.08	168.35	146.01	5.59	32.81	-
NODE_12_length_182902_cov_20.737_ID_2234:148145-149234	-	8.54	6.52	5.73	6.01	9.06	26.06	167.69	170.85	31.46	55.94	8.06
NODE_12_length_182902_cov_20.737_ID_2234:149230-150037	6.31	7.27	4.76	6.7	12.54	9.14	31.09	152.55	213.21	54.41	91.17	1.47
NODE_12_length_182902_cov_20.737_ID_2234:150113-150548	24.1	28.94	30.21	14.98	6.37	25.6	7.26	134.03	124.14	13.44	7.89	3.74
NODE_12_length_182902_cov_20.737_ID_2234:150634-151402	26.97	31.03	30.48	13.42	10.71	10.84	21.14	94.12	102.53	16.77	35.73	6.28
NODE_12_length_182902_cov_20.737_ID_2234:151539-152331	9.71	6.38	1.22	-	2.57	3.12	8.69	36.61	25.52	2.15	11.43	4.52
NODE_12_length_182902_cov_20.737_ID_2234:152323-153499	9.85	7.78	12.62	6.27	6.26	5.72	21.1	106.65	113.73	26.71	49.68	9.18
NODE_12_length_182902_cov_20.737_ID_2234:153482-154481	19.22	15.03	8.15	3.82	2.87	4.64	33.29	155.74	196.59	42.16	45.35	13.44
NODE_12_length_182902_cov_20.737_ID_2234:154594-155311	247.88	227.43	207.65	299.58	274.85	340.03	87.91	107.95	127.97	192.76	141.64	162.09
NODE_12_length_182902_cov_20.737_ID_2234:155357-156173	49.77	30.69	28.13	32.19	33.37	16.01	38.99	127.85	105.44	23.71	62.88	26.1
NODE_12_length_182902_cov_20.737_ID_2234:156211-157291	24.01	20.12	13.17	11	6.08	9.15	24.38	145.03	152.54	13	30	6.11
NODE_12_length_182902_cov_20.737_ID_2234:157368-158250	2.81	3.7	2.12	4.48	3.35	5.43	28.93	165.66	269.94	46.58	60.37	9.18
NODE_12_length_182902_cov_20.737_ID_2234:158263-159403	6.13	8.08	4.62	5.42	1.63	3.96	26.48	162.73	186.14	23.67	48.33	8.58
NODE_12_length_182902_cov_20.737_ID_2234:159395-160835	1.55	6.13	2.93	1.65	3.7	3.51	20.77	119.85	164.61	19.49	38.09	6.51
NODE_12_length_182902_cov_20.737_ID_2234:160899-161667	33.71	15.52	8.89	5.37	4.02	6.5	34.73	177.71	207.12	23.48	44.4	7.86
NODE_12_length_182902_cov_20.737_ID_2234:161663-162413	34.8	17.16	30.15	10.16	8.3	3.36	38.98	139.06	212.15	35.79	57.04	6.49
NODE_12_length_182902_cov_20.737_ID_2234:162488-163424	5.21	2.57	4.91	4.15	3.11	5.88	39.64	193.57	252.42	46.62	100.17	7.29
NODE_12_length_182902_cov_20.737_ID_2234:163638-164985	1.68	3.87	4.43	2.22	5.34	5.95	5.24	49.18	42.97	4.44	12.84	-
NODE_12_length_182902_cov_20.737_ID_2234:165015-165777	3.41	3.36	1.28	2.71	1.35	-	12.21	78.36	92.28	15.82	20.8	3.18
NODE_12_length_182902_cov_20.737_ID_2234:165817-166144	-	9.44	10.86	-	-	9.12	32.8	220.26	142.09	34.16	101.22	13.44
NODE_12_length_182902_cov_20.737_ID_2234:166190-167093	8.19	12.57	9.25	12.3	16.27	14.06	32.95	101.43	119.69	49.71	93.53	2.54
NODE_12_length_182902_cov_20.737_ID_2234:167106-167874	10.11	6.65	1.27	2.68	2.68	-	33.22	163.87	207.12	91.67	165.68	4.71
NODE_12_length_182902_cov_20.737_ID_2234:167875-168964	-	6.4	2.44	1.15	2.58	5.57	20.27	100.12	129.1	17.88	42.82	3.02
NODE_12_length_182902_cov_20.737_ID_2234:168950-169856	8.15	8.94	1.02	2.16	2.16	5.25	30.38	176.29	224.45	21.6	49.61	1.27
NODE_12_length_182902_cov_20.737_ID_2234:169833-171243	11.13	6.29	7.2	2.95	5.06	3.59	45.4	186.34	241.27	29.43	64.89	8.16
NODE_12_length_182902_cov_20.737_ID_2234:171348-172368	-	7.71	7.94	4.35	8.38	8.3	48.14	175.62	236.06	25.58	70.4	9.83
NODE_12_length_182902_cov_20.737_ID_2234:172406-172979	20.43	20.12	17.3	25.79	30.41	21.28	27.56	138.48	107.47	23.79	49.59	16.66
NODE_12_length_182902_cov_20.737_ID_2234:173067-174210	4.08	2.68	1.54	3.78	8.91	3.29	48.24	148.69	268.92	26.97	81.37	9.5
NODE_12_length_182902_cov_20.737_ID_2234:174190-174643	7.47	9.8	8.44	15.93	26.68	19.08	23.62	174.04	141.44	22.48	58.6	13.92
NODE_12_length_182902_cov_20.737_ID_2234:174824-175886	8.91	7.33	9.24	10.64	12.4	4.31	36.84	129.69	159.15	15.49	62.68	7.27
NODE_12_length_182902_cov_20.737_ID_2234:17582-18281	91.96	59.2	86.6	85.46	74.58	65.24	58.43	136.01	172.84	100.48	86.34	53.58
NODE_12_length_182902_cov_20.737_ID_2234:175882-176839	12.68	14.18	12.42	8.07	11.08	11.43	27.2	164.98	169.24	33.58	59.24	11.82
NODE_12_length_182902_cov_20.737_ID_2234:176885-177287	9.3	3.04	-	2.48	3.69	2.96	16.84	98.6	46.64	3.12	18.35	-
NODE_12_length_182902_cov_20.737_ID_2234:177286-178906	14.92	18.76	15.34	6.47	7.01	10.95	21.16	78.14	67.48	9.41	30.23	14.55
NODE_12_length_182902_cov_20.737_ID_2234:178950-179784	3.02	3.98	5.69	6.42	8.41	3.89	37.89	159.24	183.6	40.07	68.84	7.05
NODE_12_length_182902_cov_20.737_ID_2234:179787-180669	-	4.63	3.18	11.19	6.71	8.15	37.74	123.9	180.24	37.26	56.77	15.73
NODE_12_length_182902_cov_20.737_ID_2234:180706-182110	35.16	33.69	37.36	44.9	45.13	43.84	53.47	165.41	207.72	56.52	75.41	43.97
NODE_12_length_182902_cov_20.737_ID_2234:182123-182423	125.95	152.23	161.9	159.19	113.65	186.11	65.26	94.81	96.78	97.37	66.36	75.1
NODE_12_length_182902_cov_20.737_ID_2234:182426-182885	160.72	201.14	186.89	252.92	246.32	233.15	141.79	116.15	130.77	122.05	143.11	146.29
NODE_12_length_182902_cov_20.737_ID_2234:18331-19021	3.9	8.98	16.16	23.83	6.2	17.54	63	189.51	244.54	28.49	75.37	21.82
NODE_12_length_182902_cov_20.737_ID_2234:19021-20161	10.22	9.42	8.48	19.51	13.01	20.43	40.17	150.5	218.88	42.61	48.33	26.69
NODE_12_length_182902_cov_20.737_ID_2234:20335-21844	42.65	49.89	57.11	72.88	62.58	79.27	76.73	158.6	166.51	83.09	113.39	71.32
NODE_12_length_182902_cov_20.737_ID_2234:22003-23050	70.3	62.7	63.25	134.09	104.57	130.08	107.4	198.23	233.66	89.3	68.87	76.12
NODE_12_length_182902_cov_20.737_ID_2234:225-615	167.82	151.77	148.41	118.54	148.64	119.14	71.48	230.74	305.51	69.54	71.51	36.74
NODE_12_length_182902_cov_20.737_ID_2234:2266-2845	648.49	528.25	643.54	1520.6	1425.18	1517.93	569.62	454.86	482.51	501.81	551.4	515.35
NODE_12_length_182902_cov_20.737_ID_2234:23141-23696	80.42	91.53	56.52	42.77	17.03	15.46	24.12	71.09	59.21	48.2	66.01	49.96
NODE_12_length_182902_cov_20.737_ID_2234:23770-24211	242.97	187.45	209.31	332.02	295.29	369.82	145.15	149.41	141.36	180.86	166.64	164.22
NODE_12_length_182902_cov_20.737_ID_2234:24365-25838	148.19	157.87	162.47	185.12	200.23	215.21	366.17	242.16	229.93	322.27	290.55	404.72
NODE_12_length_182902_cov_20.737_ID_2234:25965-26703	56.91	53.79	56.27	115.19	98.92	126.91	95.64	240.02	309.44	92.04	124.65	67.97
NODE_12_length_182902_cov_20.737_ID_2234:26806-28486	363.1	386.25	384.2	563.75	577.07	591.19	402	350.49	419.7	310.77	286.29	320.42
NODE_12_length_182902_cov_20.737_ID_2234:2853-3789	982.88	935.05	1041.43	1781.33	1910.79	1733.76	1030.56	708.89	683.81	803.76	767.96	827.69
NODE_12_length_182902_cov_20.737_ID_2234:28564-30334	93.26	99.85	126.77	164.82	164.46	159.29	147.1	229.7	314.92	118.33	136.29	107
NODE_12_length_182902_cov_20.737_ID_2234:30527-32063	33.15	30.38	30.97	78.66	68.77	66.52	53.98	136.14	173.63	24.76	44.53	14.78
NODE_12_length_182902_cov_20.737_ID_2234:32085-32898	87.51	91.49	110.7	160.07	136.62	141.78	60.17	159.72	227.11	61.13	97.29	33.51
NODE_12_length_182902_cov_20.737_ID_2234:32914-33667	276.9	264.03	252.96	223.25	211.78	232.58	91.5	139.99	120.23	91.85	82.32	90.35
NODE_12_length_182902_cov_20.737_ID_2234:33833-35060	67.41	70.28	83.28	36.73	43.92	42.27	36.77	86.46	82.46	34.67	35.85	34.05
NODE_12_length_182902_cov_20.737_ID_2234:35193-36312	79.46	87.42	87.49	58.77	64.01	59.32	62.57	147.23	168.19	59.49	95.53	15.6
NODE_12_length_182902_cov_20.737_ID_2234:36339-37071	35.96	35.47	31.16	32.46	20	47.4	49.97	153.38	206.56	65.63	74.02	28.5
NODE_12_length_182902_cov_20.737_ID_2234:37236-37752	126.24	142.02	153.86	97.56	119.3	84.63	116.45	201.07	201.35	236.48	285.13	274.46
NODE_12_length_182902_cov_20.737_ID_2234:37759-38809	11.3	33.47	20.44	33.55	29.64	28.4	35.34	123.86	141.3	41.13	57.07	48.46
NODE_12_length_182902_cov_20.737_ID_2234:38784-39525	24.76	18.61	19.99	22.54	16.86	17.06	31.71	102.44	82.03	18.78	36.39	14.84
NODE_12_length_182902_cov_20.737_ID_2234:39521-40694	11.85	11.06	11.17	8.9	7.85	6.37	37.05	162.55	189.57	44.43	76.33	11.05
NODE_12_length_182902_cov_20.737_ID_2234:4065-4653	157.19	135.51	155.36	151.44	87.77	105.52	143.53	231.4	322.9	137.26	162.04	61.8
NODE_12_length_182902_cov_20.737_ID_2234:40690-41512	33.89	22.29	27.86	48.23	47.74	47.58	41.37	112.97	95.05	39.82	76.11	43.08
NODE_12_length_182902_cov_20.737_ID_2234:41519-41993	89.88	58.94	93.65	150.94	109.72	128.08	121.64	212.02	335.57	133.9	353.88	86.94
NODE_12_length_182902_cov_20.737_ID_2234:41997-42870	165.25	161.22	178.22	203.33	214.01	197.18	155.52	244.22	258.27	204.83	232.87	184.62
NODE_12_length_182902_cov_20.737_ID_2234:42859-43501	25.92	34.06	34.16	89.5	92.64	74.87	60.12	177.1	251.48	33.01	65.49	24.16
NODE_12_length_182902_cov_20.737_ID_2234:43497-45318	71.32	77.14	81.12	111.15	114.4	122.06	74.68	150.62	140.79	46.31	61.27	52.1
NODE_12_length_182902_cov_20.737_ID_2234:45390-46452	17.83	27.14	26.88	27.18	23.92	30.16	57.74	172.68	206.24	44.98	85.48	32.21
NODE_12_length_182902_cov_20.737_ID_2234:46439-47567	93.19	100.9	110.84	80.71	66.69	75.44	37.92	97.18	63.9	31.51	50.28	26.07
NODE_12_length_182902_cov_20.737_ID_2234:4652-5822	53.51	43.71	59.76	78.28	60.67	59.43	63.71	125.26	119.15	23.6	37.33	12.94
NODE_12_length_182902_cov_20.737_ID_2234:47570-48023	89.7	110.23	137.78	71.67	71.16	119.24	40.5	116.46	121.93	44.97	51.28	48.73
NODE_12_length_182902_cov_20.737_ID_2234:48051-48798	38.49	34.51	27.68	45.51	45.87	44.99	42.33	142.72	140.83	27.86	42.74	21.2
NODE_12_length_182902_cov_20.737_ID_2234:48824-49976	20.19	13.29	15.98	13.92	8.83	17.58	38.77	101.87	85.57	34.06	53.52	20.71
NODE_12_length_182902_cov_20.737_ID_2234:50216-51068	5.88	6.77	4.43	3.9	7.01	5.68	52.63	175.88	275.86	34.1	85.79	6.85
NODE_12_length_182902_cov_20.737_ID_2234:51073-52093	16.39	13.1	13.24	8.07	8.38	9.81	43.95	139.51	130.6	24.8	37.45	14.19
NODE_12_length_182902_cov_20.737_ID_2234:52165-52579	26.4	31.68	26.46	11.73	24.41	36.4	91.5	228.41	274.67	55.99	86.62	36.86
NODE_12_length_182902_cov_20.737_ID_2234:52622-53672	54.23	46.86	45.14	28.16	28.75	29.86	43.41	169.3	266.45	44.12	65.74	24.23
NODE_12_length_182902_cov_20.737_ID_2234:53730-54954	35.68	34.62	38.93	39.82	32.1	58.74	53.64	167.36	218.14	45.95	59.93	20.14
NODE_12_length_182902_cov_20.737_ID_2234:54950-56345	8.05	13.26	15.18	17.5	13.45	11.43	66.09	172.9	234.9	16.5	49.8	8.26
NODE_12_length_182902_cov_20.737_ID_2234:56459-57089	13.32	10.21	10.03	36.55	21.15	19.94	61.79	204.35	347.13	30.98	41.54	12.41
NODE_12_length_182902_cov_20.737_ID_2234:57115-57586	27.96	48.12	28.92	44.66	44.36	40.17	18.92	92.93	83.76	44.34	31.91	13.02
NODE_12_length_182902_cov_20.737_ID_2234:57662-58733	94.84	95.83	117.21	50.29	41.21	62.55	29.56	96.16	82.66	26.27	35.25	14.4
NODE_12_length_182902_cov_20.737_ID_2234:5858-7760	58.88	45.13	50.38	25.79	31.07	40.59	35.31	114.74	123.41	46.73	66.99	12.67
NODE_12_length_182902_cov_20.737_ID_2234:58729-60664	132.18	113.08	108.89	60.32	56.55	65.65	69.28	174.23	223.61	44.01	75.61	33.67
NODE_12_length_182902_cov_20.737_ID_2234:60784-61498	85.58	122.32	84.1	88.91	107.91	90.88	110.11	178.55	276.89	161.78	199.94	114.47
NODE_12_length_182902_cov_20.737_ID_2234:61714-62407	120.21	95.59	71.57	48.39	44.67	43.6	55.66	133.23	135.77	47.63	62.43	43.38
NODE_12_length_182902_cov_20.737_ID_2234:62412-62688	22.81	37.02	42.7	12.25	17.97	35.53	31.01	109.39	100.37	30.95	53.9	52.82
NODE_12_length_182902_cov_20.737_ID_2234:62904-64125	47.08	52.71	60.34	35.44	51.67	43.73	106.76	177.59	207.67	104	104.59	77.27
NODE_12_length_182902_cov_20.737_ID_2234:64328-65762	12.48	11.81	11.17	4.13	4.96	9.56	15.3	73.27	58.2	11.34	12.43	3.64
NODE_12_length_182902_cov_20.737_ID_2234:65814-66696	39.37	17.58	19.07	27.6	23.47	25.34	39	122.53	137.93	46.58	68.48	19.66
NODE_12_length_182902_cov_20.737_ID_2234:66782-67700	13.36	11.43	3.02	5.67	5.31	8.6	23.9	114.07	116.28	14.16	28.24	2.49
NODE_12_length_182902_cov_20.737_ID_2234:67696-68473	16.59	14.19	13.75	6.17	3.96	19.21	28.24	132.92	127.07	39.62	63.95	7.73
NODE_12_length_182902_cov_20.737_ID_2234:68635-69697	11.14	10.27	12.6	20.68	20.38	24.42	41.81	167.26	215.52	34.66	81.21	10.39
NODE_12_length_182902_cov_20.737_ID_2234:69713-70940	114.22	83.84	88.22	124.08	83.38	111.11	68.53	129.38	167.68	61.91	78.28	37.54
NODE_12_length_182902_cov_20.737_ID_2234:71258-71681	989.03	874.74	1131.62	802.16	643.49	522.22	95.52	153.2	117.39	232.04	235.53	129.85
NODE_12_length_182902_cov_20.737_ID_2234:71699-72740	577.79	492.33	658.46	368.19	321.37	267.88	81.63	153.74	224.5	149.64	149.69	92.63
NODE_12_length_182902_cov_20.737_ID_2234:72736-73882	77.21	88.96	105.68	52.79	55.73	42.58	48.99	120.93	104.2	50.4	76.57	54
NODE_12_length_182902_cov_20.737_ID_2234:729-2178	158.73	193.37	179.52	194.39	216.93	208.87	63.23	109.31	91.88	52.96	49.11	57.49
NODE_12_length_182902_cov_20.737_ID_2234:73878-74487	125.91	93.44	66.73	54.52	77.78	61.33	31.43	53.61	39.24	49.62	43.69	67.37
NODE_12_length_182902_cov_20.737_ID_2234:74483-76052	88.61	107.94	108.71	51.8	60.41	62.65	53.3	112.94	98.07	75.74	86.91	74.11
NODE_12_length_182902_cov_20.737_ID_2234:76054-77212	280.9	303.19	283.61	125	137.2	130.68	94.07	120.69	74.32	138.03	133.27	174
NODE_12_length_182902_cov_20.737_ID_2234:77250-78060	72.24	73.34	88.75	22.5	37.44	24.25	70.31	140.46	175.02	58.3	83.66	40.99
NODE_12_length_182902_cov_20.737_ID_2234:78173-79658	182.77	171.7	179.03	125.84	113.78	112.65	68.14	179.42	236.52	83.16	88.78	85.22
NODE_12_length_182902_cov_20.737_ID_2234:7933-9766	1065.47	978.37	1047.25	1000.24	1000.91	1018.88	975.28	617.65	545.19	1202.33	1121.04	1239.07
NODE_12_length_182902_cov_20.737_ID_2234:79796-80816	117.09	132.57	148.28	84.46	90.3	92.06	56.51	199.95	202.54	38.75	65.91	29.48
NODE_12_length_182902_cov_20.737_ID_2234:80831-81296	292.89	442.6	481.08	140.76	136.03	150.52	80.59	195.12	204.11	73.97	93.24	46.58
NODE_12_length_182902_cov_20.737_ID_2234:81414-81948	28.47	31.76	27.86	15.14	11.3	10.94	35.88	78.61	90.32	15.17	18.47	10.61
NODE_12_length_182902_cov_20.737_ID_2234:82091-83270	41.24	30.38	44.41	27.07	28.1	25.96	57.86	153.92	239.53	40.26	62.07	28.38
NODE_12_length_182902_cov_20.737_ID_2234:83266-83923	37.62	39.83	34.63	27.75	29.88	30.86	28.14	101.13	134.26	23.6	35.03	17.53
NODE_12_length_182902_cov_20.737_ID_2234:83957-84614	142.1	133.22	133.8	123.22	101.27	120.77	43.15	81.74	77.46	44.43	51.2	44.8
NODE_12_length_182902_cov_20.737_ID_2234:84691-85615	45.05	45.34	46.94	54.12	42.13	55.47	91.25	218.86	291.77	86	106.08	55.59
NODE_12_length_182902_cov_20.737_ID_2234:85706-86675	57.41	44.35	44.21	60.9	51.59	35.38	75.88	160.73	241.15	54.54	94.26	29.09
NODE_12_length_182902_cov_20.737_ID_2234:86675-87881	133.79	160.46	163.54	108.93	107.9	117.1	93.85	201.28	275.3	66.99	107.98	49.01
NODE_12_length_182902_cov_20.737_ID_2234:87993-89964	482.1	434.19	439.88	334.68	348.85	335.68	384.45	336.6	333.38	421.79	451.01	493.27
NODE_12_length_182902_cov_20.737_ID_2234:90049-90850	28.69	27.25	22.82	30.45	29.13	27.68	131.31	183.37	248.3	233.53	202.58	240.69
NODE_12_length_182902_cov_20.737_ID_2234:91132-92467	149.17	168.01	172.53	235.41	179.28	199.6	174.7	186.81	203.72	63.87	76.76	41.89
NODE_12_length_182902_cov_20.737_ID_2234:92691-93429	60.46	54.96	58.95	81.2	63.59	86.89	103.61	184.4	308.36	81.42	105.21	63
NODE_12_length_182902_cov_20.737_ID_2234:93564-95106	8.61	4.73	11.36	4.94	6.85	10.65	30.07	147.51	161.06	22.28	37.93	8.7
NODE_12_length_182902_cov_20.737_ID_2234:95141-96323	146.83	126.32	149.8	31.66	31.91	35.98	25.35	50.3	47.52	29.13	20.63	23.73
NODE_12_length_182902_cov_20.737_ID_2234:96319-97753	34.31	21.06	32.34	15.29	14.26	13.09	9.74	81.55	70.57	15.98	26.84	8
NODE_12_length_182902_cov_20.737_ID_2234:97781-98075	38.01	24.73	14.25	45.88	22.5	23.8	-	20.8	68.52	6.43	-	8.81
NODE_12_length_182902_cov_20.737_ID_2234:98167-99538	103.52	96.32	131.33	203.81	218.23	192.98	175.2	133.1	106.38	58.65	45.58	51.33
NODE_12_length_182902_cov_20.737_ID_2234:99531-100971	10.87	7.16	9.36	30.85	33.95	35.06	56.07	144.07	172.82	86.68	90.53	8.69
NODE_13_length_170080_cov_19.999_ID_2236:100936-101563	49.16	30.83	37.03	49.87	44.38	35.85	56.2	175.37	247.04	34.17	51.94	20.83
NODE_13_length_170080_cov_19.999_ID_2236:101605-102895	19.41	19.18	21.29	32.27	25.96	35.86	43.31	156.79	257.65	28	42.78	12.34
NODE_13_length_170080_cov_19.999_ID_2236:102891-104292	24.04	26.38	24.16	27.6	34.41	34.12	49.32	135.4	246.42	37.07	49.55	23.16
NODE_13_length_170080_cov_19.999_ID_2236:104288-105539	78.68	60.25	65.53	58.2	62.57	73.18	53.9	180.42	210.75	58.69	82.91	63.14
NODE_13_length_170080_cov_19.999_ID_2236:105535-107737	28.89	25.07	26.51	34.43	27.2	31.74	65.19	157.88	215.71	52.76	65.21	44.01
NODE_13_length_170080_cov_19.999_ID_2236:107733-108891	42.14	45.58	33.28	50.53	31.91	42.05	40.31	114.53	137.93	31.85	45.49	42.1
NODE_13_length_170080_cov_19.999_ID_2236:108940-110605	38.13	33.78	39.16	22.99	24.57	22.5	41.02	117.9	117.27	16.5	32.23	7.97
NODE_13_length_170080_cov_19.999_ID_2236:110656-111652	282.2	265.91	265.43	71	69.03	79.26	80.85	137.92	203.84	102.99	121.91	76.46
NODE_13_length_170080_cov_19.999_ID_2236:111689-112436	83.97	104.69	102.81	55.72	26.41	51.74	28.22	64.46	43.74	13.93	22.49	16.31
NODE_13_length_170080_cov_19.999_ID_2236:112437-114354	104.38	95.77	83.79	35.08	39.73	32.99	40.5	99.89	125.91	24.46	36.06	15.7
NODE_13_length_170080_cov_19.999_ID_2236:114399-115236	189.55	186.06	179.12	77.44	76.52	69.71	64.64	103.84	99.07	46.87	52.11	49.09
NODE_13_length_170080_cov_19.999_ID_2236:115232-115520	865.78	667.52	686.54	216.1	166.76	320.95	219.06	147.4	116.79	197.77	223.51	223.95
NODE_13_length_170080_cov_19.999_ID_2236:115624-116338	267.91	212.84	266.32	37.54	42.87	34.68	400.4	378.58	479.71	412.47	323.25	376.35
NODE_13_length_170080_cov_19.999_ID_2236:116334-117474	482.54	341.93	378.4	60.71	69.09	50.1	763.28	527.23	595.39	690.51	611.25	756.92
NODE_13_length_170080_cov_19.999_ID_2236:117573-118362	35.77	37.43	42.88	34.52	34.89	33.47	48.06	154.67	264.48	44.2	51.16	25.77
NODE_13_length_170080_cov_19.999_ID_2236:118371-119661	63.53	54.04	67.85	56.6	58.94	58.06	68.51	129.48	185.3	77.59	76	60.07
NODE_13_length_170080_cov_19.999_ID_2236:119810-121913	36.47	40.72	43.54	51.52	43.51	40.58	63.17	168.59	227.7	64.87	77.95	59.05
NODE_13_length_170080_cov_19.999_ID_2236:121960-124252	369.61	345.93	314.55	228.5	238.66	240.92	211.38	179.59	167.77	190.73	189.83	211.91
NODE_13_length_170080_cov_19.999_ID_2236:124248-126642	306.77	284.14	326.48	523.32	508.34	453.86	320.93	232.08	268.73	180.71	171.78	168.06
NODE_13_length_170080_cov_19.999_ID_2236:126638-127151	121.36	121.45	98.21	227.63	197.49	182.48	95.69	151.79	178.25	105.2	114.36	96.12
NODE_13_length_170080_cov_19.999_ID_2236:12681-14052	49.3	45.45	42.12	45.29	49	65.74	41.05	133.62	147.97	40.19	75.97	16.09
NODE_13_length_170080_cov_19.999_ID_2236:127147-127369	153.19	32.85	38.12	137.67	99.86	140.44	23.1	187.2	219.21	69.96	70.46	70.8
NODE_13_length_170080_cov_19.999_ID_2236:127735-129013	96.35	86.95	86.09	37.36	36.89	39.14	25.48	81.15	73.71	15.34	24.48	20.8
NODE_13_length_170080_cov_19.999_ID_2236:129114-129591	88.93	69.53	105.53	81.95	59.71	63.37	64.8	126.94	187.93	70.8	86.95	41.42
NODE_13_length_170080_cov_19.999_ID_2236:129723-130137	43.99	34.56	29.77	28.15	38.37	19.6	23.87	95.93	213.31	44.2	80.85	40.95
NODE_13_length_170080_cov_19.999_ID_2236:130147-130819	24.29	31.93	32.02	29.03	40.2	29.9	30.88	132.66	190.84	44.37	40.44	16.98
NODE_13_length_170080_cov_19.999_ID_2236:130929-132678	115.66	125.36	124.26	111.69	119.2	118.87	116.39	157.49	164.18	123.21	131.42	111.93
NODE_13_length_170080_cov_19.999_ID_2236:132764-133043	287.03	215.09	231.55	177.85	226.22	227.2	160.13	162.59	169.55	179.69	163.84	194.33
NODE_13_length_170080_cov_19.999_ID_2236:133052-134372	274.83	194	227.92	216.24	218.55	185.07	232.98	241.95	284.47	172.61	178.04	146.56
NODE_13_length_170080_cov_19.999_ID_2236:134496-134940	247.8	248.65	294.18	363.09	353.19	382.73	80.44	155.47	187.67	111.34	154.46	68.51
NODE_13_length_170080_cov_19.999_ID_2236:135078-135306	952.31	861.88	778.91	256.67	301.84	430.73	102.61	104.38	175.59	93.07	296.37	209.6
NODE_13_length_170080_cov_19.999_ID_2236:135372-138909	297.31	301.41	295.14	217.16	230.09	238.06	266.62	209.72	189.86	272.22	268.73	326.13
NODE_13_length_170080_cov_19.999_ID_2236:138947-139907	15.15	18.28	20.94	28.13	24.09	28.47	53.06	138.44	186.68	55.18	87.29	11.77
NODE_13_length_170080_cov_19.999_ID_2236:140014-140662	123.61	64.43	73.84	116.62	106.66	121.78	91.85	151.32	257.12	118.96	111.35	49.66
NODE_13_length_170080_cov_19.999_ID_2236:14055-15045	21.87	17.59	12.82	14.18	13.52	21.92	19.55	85.29	66.79	24.13	26.43	5.66
NODE_13_length_170080_cov_19.999_ID_2236:140665-141592	139.87	152.83	150.18	156.11	153.14	141.93	126.28	161.2	202.65	131.97	121.7	86.12
NODE_13_length_170080_cov_19.999_ID_2236:141588-142203	229.84	280.87	289.08	313.9	282.96	263.97	154.88	143.88	127.34	181.86	233.09	205.65
NODE_13_length_170080_cov_19.999_ID_2236:142410-143226	171.07	118.67	141.8	164.25	145.85	160.11	155.97	177.77	178.87	163.93	179.66	187.04
NODE_13_length_170080_cov_19.999_ID_2236:143308-143815	1286.41	1136.23	875.19	538.09	441.81	569.67	574.09	367.31	366	952.82	709.73	1057.35
NODE_13_length_170080_cov_19.999_ID_2236:143937-145248	34.63	38.2	35.9	53.23	42	51.39	67.22	155.74	238.35	48.08	65.17	29.87
NODE_13_length_170080_cov_19.999_ID_2236:145372-148531	231.52	231.06	221.84	176.49	184.71	189.74	214.18	189.82	187.61	268.9	259	304.75
NODE_13_length_170080_cov_19.999_ID_2236:148791-149064	377.3	390.24	309.02	449.74	325.05	396.38	171	183.08	346.97	184.07	127.5	98.28
NODE_13_length_170080_cov_19.999_ID_2236:149127-149982	1106.32	982.03	1026.72	826.21	787.43	744.15	556.65	384.54	456.38	682.74	608.09	631.7
NODE_13_length_170080_cov_19.999_ID_2236:150133-150409	592.99	547.85	478.29	882.03	593.02	1051.65	268.78	168.29	158.93	208.91	284.9	274.64
NODE_13_length_170080_cov_19.999_ID_2236:15037-16072	71.3	54.5	64.15	40.86	36.57	44.47	28.78	107.47	104.86	22.07	31.62	13.94
NODE_13_length_170080_cov_19.999_ID_2236:150583-151243	1229.15	1011.17	1113.57	1108.43	991.3	977.32	486.42	356.4	383.31	536.57	497.95	479.96
NODE_13_length_170080_cov_19.999_ID_2236:151275-152010	107.29	104.65	102.39	233.56	223.09	203.48	112.21	175.46	251.2	79.5	92	90.02
NODE_13_length_170080_cov_19.999_ID_2236:152006-152753	146.95	132.29	147.62	243.33	230.76	237.34	141.11	183.58	295.53	139.28	128.21	114.16
NODE_13_length_170080_cov_19.999_ID_2236:152749-153979	642.23	649.11	688.27	572.07	665.08	596.68	480.82	421.66	387.32	458.66	452.83	458.74
NODE_13_length_170080_cov_19.999_ID_2236:154241-155015	190.14	166.74	250.09	335.55	296.9	259.61	158.39	273.84	383.31	177	167.15	160.16
NODE_13_length_170080_cov_19.999_ID_2236:155011-156580	260.21	262.68	264.08	324.98	311.54	284.21	225.12	226.33	268.66	219.31	200.7	198.07
NODE_13_length_170080_cov_19.999_ID_2236:156576-157731	237.5	207.39	212.42	296.67	244.05	233.61	154.57	223.93	322.09	177.74	181.26	182.05
NODE_13_length_170080_cov_19.999_ID_2236:157727-159299	119.3	105.4	120.11	183.7	169.66	162.18	93.23	162.5	183.36	111.27	100.13	91.62
NODE_13_length_170080_cov_19.999_ID_2236:159295-160810	203.5	164.43	187.66	220.74	202.02	197.04	122.08	168.69	204.38	150.43	144.12	134.48
NODE_13_length_170080_cov_19.999_ID_2236:16068-16893	55.19	56.47	46.21	35.8	58.48	45.38	10.98	55.7	51	11.18	11.8	12.86
NODE_13_length_170080_cov_19.999_ID_2236:160812-161892	183.39	176.78	153.87	152.24	151.01	159.02	182.36	189.6	164.87	261.48	240.71	289.07
NODE_13_length_170080_cov_19.999_ID_2236:161888-163433	220.46	220.19	254.2	223.03	212.9	184.36	215.73	237.55	281.53	217.07	190.15	184.23
NODE_13_length_170080_cov_19.999_ID_2236:163429-165055	166.12	114.33	125.77	169.25	148.23	121.2	136.06	175.13	299.98	111.97	101.49	97.61
NODE_13_length_170080_cov_19.999_ID_2236:165261-167094	318.58	323.4	339	374.15	339.27	385.23	151.42	173.69	191.71	164.41	171.95	168.36
NODE_13_length_170080_cov_19.999_ID_2236:167165-168014	375.11	318.68	309.39	393.39	383.82	364.06	214.14	226.93	341.36	193.79	203.63	217.54
NODE_13_length_170080_cov_19.999_ID_2236:168017-169058	381.39	383.34	316.75	304	296.86	327.49	79.59	124.47	102.73	82.38	81.78	59.62
NODE_13_length_170080_cov_19.999_ID_2236:16933-18265	305.92	278.71	302.4	419.81	416.95	461.11	82.65	118.85	96.63	62.92	61.79	36.45
NODE_13_length_170080_cov_19.999_ID_2236:169348-169780	3090.9	3263.73	3315.98	3385.81	2993.15	3773.57	1161.36	814.98	996.25	854.54	820.32	840.66
NODE_13_length_170080_cov_19.999_ID_2236:18451-19066	64.36	75.5	57.12	61.07	47.46	78.16	28.91	90.31	41.49	33.62	41.57	23.56
NODE_13_length_170080_cov_19.999_ID_2236:19173-19250	-	-	-	-	-	-	-	-	-	-	-	-
NODE_13_length_170080_cov_19.999_ID_2236:19329-19863	85.4	42.97	60	96.9	90.4	92.95	43.57	110.25	104.77	66.39	88.66	61.01
NODE_13_length_170080_cov_19.999_ID_2236:19877-20540	61.89	77.29	73.04	162.18	132.75	176.2	74.07	164.02	187.15	89.08	111.71	42.31
NODE_13_length_170080_cov_19.999_ID_2236:20552-21386	117.89	102.41	149.21	191.7	191	131.32	112.31	149.35	109.61	78.14	81.45	43.68
NODE_13_length_170080_cov_19.999_ID_2236:21602-22145	44.37	45.51	52.2	190.25	178.34	85.25	42.44	74.6	166.76	59.11	55.75	15.5
NODE_13_length_170080_cov_19.999_ID_2236:22344-22884	72.73	42.23	73.71	174.06	164.34	164.79	37.77	32	31.9	14.91	32.66	20.85
NODE_13_length_170080_cov_19.999_ID_2236:23122-23995	94.02	80.61	82.67	119.43	93.98	112.8	147.87	155.84	125.27	50.03	32.88	34.53
NODE_13_length_170080_cov_19.999_ID_2236:24029-26315	139.58	132.8	159.29	143.22	138.24	148.73	208.7	205.66	211.19	81.76	89.9	57.33
NODE_13_length_170080_cov_19.999_ID_2236:2472-3381	132.57	137.98	163.13	151.43	153.77	146.35	73.82	182.58	208.02	85.13	77.13	68.11
NODE_13_length_170080_cov_19.999_ID_2236:26489-26987	6.37	4.18	-	6.78	7.58	6.11	11.48	43.17	28.6	4.25	4.14	-
NODE_13_length_170080_cov_19.999_ID_2236:27094-28885	1.21	3.99	4.57	5.77	5.3	5.08	19.43	68.69	56.55	13.6	21.58	0.56
NODE_13_length_170080_cov_19.999_ID_2236:28958-29942	12.24	8.06	12.92	20.78	15.57	14.2	24.08	126.55	147.08	40.53	52.49	6.85
NODE_13_length_170080_cov_19.999_ID_2236:29950-31843	48.94	59.62	63.95	30.15	26.71	38.6	27.89	79.45	74.65	19.54	20.28	6.37
NODE_13_length_170080_cov_19.999_ID_2236:32187-33600	7.93	13.06	12.56	15.98	20.19	9.22	25.48	136.85	168.37	37.23	63.22	5.92
NODE_13_length_170080_cov_19.999_ID_2236:33781-34804	21	43.77	38.69	29.7	22.26	27.07	8.34	32.95	27.13	2.32	8.95	3.26
NODE_13_length_170080_cov_19.999_ID_2236:3388-4162	183.47	150.28	158.35	157.59	167.01	149.11	124.03	129.25	152.11	136.07	139.29	133.72
NODE_13_length_170080_cov_19.999_ID_2236:34695-36291	9.66	12.27	11.44	131.21	134.4	134.48	11.07	49.83	44.43	6.38	15.38	2.57
NODE_13_length_170080_cov_19.999_ID_2236:36369-36516	-	-	-	-	-	-	-	-	-	-	-	-
NODE_13_length_170080_cov_19.999_ID_2236:36637-37159	59.02	91.02	84.41	2288.83	2276.85	2736.47	74.42	104.56	112.75	29.5	34.49	24.74
NODE_13_length_170080_cov_19.999_ID_2236:37223-38828	79.5	88.04	87.85	113.67	96.47	114.6	59.88	140.59	175.35	29.43	48.45	17.26
NODE_13_length_170080_cov_19.999_ID_2236:38824-40516	52.93	51.88	53.06	68.41	60.58	59.61	45.46	136.03	153.59	26.44	43.15	11.44
NODE_13_length_170080_cov_19.999_ID_2236:404-617	-	20.02	69.77	33.63	24.35	75.92	56.41	133.61	221.72	64.21	129.69	-
NODE_13_length_170080_cov_19.999_ID_2236:40529-42422	69.43	85.12	91.41	77.19	86.01	77.2	51.22	107.15	117.78	25.56	45.26	9.55
NODE_13_length_170080_cov_19.999_ID_2236:4158-5145	156.12	134.86	150.77	134.56	133.81	113.94	128.66	134.38	134.11	157.46	197.46	170.59
NODE_13_length_170080_cov_19.999_ID_2236:42480-42780	35.99	29.28	53.97	53.06	85.23	45.12	24.47	117.7	64.52	12.17	30.16	-
NODE_13_length_170080_cov_19.999_ID_2236:42776-43568	58.24	86.18	98.73	85	92.56	94.7	53.61	90.73	82.45	23.6	33.24	9.05
NODE_13_length_170080_cov_19.999_ID_2236:43564-44110	126.47	124.55	161.46	128.67	141.89	140.88	54.45	73.93	50.43	10.99	33.87	5.12
NODE_13_length_170080_cov_19.999_ID_2236:44109-45411	118.7	94.27	119.76	131.39	134.65	118.81	42.84	90.9	87.5	24.24	32.85	10.58
NODE_13_length_170080_cov_19.999_ID_2236:45407-47879	157.89	142.38	149.49	179.4	157.01	146.21	74.08	152.26	204.5	37.54	47.2	16.63
NODE_13_length_170080_cov_19.999_ID_2236:47875-50062	132.93	140.35	143.42	105.63	103.04	116.92	53.58	138.46	164.65	28.5	38.25	14.03
NODE_13_length_170080_cov_19.999_ID_2236:50058-51363	121.86	158.21	137.16	74.75	92.06	99.96	26.41	79.98	60.56	10.93	15.55	6.49
NODE_13_length_170080_cov_19.999_ID_2236:51359-52076	147.99	145.95	151.91	109.03	92.6	98.68	48.1	110.39	116.64	25.78	42.85	12.07
NODE_13_length_170080_cov_19.999_ID_2236:5156-6002	195.83	179.59	211.31	207.05	205.18	189.07	78.35	113.52	111.06	95.38	99.91	114.81
NODE_13_length_170080_cov_19.999_ID_2236:52072-52627	123.32	109.13	98.91	58.45	80.89	70.42	26.54	142.17	143.79	23.21	55.59	7.49
NODE_13_length_170080_cov_19.999_ID_2236:52727-53087	58.2	68.45	56.84	43.54	69.13	51.59	10.55	26.7	35.89	3.91	23.11	5.41
NODE_13_length_170080_cov_19.999_ID_2236:53346-53769	50.72	127.33	66.75	236.59	237.96	226.11	91.7	163.41	139.75	65.08	85.9	47.22
NODE_13_length_170080_cov_19.999_ID_2236:53831-54119	422.82	490.82	331.96	1021.07	968.77	950.25	346.85	199	240.87	231.86	209.96	139.97
NODE_13_length_170080_cov_19.999_ID_2236:54415-55447	484.74	502.93	564.61	217.29	213.79	231.32	307.36	250.57	215.33	522.52	509.29	610.18
NODE_13_length_170080_cov_19.999_ID_2236:55483-56152	203.69	208.86	219.42	210.98	241.11	198.85	138.93	129.48	149.44	143.42	122.09	146.2
NODE_13_length_170080_cov_19.999_ID_2236:56165-57185	224.82	211.95	242.72	314.23	309.06	298.05	140.23	152.43	163.43	168.97	152.03	160.49
NODE_13_length_170080_cov_19.999_ID_2236:57184-58021	367.07	416.65	409.26	285.8	350.33	297.23	184.5	164.38	153.6	265.24	292.41	288.93
NODE_13_length_170080_cov_19.999_ID_2236:58081-59173	56	46.09	56.83	55.97	55.66	55.54	50.99	147.58	208.02	63.42	81.91	23.1
NODE_13_length_170080_cov_19.999_ID_2236:59433-60078	167.34	160.73	177.76	528.85	579.44	593.63	142.55	235.68	245.69	134.01	159.16	131.98
NODE_13_length_170080_cov_19.999_ID_2236:60074-60572	82.78	85.64	134.2	301.63	290.61	264.67	143.51	207.24	337.09	123.2	145.01	109.75
NODE_13_length_170080_cov_19.999_ID_2236:60538-61423	293.96	303.95	338.64	516.18	492.91	525.44	240.47	206.49	197.95	183.63	197.37	184.02
NODE_13_length_170080_cov_19.999_ID_2236:6137-7223	60.72	53.53	64.57	52.32	52.58	50.32	57.15	149.65	195.3	45.92	67.22	39.43
NODE_13_length_170080_cov_19.999_ID_2236:61419-62811	994.48	917.1	1003.59	774.81	812.04	775.11	814.47	541.58	447.28	569.29	551.71	567.58
NODE_13_length_170080_cov_19.999_ID_2236:62932-63856	280.9	236.29	229.68	352.16	343.36	328.53	233.46	219.29	292.56	385.27	398.01	298.96
NODE_13_length_170080_cov_19.999_ID_2236:63852-64890	197.1	231.58	209.04	253.42	278.78	251.84	270.35	259.89	311.38	395.16	390.58	417.79
NODE_13_length_170080_cov_19.999_ID_2236:64886-65690	237.87	236.79	261.7	229.77	252.06	231.6	167.58	180.88	155.7	215.55	217.86	220.29
NODE_13_length_170080_cov_19.999_ID_2236:65686-66949	293.11	312.16	299.41	264.72	265.45	264.94	272.11	263	265.45	270.38	280.56	254.77
NODE_13_length_170080_cov_19.999_ID_2236:67061-67871	891.96	824.31	872.12	507.56	449.29	508.23	307.97	286.07	331.96	319.63	297.35	275.24
NODE_13_length_170080_cov_19.999_ID_2236:67962-68628	65.6	25.6	40.15	72.95	61.88	42.13	88.31	103.87	217.48	68.08	80.6	43.95
NODE_13_length_170080_cov_19.999_ID_2236:68624-70220	125.53	137.67	119.62	93.93	95.45	86.83	143.29	196.66	220.94	87.94	104.99	104.85
NODE_13_length_170080_cov_19.999_ID_2236:70252-71041	16.26	9.62	13.48	15.53	10.34	9.41	29.13	124.27	151.98	8.63	32.37	10.61
NODE_13_length_170080_cov_19.999_ID_2236:71149-71635	13.26	19.57	22.45	15.88	13.15	8.47	11.96	116.03	115.33	6.64	17.27	9.26
NODE_13_length_170080_cov_19.999_ID_2236:71662-72946	35.49	30.38	36.12	21.16	15.52	17.74	27.71	93.29	143.95	16.43	26.61	15.72
NODE_13_length_170080_cov_19.999_ID_2236:7242-7761	113.17	56.68	89.67	79.22	82.74	76.23	61.7	124.69	241.07	47.65	32.89	13.87
NODE_13_length_170080_cov_19.999_ID_2236:72945-74079	72.02	74.51	72.91	48.55	46.63	48.43	52.38	142.49	208.12	25.86	44.04	29.74
NODE_13_length_170080_cov_19.999_ID_2236:74190-74370	-	60.82	-	103.11	222.79	172.14	86.49	38.92	-	-	-	-
NODE_13_length_170080_cov_19.999_ID_2236:74457-74820	251.6	242.88	360.86	317.71	362.26	325.97	139.87	106.81	144.68	149.93	136.17	127.62
NODE_13_length_170080_cov_19.999_ID_2236:74816-75590	276.87	236.94	287.8	332.01	246.53	273.55	122.53	175.81	172.39	153.77	145.72	116.62
NODE_13_length_170080_cov_19.999_ID_2236:75586-76429	116.26	117.67	150.51	245.19	212.05	206.25	104.07	166.7	225	112.62	82.22	86.15
NODE_13_length_170080_cov_19.999_ID_2236:76432-77176	263.84	259.09	269.03	456.64	374.58	384.51	134	188.1	175.99	168.06	152.67	168.89
NODE_13_length_170080_cov_19.999_ID_2236:77239-79519	1.85	2.44	3.85	3.93	3.69	6.29	24.77	96.83	95.81	15.91	36.83	6.48
NODE_13_length_170080_cov_19.999_ID_2236:7780-7900	-	-	-	-	-	-	-	-	-	-	-	-
NODE_13_length_170080_cov_19.999_ID_2236:792-2253	3068.2	3029.41	3218.61	3241.25	3291.67	3183.27	2279.85	1280.64	1170.7	3195.28	3035.84	3570.9
NODE_13_length_170080_cov_19.999_ID_2236:79581-80568	29.27	40.94	49.64	54.34	44.6	46.36	39.25	138.35	225.94	28.26	36.68	13.65
NODE_13_length_170080_cov_19.999_ID_2236:7993-9073	50.21	57.49	55.95	61.36	54.68	62.62	41.93	161.3	213.55	36.84	42.56	25.45
NODE_13_length_170080_cov_19.999_ID_2236:80680-80935	147.27	85.81	66.1	118.85	92.62	72.94	66.72	126.92	198.78	50.12	110.18	54.51
NODE_13_length_170080_cov_19.999_ID_2236:80931-81567	302.1	313.59	377.59	293.1	304.31	309.14	188.73	181.08	202.24	162.96	170.94	159.15
NODE_13_length_170080_cov_19.999_ID_2236:81577-82735	20.06	27.74	35.55	84.57	64.61	58.22	48.38	159.62	237.22	41.81	48.7	38.36
NODE_13_length_170080_cov_19.999_ID_2236:82736-82892	-	-	-	-	-	-	-	-	-	-	-	-
NODE_13_length_170080_cov_19.999_ID_2236:82895-83510	174.68	151	155.79	233.28	292.09	238.9	136.3	123.22	85.85	123.79	139.56	113.54
NODE_13_length_170080_cov_19.999_ID_2236:83506-84634	132.54	169.07	148.31	167.46	188.54	171.58	221.03	254.69	286.31	128.79	130.98	131.31
NODE_13_length_170080_cov_19.999_ID_2236:84630-85953	164.46	111.13	130.45	144.84	149.17	114.4	204.08	277.46	343.76	121.75	127.85	82.27
NODE_13_length_170080_cov_19.999_ID_2236:86074-86458	91.64	136.52	114.79	179.35	145.22	193.91	78.35	174.42	89.36	78.59	100.67	89.99
NODE_13_length_170080_cov_19.999_ID_2236:86569-88324	987.4	963.96	1022.97	731.26	788.31	829.27	1169.38	712.1	656.29	1098.1	1003.88	1274.41
NODE_13_length_170080_cov_19.999_ID_2236:88433-88859	1935.82	1893.72	1957.99	3022.37	3235.61	3183.83	2677.4	1821.69	2030.41	6021.08	5949.48	6032.3
NODE_13_length_170080_cov_19.999_ID_2236:88924-90043	131.74	143.87	143.45	434.64	492.13	450.29	300.7	271.44	310.31	371.46	340.02	349.03
NODE_13_length_170080_cov_19.999_ID_2236:90080-90374	247.09	271.99	313.46	525.07	509.99	475.95	198.19	169.83	253.54	205.85	223.4	237.92
NODE_13_length_170080_cov_19.999_ID_2236:90482-91937	82.82	68.7	77.48	71.94	61.6	75.23	60.88	100.88	130.61	41.05	48.39	30.04
NODE_13_length_170080_cov_19.999_ID_2236:92123-92990	60.37	74.71	74.74	115.92	113.1	92.52	60.45	120.65	128.19	49.52	58.05	34.84
NODE_13_length_170080_cov_19.999_ID_2236:9236-9608	554.04	759.89	677.52	1868.09	1824.25	1856.29	265.65	284.22	206.83	266.38	261.88	262.71
NODE_13_length_170080_cov_19.999_ID_2236:92991-94563	116.49	128.51	137.57	159.53	181.94	144.06	100.11	204.87	258.6	88.55	100.13	68.06
NODE_13_length_170080_cov_19.999_ID_2236:94559-95591	270.07	252.22	280.13	216.07	239.49	213.47	113.46	160.3	175.43	127.57	138.76	87.17
NODE_13_length_170080_cov_19.999_ID_2236:95673-96384	41.17	50.44	52.16	87.44	60.96	76.97	31.88	69.14	69.94	17.39	30.11	27.91
NODE_13_length_170080_cov_19.999_ID_2236:96399-96540	-	-	-	-	-	-	-	-	-	-	-	-
NODE_13_length_170080_cov_19.999_ID_2236:96615-97308	34.9	40.79	37.98	33.98	52.37	38.62	31.31	100.57	116.71	34.76	29.96	7.23
NODE_13_length_170080_cov_19.999_ID_2236:9702-12468	198.48	187.06	182.3	209.65	218.61	206.3	166.66	196.19	208.42	182.56	198.9	192.84
NODE_13_length_170080_cov_19.999_ID_2236:97356-98256	38.36	48.68	38.2	18.17	19.6	20.29	38	96.96	102.93	44.47	58.82	14.05
NODE_13_length_170080_cov_19.999_ID_2236:98300-98948	255.74	273.11	277.72	76.99	66.03	64.31	162.64	198.69	200.42	184.1	170.46	143.03
NODE_13_length_170080_cov_19.999_ID_2236:98964-99531	799.1	625.27	730.65	132.43	144.21	192.88	324.42	161.69	161.59	345.42	304.09	311.9
NODE_13_length_170080_cov_19.999_ID_2236:99561-99762	2488.71	1948.91	1566.82	578.57	401.12	285.7	931.33	440.68	620.98	945.68	658.93	1111.01
NODE_13_length_170080_cov_19.999_ID_2236:99761-100775	2082.98	1925.39	2034.16	327.8	334.76	348.1	877.09	679.81	585.52	983	889.53	1023.9
NODE_14_length_162020_cov_20.0223_ID_2238:100053-101685	209.8	166.57	184.57	326.75	324.64	384.24	217.62	179.57	172.76	131.49	119.91	142.98
NODE_14_length_162020_cov_20.0223_ID_2238:101805-102057	184.19	168.85	195.17	363.43	289.47	408.17	139.05	207.53	311.8	83.62	83.61	42.6
NODE_14_length_162020_cov_20.0223_ID_2238:102074-102641	114.16	122.67	130.89	162.77	138.03	177.92	121.36	92.15	65.29	138.17	120.96	125.73
NODE_14_length_162020_cov_20.0223_ID_2238:102746-105551	766.53	782.73	768.59	926.86	1008.97	927.07	1959.09	1203.41	1063.61	2666.38	2525.54	2869.73
NODE_14_length_162020_cov_20.0223_ID_2238:105894-106443	92.69	84.12	80.05	78.29	99.57	108.27	39.26	57.7	55.13	49.02	49.48	27.94
NODE_14_length_162020_cov_20.0223_ID_2238:106808-108749	406.26	335.88	345.18	285.6	272.51	248.84	143.02	146.87	172.52	121.33	116.19	103.24
NODE_14_length_162020_cov_20.0223_ID_2238:10789-12202	23.8	21.94	30.5	52.56	51.1	62.97	59.44	118.21	190.75	47.71	49.06	36.25
NODE_14_length_162020_cov_20.0223_ID_2238:108920-110258	314.46	295.06	334.6	263.91	287.71	273.26	216.48	229.62	256.94	266.56	236.68	258.56
NODE_14_length_162020_cov_20.0223_ID_2238:110254-111214	106.07	89.75	76.14	94.44	89.34	96.79	111.77	175.41	266.04	119.57	119.63	104.78
NODE_14_length_162020_cov_20.0223_ID_2238:111210-112191	86.03	77.65	87.07	73.66	73.28	97.39	109.87	145.42	135.18	104.97	122.69	108.86
NODE_14_length_162020_cov_20.0223_ID_2238:112256-113006	247.07	239.14	255.64	167.19	154.85	156.63	202.72	193.43	196.24	214.71	225.93	253.04
NODE_14_length_162020_cov_20.0223_ID_2238:113052-113859	451.32	468.14	499.43	262.98	252.08	303.58	339.16	290.62	274.4	411.19	365.68	414.88
NODE_14_length_162020_cov_20.0223_ID_2238:113881-114958	368.02	354.76	447.5	371.15	333.53	374.2	238.76	223.63	284.66	273.25	251.34	264.52
NODE_14_length_162020_cov_20.0223_ID_2238:114968-115649	47.68	40.48	41.9	56.98	44.19	59.98	42.78	90.67	67.24	30.35	43.51	20.37
NODE_14_length_162020_cov_20.0223_ID_2238:115818-116649	42.52	49.95	57.22	56.41	66.38	67.43	66.62	136.66	157.89	24.16	38.97	15.57
NODE_14_length_162020_cov_20.0223_ID_2238:116683-117466	105.11	106.94	99	157.79	131.83	116.21	98.57	173.56	249.39	81.69	73.84	47.47
NODE_14_length_162020_cov_20.0223_ID_2238:117575-118409	75.57	69.6	95.67	125.93	122.53	148.82	67.65	144.9	161.67	89.16	105.69	71.87
NODE_14_length_162020_cov_20.0223_ID_2238:118421-119111	113.13	112.84	111.68	112.92	161.17	115.3	94.49	133.43	123.47	77.71	123.11	121.82
NODE_14_length_162020_cov_20.0223_ID_2238:119128-120079	53.66	34.48	26.96	43.38	45.71	62.55	38.85	103.96	107.13	34.69	40.9	40.51
NODE_14_length_162020_cov_20.0223_ID_2238:120075-121104	11.58	16.77	12.22	11.06	15.65	17.17	19.67	105.63	133.27	26.83	44.45	19.44
NODE_14_length_162020_cov_20.0223_ID_2238:121100-122159	26.83	32.39	24.44	8.3	14.22	12.25	23.98	105.5	95.17	33.3	44.32	21.89
NODE_14_length_162020_cov_20.0223_ID_2238:122202-123219	14.1	13.92	18.6	9.35	9.34	12.87	22.06	71.35	68.7	28	39.84	20.82
NODE_14_length_162020_cov_20.0223_ID_2238:123218-124256	18.33	22.63	16.41	17.62	13.67	9.6	13.31	37.18	34.14	20.48	21.98	26.71
NODE_14_length_162020_cov_20.0223_ID_2238:12333-15000	252.57	257.68	301.94	324.9	355.81	302.49	318.84	272.44	277.56	330.74	331.57	395.28
NODE_14_length_162020_cov_20.0223_ID_2238:124252-125269	14.1	18.56	12.4	6.86	8.41	6.82	19.96	58	53.28	18.67	23.3	15.34
NODE_14_length_162020_cov_20.0223_ID_2238:125276-126161	19.6	21.18	16.88	5.94	13.35	9.91	33.82	108.73	122.14	41.73	49.34	35.24
NODE_14_length_162020_cov_20.0223_ID_2238:126160-127006	32.64	17.57	23.48	8.66	9.43	8.59	25.23	108.67	127.18	30.48	47.58	26.28
NODE_14_length_162020_cov_20.0223_ID_2238:127169-128033	80.85	52.24	45.7	19.92	24.1	26.02	32.3	47.16	46.99	44.96	49.98	53.84
NODE_14_length_162020_cov_20.0223_ID_2238:128077-128713	13.13	27.33	34.63	22.1	24.34	22.48	35.39	175.99	223.95	43.65	90.41	16.32
NODE_14_length_162020_cov_20.0223_ID_2238:128929-129370	227.3	200.29	224.05	438.52	419.63	349.83	152.23	174.98	154.21	175.62	207.66	186.11
NODE_14_length_162020_cov_20.0223_ID_2238:129372-130614	177.18	171.36	186.45	199.1	220.87	206.54	252.88	243.66	245.88	244.7	232.04	252.99
NODE_14_length_162020_cov_20.0223_ID_2238:130692-131736	6.83	5.99	7.72	97.15	99.51	96.07	36.6	122.91	132.17	47.44	62.57	16.98
NODE_14_length_162020_cov_20.0223_ID_2238:132229-133723	23.8	26.95	28.04	18.13	27.21	40.33	17.25	62.18	60.67	16.71	21.8	11.1
NODE_14_length_162020_cov_20.0223_ID_2238:133763-134807	13.65	14.98	15.44	19.31	16.28	15.4	17.28	73.45	77.27	23.35	21.83	8.49
NODE_14_length_162020_cov_20.0223_ID_2238:134912-135677	30.5	25.63	14.04	24.28	25.58	23.97	13.66	67.35	72.17	15.73	14.15	11.06
NODE_14_length_162020_cov_20.0223_ID_2238:135717-136821	25.51	27.99	38.46	32.12	40.56	42.48	38.92	119.77	135.09	40.08	55.01	25.77
NODE_14_length_162020_cov_20.0223_ID_2238:136852-137680	18.31	29.11	31.04	43.72	27.89	27.49	27.32	91.39	108.86	19.22	37.2	17.07
NODE_14_length_162020_cov_20.0223_ID_2238:137676-138492	12.44	19.44	10.55	41.27	24.72	37.03	30.64	116.14	163.81	40.21	51.9	7.25
NODE_14_length_162020_cov_20.0223_ID_2238:138536-139724	21.4	31.39	16.87	29.92	36.36	35.14	29.54	86.78	107.7	29.6	46.59	25.4
NODE_14_length_162020_cov_20.0223_ID_2238:139720-140203	13.4	21.97	17.64	39.23	53.16	49.23	30.21	85.42	88.57	35.77	28.37	18.72
NODE_14_length_162020_cov_20.0223_ID_2238:140199-140631	8.13	13.32	15.3	19.51	54.83	18.14	25.73	93.82	107.12	19.05	61.26	18.93
NODE_14_length_162020_cov_20.0223_ID_2238:140627-141770	10.19	34.22	21.51	45.93	66.44	63.08	39.13	97.26	116.63	55.96	67.05	20.91
NODE_14_length_162020_cov_20.0223_ID_2238:141825-143115	24.71	21.5	30.6	43.5	68.06	52.37	22.05	73.99	64.54	31.5	32.09	31.27
NODE_14_length_162020_cov_20.0223_ID_2238:143114-144230	25.17	20.03	21.35	46.72	57.55	39.9	33.73	99.16	116.45	23.6	41.55	22.5
NODE_14_length_162020_cov_20.0223_ID_2238:144317-145211	13.82	19.09	13.54	26.39	29.66	36.48	27.2	82.94	85.58	13.73	32.76	14.17
NODE_14_length_162020_cov_20.0223_ID_2238:145289-146009	106.68	74.98	65.13	81.06	75.99	53.2	49.47	149.75	159.83	97.66	107.68	46.29
NODE_14_length_162020_cov_20.0223_ID_2238:146106-147363	1.82	4.19	4.12	11.57	9.4	5.87	21.92	126.24	184.81	36.7	44.7	5.94
NODE_14_length_162020_cov_20.0223_ID_2238:147494-148283	94.3	60.95	53.9	79.39	55.56	59.61	50.97	138.67	121.38	46.36	43.85	21.22
NODE_14_length_162020_cov_20.0223_ID_2238:148457-149231	33.36	15.36	28.91	28.33	42.41	39.69	41.84	141.3	171.37	66.37	69.65	40.43
NODE_14_length_162020_cov_20.0223_ID_2238:149434-150652	7.56	18.66	17.09	33.05	37.55	42.03	22.76	81.74	83.21	41.85	68.12	43.15
NODE_14_length_162020_cov_20.0223_ID_2238:15002-15521	303.76	226.71	269.02	502.26	418.43	453.57	198.53	184.02	208.8	244.19	220.53	269.15
NODE_14_length_162020_cov_20.0223_ID_2238:150766-151936	27.74	32.62	23.16	61.99	47.27	78.6	79.63	108.92	120.33	95.04	98.71	70.22
NODE_14_length_162020_cov_20.0223_ID_2238:152180-153434	40.14	28.84	26.82	51.75	50.78	46.49	40.72	83.91	78.13	41.02	56.48	34.03
NODE_14_length_162020_cov_20.0223_ID_2238:153516-154578	28.97	33.74	27.72	79.77	70.87	95.52	70.68	109.46	118.7	64.15	73.37	65.45
NODE_14_length_162020_cov_20.0223_ID_2238:154675-154960	62.24	33.71	23.32	44.54	155.42	45.36	103.45	243.48	286.6	56.24	76.83	105.75
NODE_14_length_162020_cov_20.0223_ID_2238:155017-156205	52.54	28.83	23.47	107.29	117.59	101.65	84.26	172.93	250.53	78.51	94.43	62.6
NODE_14_length_162020_cov_20.0223_ID_2238:15517-17419	238.9	222.69	229.68	262.74	240.46	264.38	170.51	162.96	168.95	247.85	252.85	267.16
NODE_14_length_162020_cov_20.0223_ID_2238:156233-157400	31.81	39.27	54.7	136.49	158.06	139.09	83.43	119.55	128.95	97.3	102.83	79.71
NODE_14_length_162020_cov_20.0223_ID_2238:157407-159141	31.39	41.37	38.35	106.8	137.34	139.48	69.4	106.1	89.14	105.75	107.12	110.67
NODE_14_length_162020_cov_20.0223_ID_2238:159250-160072	15.4	26.34	23.21	68.67	75.9	77.31	51.03	151.8	237.64	87.82	91.92	43.08
NODE_14_length_162020_cov_20.0223_ID_2238:160190-161492	17.46	18.39	14.48	24.52	23.6	19.15	41.28	104.12	127.13	18.47	43.99	24.42
NODE_14_length_162020_cov_20.0223_ID_2238:161566-161776	134.22	279.8	250.24	307.68	261.88	265.17	273.16	131.16	159.75	368.86	372.81	341.21
NODE_14_length_162020_cov_20.0223_ID_2238:161791-161992	-	54.9	63.95	46.29	100.28	25.97	38.81	67.8	-	59.1	29.95	-
NODE_14_length_162020_cov_20.0223_ID_2238:17408-18263	210.73	218.55	184.17	218.98	198.89	191.22	120.5	183.18	203.91	128.01	155.78	121.43
NODE_14_length_162020_cov_20.0223_ID_2238:18424-19576	228.15	198.07	229.83	93.13	96.32	106.76	171.29	188.73	222.01	158.27	174.09	132.73
NODE_14_length_162020_cov_20.0223_ID_2238:1944-2736	148.82	124.49	198.69	183.74	176.12	154.02	150.69	217.01	230.68	70.8	105.95	39.21
NODE_14_length_162020_cov_20.0223_ID_2238:19723-20080	47.41	65.82	35.61	31.67	28.15	22.51	53.7	48.16	36.62	43.85	11.77	16.53
NODE_14_length_162020_cov_20.0223_ID_2238:20093-21341	22.02	10.27	12.45	11.67	8.03	18.94	32.76	149.26	176.14	28.52	88.42	6.84
NODE_14_length_162020_cov_20.0223_ID_2238:21-1782	40.73	32.12	40.02	110.51	124.17	98.43	79.2	127.19	146.67	34.23	54.99	23.6
NODE_14_length_162020_cov_20.0223_ID_2238:21333-21714	82.75	37.21	62.19	44.18	81.96	91.91	37.46	146.63	87.44	27.78	47.75	14.44
NODE_14_length_162020_cov_20.0223_ID_2238:21866-22496	-	4.37	3.34	7.07	1.76	5.7	45.85	206.56	337.49	17.7	51.57	4.14
NODE_14_length_162020_cov_20.0223_ID_2238:22544-23732	558.47	474.06	521.5	474.05	468.82	421.65	541.2	382.34	439.43	600.4	547.3	613.31
NODE_14_length_162020_cov_20.0223_ID_2238:23736-24303	378.79	347.56	404.4	420.73	368.77	407.38	259.07	265.14	329.71	345.42	386.41	369.93
NODE_14_length_162020_cov_20.0223_ID_2238:24299-25409	299.85	269.01	270.61	343.19	290.46	294.06	176.36	191.78	221.32	178.83	162.59	183.12
NODE_14_length_162020_cov_20.0223_ID_2238:25420-26038	63.9	95.96	96.25	128.55	116.01	118.61	71.76	158.01	217.23	81.94	85.49	57.43
NODE_14_length_162020_cov_20.0223_ID_2238:26154-26757	70.98	149.2	130.07	144.6	180.39	113.82	187.12	257.19	273.13	191.97	214.07	187.43
NODE_14_length_162020_cov_20.0223_ID_2238:26832-27930	216.11	209.18	188.71	158.84	167.57	132.42	143.35	149.69	201.5	109.72	127.85	119.71
NODE_14_length_162020_cov_20.0223_ID_2238:2755-3364	237.83	168.5	238.82	320.94	307.42	300.66	264	265.72	233.97	131.8	173.25	71.71
NODE_14_length_162020_cov_20.0223_ID_2238:27964-28528	1605.94	1727.8	1672.05	1232.14	1229.51	1136.41	567.09	420.84	383.68	1004.71	907.98	987.16
NODE_14_length_162020_cov_20.0223_ID_2238:28528-29038	937.26	862.2	936.06	950.19	860.66	905.27	267.73	215.48	158.57	535.15	471.87	456.6
NODE_14_length_162020_cov_20.0223_ID_2238:29247-29865	168.88	136.44	163.29	160.08	152.26	185.97	120.97	189.91	283.96	63.73	86.96	57.43
NODE_14_length_162020_cov_20.0223_ID_2238:29861-30803	118.96	119.99	114.03	126.21	139.8	91.62	102.92	185.23	175.13	51.38	74.52	61.49
NODE_14_length_162020_cov_20.0223_ID_2238:30847-32161	145.06	141.59	182.27	282.85	258.86	258.48	171.05	172.01	216.83	121.59	122.27	90.99
NODE_14_length_162020_cov_20.0223_ID_2238:32169-32661	188.39	172.58	224.9	447.78	378.94	396.6	219.65	222.69	254.78	151.72	181.84	184.58
NODE_14_length_162020_cov_20.0223_ID_2238:32778-33963	222.5	237.75	190.54	315.09	371.69	288.24	169.91	218.89	181.41	172.34	208.12	131.04
NODE_14_length_162020_cov_20.0223_ID_2238:3396-3990	1170.89	1182.27	1468.41	1473.57	1066.31	1427.35	1474.45	726.05	760.81	777.3	713.3	698.94
NODE_14_length_162020_cov_20.0223_ID_2238:33962-37307	335.06	307.43	345.98	441.64	490.17	410.67	363.45	280.79	265.15	358.86	349.43	383.78
NODE_14_length_162020_cov_20.0223_ID_2238:37303-38146	149.05	148.06	167.36	315.58	366.05	274.36	233.48	207.16	333	207.45	164.43	170.92
NODE_14_length_162020_cov_20.0223_ID_2238:38575-38896	6597.92	7117.52	7579.83	5197.95	4839.23	5634.9	1495.65	1125.38	1082.45	6046.04	5527.07	5198.87
NODE_14_length_162020_cov_20.0223_ID_2238:38961-39513	508.22	537.78	618.76	615.27	676.12	637.29	272.48	197.9	228.76	468.08	381.96	466.04
NODE_14_length_162020_cov_20.0223_ID_2238:39588-39891	1033.89	992.45	1248.38	1136.66	1335.37	1247.63	548.19	514.92	457.51	1125.65	898.19	1015.99
NODE_14_length_162020_cov_20.0223_ID_2238:39923-41171	519.32	469.46	581.75	615.79	631.83	537.99	477.48	340.27	409.74	522.39	494.22	580.1
NODE_14_length_162020_cov_20.0223_ID_2238:4012-4312	1169.55	872.4	789.24	607.8	561.13	597.81	513.93	333.47	316.15	279.93	193.04	292.06
NODE_14_length_162020_cov_20.0223_ID_2238:41305-42520	1119.59	1041.59	1265.36	758.76	798.36	726.38	583.47	417.9	374.17	508.03	486.14	571.47
NODE_14_length_162020_cov_20.0223_ID_2238:42537-44556	81.59	60.4	78.31	83.92	69.96	62.29	87.8	146.45	240.25	74.86	73.13	75.11
NODE_14_length_162020_cov_20.0223_ID_2238:4361-5279	309.95	308.58	316.16	241.68	236.82	231.44	261.7	259.92	266.24	269.01	248.17	250.37
NODE_14_length_162020_cov_20.0223_ID_2238:44595-45297	19.04	12.52	14.35	15.17	13.62	12.24	15.37	79.22	79.45	7.59	12.26	10.65
NODE_14_length_162020_cov_20.0223_ID_2238:45583-46594	35.51	35.84	37.48	87.9	74.35	87.73	63.49	116.48	121.51	53.29	50.74	37.53
NODE_14_length_162020_cov_20.0223_ID_2238:46777-47701	63.6	75.86	72.9	85.05	75.83	80.21	126.8	221.02	255.99	121.11	90.8	71.65
NODE_14_length_162020_cov_20.0223_ID_2238:47697-49179	106.61	90.01	109.82	130.11	121.81	117.27	89.06	184.19	238.41	94.76	92.82	75.62
NODE_14_length_162020_cov_20.0223_ID_2238:49256-50186	86.74	86.48	110.93	84.36	82.53	88.03	67	135.26	166.31	41.78	58.91	34.31
NODE_14_length_162020_cov_20.0223_ID_2238:50197-50770	61.28	80.49	84.6	80.09	101.38	73.65	32.15	77.79	70.58	27.19	34.71	23.8
NODE_14_length_162020_cov_20.0223_ID_2238:50941-51613	283.37	231.5	280.56	199.97	197.79	192.41	143.5	203.67	256.95	100.83	104.35	90.56
NODE_14_length_162020_cov_20.0223_ID_2238:51609-52629	103.04	68.6	83.85	131.65	109.85	76.96	94.18	128.49	254.22	69.76	66.66	44.76
NODE_14_length_162020_cov_20.0223_ID_2238:52668-53274	211.38	188.24	192.8	185.98	207.06	147.65	124.53	147.97	123.04	120.27	129.01	124.77
NODE_14_length_162020_cov_20.0223_ID_2238:53348-54599	314.73	272.93	302.81	370.07	325.93	292.73	180.48	183.96	229.66	231.11	221.29	199.64
NODE_14_length_162020_cov_20.0223_ID_2238:5418-7206	414.93	405.27	434.11	371.55	345.95	375.71	283.3	225.71	218.85	345.75	340.92	384.14
NODE_14_length_162020_cov_20.0223_ID_2238:54598-55081	120.58	118.62	103.34	158.69	186.05	136.98	151.05	181.09	246.27	163.22	159.29	149.76
NODE_14_length_162020_cov_20.0223_ID_2238:55077-55647	97.8	99.72	91.09	214.83	136.93	176.51	97.23	146.54	148.86	135.34	126.64	175.09
NODE_14_length_162020_cov_20.0223_ID_2238:55656-57894	76.63	78.24	77.41	110.75	113.26	110.95	77.94	165.65	222.01	73.38	101.64	72.8
NODE_14_length_162020_cov_20.0223_ID_2238:57890-58832	137.07	84.25	93.56	111.81	123.35	119.1	48.57	97.25	89.11	54.81	54.65	54.25
NODE_14_length_162020_cov_20.0223_ID_2238:58828-59896	42.05	51.72	48.38	76.87	65.1	69.9	63.28	149.23	225.17	57.12	57.3	47.46
NODE_14_length_162020_cov_20.0223_ID_2238:59892-60870	59.22	57.65	39.05	75.25	69.63	51.66	63.97	90.24	183.67	59.63	75.79	35.66
NODE_14_length_162020_cov_20.0223_ID_2238:61004-62021	1946.12	2050.65	2140.14	699.32	751.17	805	1609.11	1279.36	1123.8	1128.75	1189.94	1347.81
NODE_14_length_162020_cov_20.0223_ID_2238:62047-63259	769.49	785.06	852.98	627.03	687.41	574.11	745.49	462.42	430.38	643.98	556.72	623.65
NODE_14_length_162020_cov_20.0223_ID_2238:63264-64050	993.51	929.67	1057.68	1000.91	911.62	875.59	867.99	453.59	446.48	731.47	602.38	726.66
NODE_14_length_162020_cov_20.0223_ID_2238:64247-64481	406.64	196.73	319	306.77	286.86	312.25	18.41	69.8	93.76	180.6	153.43	225.56
NODE_14_length_162020_cov_20.0223_ID_2238:64545-67308	54.2	54.57	50.24	46.64	47.01	45.74	79.07	155.86	159.22	67.79	76.5	70.91
NODE_14_length_162020_cov_20.0223_ID_2238:67396-67735	53.2	69.44	64.9	56.91	63.14	58.78	24.11	99.46	87.83	35.84	35.35	55.61
NODE_14_length_162020_cov_20.0223_ID_2238:67738-68989	42.09	26.21	27.75	33.14	27.65	27.5	51.45	131.03	203.95	35.09	65.98	13.23
NODE_14_length_162020_cov_20.0223_ID_2238:68823-70167	31.95	27.42	28.38	21.7	20.06	21.93	18.01	78.37	80.52	5	12.87	5.1
NODE_14_length_162020_cov_20.0223_ID_2238:70297-70786	124.68	111.91	71.61	57.64	57.29	71.31	44.38	76.89	103.48	13.14	25.64	18.34
NODE_14_length_162020_cov_20.0223_ID_2238:70854-72294	3.1	4.6	2.93	6.17	5.55	4.01	29.77	110.86	142.27	24.62	47	5.07
NODE_14_length_162020_cov_20.0223_ID_2238:72546-74232	-	2.13	1.47	3.43	1.55	2.93	11.55	59.04	50.02	4.28	8.25	-
NODE_14_length_162020_cov_20.0223_ID_2238:7387-7657	512.49	395.8	566.43	1186.83	1345.19	1115.74	597.25	370.71	450.23	422.59	544.84	259.88
NODE_14_length_162020_cov_20.0223_ID_2238:74425-75106	51.65	39.18	46.39	24.27	29.99	25.52	21.39	128.78	138.15	47.5	95.99	16.67
NODE_14_length_162020_cov_20.0223_ID_2238:75106-76876	58.9	60.23	64.77	28.28	23.42	33.28	39.37	127.44	145.46	31.2	64.05	18.31
NODE_14_length_162020_cov_20.0223_ID_2238:76998-77199	171.64	137.25	63.95	185.14	100.28	155.84	77.61	118.64	172.49	88.66	209.66	119.04
NODE_14_length_162020_cov_20.0223_ID_2238:77249-78008	208.89	217.32	229.64	205.42	165.99	186.08	130.42	203.73	245.04	124.94	123.24	81.41
NODE_14_length_162020_cov_20.0223_ID_2238:78000-78909	183.98	173.59	178.42	217.46	223.67	191.65	134.32	176.41	273.83	164.89	195	163.97
NODE_14_length_162020_cov_20.0223_ID_2238:7861-9025	404.79	319.7	375.81	927.2	945.76	736.15	449.6	305.62	302.45	296.78	284.62	253.81
NODE_14_length_162020_cov_20.0223_ID_2238:78905-80447	243.9	262.73	293.17	312.87	337.18	299.15	213.66	166.4	163.17	246	278.78	282.31
NODE_14_length_162020_cov_20.0223_ID_2238:80449-81595	633.91	577.89	650.95	507.39	520.18	524.03	503.51	369.7	403.56	581.3	581.41	583.53
NODE_14_length_162020_cov_20.0223_ID_2238:81599-83723	534.06	535.81	606.77	433.39	441.95	417.87	553.38	453.28	484.44	670.07	676.64	762.08
NODE_14_length_162020_cov_20.0223_ID_2238:83914-84892	135.7	143.72	136.69	208.09	175.55	182.01	119.12	115.51	95.89	148.66	123.95	125.38
NODE_14_length_162020_cov_20.0223_ID_2238:84956-85922	218	220.98	263.46	166.81	166.33	145.28	189.31	211.09	311.85	198.27	190.06	156.54
NODE_14_length_162020_cov_20.0223_ID_2238:85945-86287	351.93	263.76	274.04	240.49	175.35	152.32	88.61	254.95	194.4	223.86	246.7	218.04
NODE_14_length_162020_cov_20.0223_ID_2238:86359-87325	160.37	141	179.42	313.01	344.61	292.17	240.84	252.65	263.87	183.34	161.99	172.89
NODE_14_length_162020_cov_20.0223_ID_2238:87393-88191	57.66	46.35	55.51	96.06	57.28	91.7	67.42	100.82	151.51	91.33	165.55	40.31
NODE_14_length_162020_cov_20.0223_ID_2238:88187-89132	103.03	93.23	90.28	141.42	102.38	141.86	85.23	147.16	184.43	86.14	141.83	48.03
NODE_14_length_162020_cov_20.0223_ID_2238:89143-90790	26.62	34.64	43.16	53.6	71.99	62.74	61.7	149.5	177.94	47.48	59.75	35.38
NODE_14_length_162020_cov_20.0223_ID_2238:9056-10694	415.18	380.27	433.24	559.59	447.92	519.28	192.24	174.94	199.85	331.34	310.45	334.74
NODE_14_length_162020_cov_20.0223_ID_2238:90944-91763	470.51	322.74	277.58	240.67	238.63	214.12	135.81	163.2	206.06	44.12	56.61	38.96
NODE_14_length_162020_cov_20.0223_ID_2238:91878-93324	1364.02	1408.7	1323.71	1034.44	1213.15	1119.63	746.13	416.68	391.11	529.34	531.69	684.99
NODE_14_length_162020_cov_20.0223_ID_2238:93324-94560	1050.61	823.83	824.94	1039.14	1093.72	885.99	638.76	414.98	397.07	415.51	390.37	446.58
NODE_14_length_162020_cov_20.0223_ID_2238:94611-95400	1076.29	1054.38	1069.5	1130.47	1469.07	1255.03	806.78	610.16	583.24	638.27	630.62	703.29
NODE_14_length_162020_cov_20.0223_ID_2238:95404-96658	826.58	839.9	858.4	1120.61	1164.38	1082.27	650.66	362.74	358.84	352.32	336.52	404.11
NODE_14_length_162020_cov_20.0223_ID_2238:96662-97154	675.61	773.42	792.05	1139.33	1013.08	1096.35	330.95	232.61	269.4	309.95	283.33	293.51
NODE_14_length_162020_cov_20.0223_ID_2238:97153-97573	1301.92	1298.53	1291.51	1506.98	1429.62	1617.07	491.72	415.79	465.13	573.55	654.43	566.15
NODE_14_length_162020_cov_20.0223_ID_2238:97629-98673	334.53	290.61	282.18	381.37	337.42	402.6	132.18	129.19	113.19	69.28	77.85	65.78
NODE_14_length_162020_cov_20.0223_ID_2238:98771-99887	23.08	15.88	18.19	25.03	27.52	18.26	53.4	154.17	247.22	50.66	58.31	29.34
NODE_15_length_123652_cov_19.9455_ID_2240:101166-102672	94.34	92.24	101.14	60.15	54.51	72.79	75.59	139.3	154.36	80.36	88.29	55.68
NODE_15_length_123652_cov_19.9455_ID_2240:102863-105869	20.63	29.46	21.52	12.56	13.68	16.67	37.64	120.27	163.17	22.46	48.25	19.56
NODE_15_length_123652_cov_19.9455_ID_2240:105865-107353	98.64	82.7	98.61	56.63	69.54	59.33	66.65	112.92	105.7	57.28	64.77	43.21
NODE_15_length_123652_cov_19.9455_ID_2240:107483-108953	33.35	30.95	29.14	29.32	36.76	34.24	24.33	82.13	68.52	27.04	40.57	28.27
NODE_15_length_123652_cov_19.9455_ID_2240:109066-109534	176.64	171.41	162.15	214.47	196.21	243.64	66.95	86.78	98.53	174.62	175.16	177.69
NODE_15_length_123652_cov_19.9455_ID_2240:109594-110251	54.33	50.82	59.82	34.41	36.52	34.89	30.01	112.22	116.18	62.48	72.76	25.32
NODE_15_length_123652_cov_19.9455_ID_2240:110352-111342	174.97	163.95	160.27	48.98	46.37	52.45	52.14	78.18	63.89	32.18	36.54	27.19
NODE_15_length_123652_cov_19.9455_ID_2240:111338-112232	113.31	127.29	144.75	41.05	52.72	32.92	35.85	104.13	87.25	43.94	41.62	25.77
NODE_15_length_123652_cov_19.9455_ID_2240:112228-113629	81.72	77.57	72.49	26.75	26.12	28.44	19.3	58.03	55.13	16.42	16.35	14.94
NODE_15_length_123652_cov_19.9455_ID_2240:113811-114636	55.19	60.51	65.85	12.2	12.18	16.77	28.82	108.4	127.96	25.41	32.46	5.72
NODE_15_length_123652_cov_19.9455_ID_2240:11389-12172	-	8.64	1.24	36.61	49.6	39.09	30.9	81.39	152.63	11.98	28.48	4.59
NODE_15_length_123652_cov_19.9455_ID_2240:114657-115431	193.48	208.42	211.13	43.38	49.04	51.49	44.83	125.42	129.8	22.12	49.29	20.21
NODE_15_length_123652_cov_19.9455_ID_2240:115515-115842	43.41	56.62	43.44	19.36	28.61	13.68	-	23.32	5.07	4.88	-	-
NODE_15_length_123652_cov_19.9455_ID_2240:115949-116213	340.86	220.95	245.31	274.88	113.48	195.36	23.76	43.91	38.94	53.46	44.44	48.54
NODE_15_length_123652_cov_19.9455_ID_2240:116176-116473	332.77	198.47	187.11	133.85	167.81	115.81	41.91	23.56	26.59	62.55	55.83	34.29
NODE_15_length_123652_cov_19.9455_ID_2240:116478-116850	86.91	138.48	97.96	113.13	129.07	154.98	9.84	28.61	11.08	18.25	46.64	30.31
NODE_15_length_123652_cov_19.9455_ID_2240:116930-117341	142.72	131.39	154.26	19.03	17.68	19.87	16.13	30.9	20.77	8.96	2.93	4.15
NODE_15_length_123652_cov_19.9455_ID_2240:117351-117705	241.44	177.41	108.81	41.94	38.23	57.28	21.88	38.43	20.76	8.12	-	-
NODE_15_length_123652_cov_19.9455_ID_2240:118227-119250	7	5.38	4.4	5.57	4.64	7.52	23.98	93.17	119.67	19.31	38.06	2.18
NODE_15_length_123652_cov_19.9455_ID_2240:119257-120586	44.31	37.03	39.83	43.81	35.23	38.48	40.3	93.91	135.55	23.09	47.82	9.53
NODE_15_length_123652_cov_19.9455_ID_2240:120820-122296	39.22	28.32	23.89	53.97	40.19	54.53	49.78	119.09	162.51	37.88	53.36	33.06
NODE_15_length_123652_cov_19.9455_ID_2240:12212-12974	6.81	15.68	5.13	75.95	81.21	65.72	22.89	94.59	133.76	13.56	29.55	7.94
NODE_15_length_123652_cov_19.9455_ID_2240:12976-13483	18.55	24.35	23.28	100.38	112.91	102.86	44.59	171.62	128.59	10.31	30.16	2.88
NODE_15_length_123652_cov_19.9455_ID_2240:1321-2257	96.46	100.37	93.34	65	64.25	72.21	89.77	112.91	124.26	65.61	82.64	35.25
NODE_15_length_123652_cov_19.9455_ID_2240:13517-14312	9.66	15.88	8.49	50.4	60.12	42.45	53.34	175.77	259.72	24.55	51.67	6
NODE_15_length_123652_cov_19.9455_ID_2240:14308-15238	21.03	12.11	8.91	46.01	51.19	52.48	63.47	181.49	193.89	16.54	63.12	8.58
NODE_15_length_123652_cov_19.9455_ID_2240:15325-16843	24.83	15.4	27.54	49.16	59.83	46.67	59.27	146.94	170.06	27.51	48.4	18.39
NODE_15_length_123652_cov_19.9455_ID_2240:16839-18216	22.89	22.61	21.57	49.83	55.91	42.2	55.43	172.42	213.09	29.18	48.47	28.97
NODE_15_length_123652_cov_19.9455_ID_2240:18446-19325	39.54	26.01	29.8	103.39	124.59	141.82	31.59	131.84	158.12	34.62	76.93	6.58
NODE_15_length_123652_cov_19.9455_ID_2240:19508-20825	1.72	1.7	5.19	5.02	6.85	4.44	19.98	104.37	81.72	15.37	40.1	5.62
NODE_15_length_123652_cov_19.9455_ID_2240:20840-22547	3.83	5.05	2.89	4.74	6.61	3.3	16.52	106.17	133.73	20.26	42.32	9.54
NODE_15_length_123652_cov_19.9455_ID_2240:22543-23719	1.97	11.02	8.91	17.75	10.96	15.24	16.71	41.7	34.99	10.42	9.43	9.18
NODE_15_length_123652_cov_19.9455_ID_2240:2392-3331	54.53	53.83	50.88	25.48	20.64	25.09	23.22	73.55	62.25	18.92	26.6	8.47
NODE_15_length_123652_cov_19.9455_ID_2240:23971-24274	-	-	-	18.79	6.92	10.99	7.94	92.18	37.6	-	11.74	-
NODE_15_length_123652_cov_19.9455_ID_2240:24287-24617	-	4.62	5.31	3.79	-	8.93	19.26	113.94	143.68	9.55	32.99	-
NODE_15_length_123652_cov_19.9455_ID_2240:24621-26322	2.57	3.8	1.45	15.64	11.74	16.57	28.03	108.46	133.9	13.99	40.44	2.39
NODE_15_length_123652_cov_19.9455_ID_2240:26321-27017	7.71	2.53	2.9	20.47	13.78	6.19	29.39	150.86	246.13	16.63	34.75	12.58
NODE_15_length_123652_cov_19.9455_ID_2240:27009-27762	6.92	3.41	-	12.86	9.63	10.02	31.02	139.99	171.91	10.33	33.37	4.84
NODE_15_length_123652_cov_19.9455_ID_2240:27764-28505	-	-	4	11.27	7.03	4.55	12.68	131.55	139.24	8.21	18.19	6.59
NODE_15_length_123652_cov_19.9455_ID_2240:28491-29427	5.21	7.72	4.91	11.76	14.51	11.75	36.14	133.71	171.15	15.54	22.54	10.94
NODE_15_length_123652_cov_19.9455_ID_2240:29647-30403	3.44	3.4	1.3	2.74	10.94	8.86	12.34	84.32	61.87	4.57	4.43	3.21
NODE_15_length_123652_cov_19.9455_ID_2240:30443-30761	-	5.05	-	8.29	12.24	9.74	28.09	150.46	180.51	10.46	25.85	-
NODE_15_length_123652_cov_19.9455_ID_2240:30864-32691	8.29	10.14	8.93	7.53	12.25	4.21	36.94	117.43	151.32	29.33	44.46	13.81
NODE_15_length_123652_cov_19.9455_ID_2240:32735-34028	7.04	17.96	15.92	11.19	10.5	14.76	18.85	81.16	77.34	12.8	26.39	10.67
NODE_15_length_123652_cov_19.9455_ID_2240:3404-3926	29.51	30.99	39.98	26.69	21.08	28.33	39.87	52.78	35.7	7.87	11.5	11
NODE_15_length_123652_cov_19.9455_ID_2240:34132-34678	-	12.64	6.21	16.08	15.28	8.81	17.32	94.26	123.47	14.65	57.05	7.69
NODE_15_length_123652_cov_19.9455_ID_2240:34767-35130	263.04	164.41	133.17	152.75	208.3	239.05	20.72	74.57	50.83	49.98	18.91	26.59
NODE_15_length_123652_cov_19.9455_ID_2240:35143-36586	15.48	9.69	14.01	14.77	17.24	14.49	45.58	152.18	214.23	25.58	37.51	9.39
NODE_15_length_123652_cov_19.9455_ID_2240:36582-38337	7.43	5.31	7.94	13.13	10.84	9.6	28.71	115.97	148.33	24.96	42.58	15.02
NODE_15_length_123652_cov_19.9455_ID_2240:38492-39197	45.44	65.97	42.79	18.1	15.04	17.03	15.28	48.11	32.51	3.77	9.75	-
NODE_15_length_123652_cov_19.9455_ID_2240:39209-40058	44.3	54.41	50.08	28.21	21.13	14.26	13.22	34.76	19.61	3.91	6.63	9.64
NODE_15_length_123652_cov_19.9455_ID_2240:3976-4378	18.61	15.22	20.99	42.19	25.81	29.58	21.04	32.33	27.98	31.19	18.35	25.98
NODE_15_length_123652_cov_19.9455_ID_2240:40073-40625	43.25	85.19	89.56	28.75	15.02	22.51	65.69	82.61	71.7	19.8	31.54	27.71
NODE_15_length_123652_cov_19.9455_ID_2240:40683-41490	25.25	26.99	20.22	5.03	7.52	3.05	146.97	158.24	164.45	88.93	92.18	85.33
NODE_15_length_123652_cov_19.9455_ID_2240:42217-43267	42.93	46.11	48.55	68.91	64.68	72.82	39.37	99.31	75.36	38.88	35.4	20.02
NODE_15_length_123652_cov_19.9455_ID_2240:43367-44033	65.6	71.41	81.84	75.13	79.79	96.1	40.47	86.9	94.83	28.59	38.32	15.29
NODE_15_length_123652_cov_19.9455_ID_2240:4382-5228	11.87	16.59	6.71	14.96	14.15	15.28	37.18	137.77	194.35	52.11	72.32	6.92
NODE_15_length_123652_cov_19.9455_ID_2240:44162-45470	131.95	120.63	134.82	79.15	85.6	80.65	40.28	125.1	150.98	35.01	45.41	20.24
NODE_15_length_123652_cov_19.9455_ID_2240:45477-46341	23.1	19.95	18.5	18.39	17.21	20.45	37.47	122.63	167.95	38.27	51.84	8.08
NODE_15_length_123652_cov_19.9455_ID_2240:46453-47869	26.91	25.54	27.45	22.23	28.32	16.85	52.94	120.72	180.5	44.98	59.53	12.55
NODE_15_length_123652_cov_19.9455_ID_2240:47865-49683	1.19	5.49	6.29	8.83	8.05	6.92	12.2	56.85	57.33	3.15	7.2	1.67
NODE_15_length_123652_cov_19.9455_ID_2240:49754-51218	22.84	16.05	13.78	12.11	10.29	14.25	14.94	83.02	82.27	6.04	17.47	4.97
NODE_15_length_123652_cov_19.9455_ID_2240:51348-52662	25.9	16.49	25.39	24.72	17.85	20.05	26.97	101.59	128.26	19.41	34.15	4.83
NODE_15_length_123652_cov_19.9455_ID_2240:5234-5345	-	-	-	-	-	-	-	-	-	-	-	-
NODE_15_length_123652_cov_19.9455_ID_2240:52711-53971	34.47	38.83	47.19	11.54	21.64	12.29	18.62	69.96	79.81	7.8	16.79	1.69
NODE_15_length_123652_cov_19.9455_ID_2240:54063-54900	-	6.93	12.47	10.38	10.76	12.59	10.77	45.28	45.44	6.98	10.62	9.82
NODE_15_length_123652_cov_19.9455_ID_2240:54896-55736	2.99	6.9	4.51	6.36	-	11.56	5.36	52.9	31.66	11.91	15.37	9.77
NODE_15_length_123652_cov_19.9455_ID_2240:5575-6238	4.13	5.42	4.66	6.57	8.19	10.6	7.41	39.64	14	1.37	6.65	1.92
NODE_15_length_123652_cov_19.9455_ID_2240:55876-56857	4.92	11.32	13.89	8.47	10.75	9.5	14.28	87.89	97.71	17.09	32.25	2.29
NODE_15_length_123652_cov_19.9455_ID_2240:56912-57671	17.12	10.13	9.03	8.18	17.69	15.41	6.14	96.24	68.82	9.09	24.21	1.6
NODE_15_length_123652_cov_19.9455_ID_2240:57711-58326	13.79	30.2	24.23	19.54	18.26	20.65	14.46	74.24	68.68	9.17	19.3	2.14
NODE_15_length_123652_cov_19.9455_ID_2240:58429-58834	-	3	3.45	-	3.64	-	4.15	65.27	61.21	-	6.03	-
NODE_15_length_123652_cov_19.9455_ID_2240:58830-59241	-	2.92	-	2.38	-	-	12.1	55.62	56.37	-	2.93	-
NODE_15_length_123652_cov_19.9455_ID_2240:59377-60442	33.31	23.39	20.09	18.84	15.01	20.76	41.67	89.28	133.47	25.72	30.52	7.25
NODE_15_length_123652_cov_19.9455_ID_2240:60438-61482	91.24	101.51	104.96	99.35	84.57	113.63	17.41	93.59	74.96	28.78	26.22	38.24
NODE_15_length_123652_cov_19.9455_ID_2240:61547-62267	25.75	39.91	37.41	23.44	29.23	21.28	37.93	120.65	194.72	28.08	36.68	10.29
NODE_15_length_123652_cov_19.9455_ID_2240:62274-63180	40.76	33.97	39.93	23.78	25.92	21.87	18.23	30.56	34.28	6.3	11.31	10.13
NODE_15_length_123652_cov_19.9455_ID_2240:63203-63758	10.72	15.84	20.18	18.53	12.77	18.89	19.3	64.79	54.13	10.71	22.58	7.49
NODE_15_length_123652_cov_19.9455_ID_2240:6352-6715	34.31	29.89	8.59	64.15	40.75	18.11	25.9	133.01	132.95	57.66	79.43	10.63
NODE_15_length_123652_cov_19.9455_ID_2240:63744-64962	41.55	29.85	25.63	15.02	16.52	15.23	25.29	105.23	126.21	30.6	37.98	9.69
NODE_15_length_123652_cov_19.9455_ID_2240:64958-66053	32.2	31.09	36.41	16.51	23.9	22.14	15.34	95.27	101.42	19.89	31.56	12.01
NODE_15_length_123652_cov_19.9455_ID_2240:66049-67174	43.63	35.56	35.24	19.83	27.26	24.11	25.05	90.44	73.98	17.18	35.17	14.53
NODE_15_length_123652_cov_19.9455_ID_2240:67164-68217	29.27	24.46	23.76	20.3	17.01	15.96	22.13	114.29	122.68	29.81	60.47	9.45
NODE_15_length_123652_cov_19.9455_ID_2240:6817-7339	41.31	32.92	39.98	59.65	74.96	64.21	10.63	47.8	20.67	37.37	34.49	22
NODE_15_length_123652_cov_19.9455_ID_2240:68213-68438	48.06	-	-	12.96	-	-	21.75	120.19	112.09	16.45	16.55	-
NODE_15_length_123652_cov_19.9455_ID_2240:68434-69508	50.56	36.18	29.82	23.31	13.98	15.59	41.24	146.04	208.54	42.18	68.14	9.22
NODE_15_length_123652_cov_19.9455_ID_2240:69504-70782	24.98	33.49	23.54	12.3	15.61	13.24	40.61	144.46	171.1	36.57	42.69	12.48
NODE_15_length_123652_cov_19.9455_ID_2240:70785-71640	20.49	27.92	18.75	13.2	11.63	19.78	13.1	109.05	67.09	3.88	16.89	9.55
NODE_15_length_123652_cov_19.9455_ID_2240:71636-72449	31.25	32.9	30.62	10.78	13.66	16.09	29.39	101.87	109.77	21.76	44.13	13.11
NODE_15_length_123652_cov_19.9455_ID_2240:72618-72843	-	-	-	-	-	-	21.75	55.47	168.13	-	16.55	-
NODE_15_length_123652_cov_19.9455_ID_2240:73182-74451	7.2	11.26	7.46	10.97	20.03	18.57	15.26	81.27	80.18	11.9	21.24	3.36
NODE_15_length_123652_cov_19.9455_ID_2240:7433-8459	32.55	18.36	30.67	71.52	81.33	85.4	29.09	56.6	58.92	15.39	20.07	4.34
NODE_15_length_123652_cov_19.9455_ID_2240:74663-75653	87.49	90.37	133.71	52.85	49.26	57.93	91.24	152.81	206.18	133.54	148.5	113.3
NODE_15_length_123652_cov_19.9455_ID_2240:75672-76257	84.15	113.79	132.33	138.14	114	106.32	111.27	156.34	179.85	156.44	163.31	156.85
NODE_15_length_123652_cov_19.9455_ID_2240:76428-78687	875.59	897.61	937.53	599.23	622.76	635.67	644.31	422.73	420.39	899.38	890.57	1093.49
NODE_15_length_123652_cov_19.9455_ID_2240:79249-79705	59.11	26.64	16.68	43.3	41.03	30.65	10.01	48.04	40.93	9.88	19.31	3.44
NODE_15_length_123652_cov_19.9455_ID_2240:79847-80648	124.31	99.58	98.47	93.89	88.66	95.35	39.96	107.62	113.04	54.95	60.36	29.71
NODE_15_length_123652_cov_19.9455_ID_2240:80713-81334	40.79	56.58	51.2	73.45	70.2	47.99	38.68	59.57	45.09	33.14	38.05	19.01
NODE_15_length_123652_cov_19.9455_ID_2240:81-1335	113.13	117.15	128.62	85.12	87.78	75.92	263.03	198.74	161.64	25.94	30.28	20.42
NODE_15_length_123652_cov_19.9455_ID_2240:81489-82680	11.64	22.35	23.4	6.69	4.63	8.13	12.12	41.69	46.5	0.64	5.57	0.9
NODE_15_length_123652_cov_19.9455_ID_2240:82842-83613	30.18	18.74	22.74	57.85	54.63	61.46	25.54	105.17	55.06	30.03	30.16	21.88
NODE_15_length_123652_cov_19.9455_ID_2240:83758-85084	20.5	12.38	12.88	18.11	20.38	20.95	22.87	85.63	75.01	25.98	29.42	24.7
NODE_15_length_123652_cov_19.9455_ID_2240:8461-8677	-	93.4	21.69	47.04	22.72	53.17	-	33.87	68.64	19.95	-	53.75
NODE_15_length_123652_cov_19.9455_ID_2240:85379-85796	34.72	36.95	42.43	32.4	34.41	46.97	31.39	67.54	66.2	8.72	17.09	20.2
NODE_15_length_123652_cov_19.9455_ID_2240:85818-86442	108.01	81.32	84.74	65.76	42.9	66.43	54.58	114.52	107.67	28.42	33.42	33.56
NODE_15_length_123652_cov_19.9455_ID_2240:86474-86678	550.84	251.93	351.93	466.9	276.04	286.21	177.93	46.46	94.48	135.38	191.91	218.28
NODE_15_length_123652_cov_19.9455_ID_2240:86684-87491	391.36	349.81	379.33	166.67	135.45	164.48	207.74	192.37	242.85	222.86	219.81	207.44
NODE_15_length_123652_cov_19.9455_ID_2240:8690-9641	5.11	6.73	5.78	29.82	35.55	32.92	28.56	110.19	129.32	18.61	44.17	5.96
NODE_15_length_123652_cov_19.9455_ID_2240:87806-89177	276.06	251.62	298.58	100.6	98.01	105.5	368.72	259.84	305.12	343.78	301.77	363.17
NODE_15_length_123652_cov_19.9455_ID_2240:89181-89793	41.67	33.46	31.38	18.45	9.19	22.28	58.24	129.54	135.54	61.57	67.3	66.88
NODE_15_length_123652_cov_19.9455_ID_2240:89959-92620	48.6	44.95	47.59	40.27	38.35	40.53	48.15	138.87	177.25	25.09	37.35	8.77
NODE_15_length_123652_cov_19.9455_ID_2240:92633-93182	16.36	44.75	63.63	27.55	25.97	31.43	29.44	82.43	58.58	9.08	15.91	10.16
NODE_15_length_123652_cov_19.9455_ID_2240:93282-94245	10.06	10.76	11.38	2.67	6	3.24	29.24	141.97	171.62	16.66	29.79	10.55
NODE_15_length_123652_cov_19.9455_ID_2240:94293-95403	16.89	17.38	14.33	948.39	978.82	965.22	82.05	136.74	149.85	66.36	76.91	70.89
NODE_15_length_123652_cov_19.9455_ID_2240:95412-95883	-	-	-	80.01	69.32	82.58	12.61	72.68	58.86	7	34.19	-
NODE_15_length_123652_cov_19.9455_ID_2240:96512-97991	85.79	72.37	100.43	174.29	183.14	172.43	85.91	110.82	128.1	13.43	27.34	8.42
NODE_15_length_123652_cov_19.9455_ID_2240:9735-11379	13.34	11.42	12.57	51.59	55.69	55.55	52.91	139.11	174.03	18.94	32.27	4.98
NODE_15_length_123652_cov_19.9455_ID_2240:98161-99607	6.18	11.19	15.14	38.89	27.03	31.9	44.78	123.99	170.6	16.33	35.45	6.48
NODE_15_length_123652_cov_19.9455_ID_2240:99603-100989	11.36	5.88	7.34	8.6	8.39	8.38	21.71	111.54	140.32	18.23	27.93	6.05
NODE_16_length_116224_cov_21.0475_ID_2242:100267-101257	-	0.8	-	3.22	0.97	2.35	32.59	117.67	148.82	32.18	52.87	3.4
NODE_16_length_116224_cov_21.0475_ID_2242:101253-101553	17.99	-	-	14.47	14.21	11.28	-	9.81	19.36	-	6.03	-
NODE_16_length_116224_cov_21.0475_ID_2242:101821-102676	629.26	540.12	550.31	1109.64	1078.22	1045.57	450.56	357.28	305.43	366.59	359.41	268.78
NODE_16_length_116224_cov_21.0475_ID_2242:102729-103887	630.03	583.26	657.22	1028.72	1080.87	895.33	738.2	605.4	504.77	354.38	323.57	229.2
NODE_16_length_116224_cov_21.0475_ID_2242:104010-104757	83.97	89.73	94.9	104.02	75.07	83.24	79.96	150.21	163.24	103.3	110.21	75.02
NODE_16_length_116224_cov_21.0475_ID_2242:104793-106428	122.13	104.33	118.4	78.94	76.32	89.69	117.26	172.51	169.25	95.31	120.08	77.6
NODE_16_length_116224_cov_21.0475_ID_2242:106570-107431	60.91	57.25	43.72	55.4	51.87	61.61	70.09	157.79	158.26	46.13	63.23	43.27
NODE_16_length_116224_cov_21.0475_ID_2242:107447-108227	59.43	54.29	62.19	128.81	112.82	140.16	47.32	142.51	188.56	50.36	66.8	20.01
NODE_16_length_116224_cov_21.0475_ID_2242:10825-12079	3862.83	3594.5	3498.25	3225.44	3619.38	3417.47	3419.43	2220.6	2070.08	9597	9239.29	11048
NODE_16_length_116224_cov_21.0475_ID_2242:108331-108916	54.45	68.27	65.23	92.09	57	74.58	40.06	100.09	93.03	69.16	91.26	29.99
NODE_16_length_116224_cov_21.0475_ID_2242:108965-110039	125.29	117.93	160.72	76.93	79.52	92.1	54.99	118.62	143.16	56.73	67.44	14.35
NODE_16_length_116224_cov_21.0475_ID_2242:110040-111093	114.84	144.53	142.58	87.18	90.41	92.89	84.51	158.11	201.12	52.16	88.54	39.89
NODE_16_length_116224_cov_21.0475_ID_2242:111186-111762	268.53	202.97	255.62	311.1	297.73	332.91	152.65	284.84	373.73	215.8	191.83	146.37
NODE_16_length_116224_cov_21.0475_ID_2242:111848-113108	83.46	97.97	105.33	87.05	90.9	90.71	86.64	162.47	253.37	71.98	79.31	38.07
NODE_16_length_116224_cov_21.0475_ID_2242:113200-113425	913.1	1144.85	1094.37	595.93	413.74	632.36	217.47	249.62	280.22	230.3	297.99	266.54
NODE_16_length_116224_cov_21.0475_ID_2242:113549-115226	312.98	310.14	332.86	180.35	192.92	203.36	152.87	187.01	223.82	128.78	148.21	97.9
NODE_16_length_116224_cov_21.0475_ID_2242:115254-115542	40.27	52.35	67.9	81.04	63.53	44.05	45.64	66.33	80.29	95.47	47.41	18.66
NODE_16_length_116224_cov_21.0475_ID_2242:115651-115963	32.49	31.75	79.21	147.95	89.85	91.88	66.29	155.39	126.85	76.81	92.31	22.61
NODE_16_length_116224_cov_21.0475_ID_2242:12220-12730	18.38	16.08	6.92	26.08	19.45	33.31	49.68	103.59	105.72	36.77	51.77	-
NODE_16_length_116224_cov_21.0475_ID_2242:12916-14122	4608.03	4619.93	4401.13	4002.41	4206.63	4535.57	4146.4	2608.89	2195.07	6806.18	6529.69	7922.94
NODE_16_length_116224_cov_21.0475_ID_2242:14130-14571	1152.15	1273.66	1308.9	1871.03	2023.53	2216.42	1681.57	1036.44	999.8	1942.26	1966.4	2623.81
NODE_16_length_116224_cov_21.0475_ID_2242:14721-15849	954.7	1021.91	943.72	1020.66	1130.39	1190.36	615.93	408.5	375.4	717.92	756.77	786.92
NODE_16_length_116224_cov_21.0475_ID_2242:1574-2195	18.13	44.67	35.84	13.25	18	21.81	16.29	92.75	74.68	18.08	30.73	2.11
NODE_16_length_116224_cov_21.0475_ID_2242:15915-16542	156.43	165.92	166.63	147.23	172.18	200.78	60.22	205.83	231.77	114.38	176	114.56
NODE_16_length_116224_cov_21.0475_ID_2242:16635-17847	100.7	88.83	105.28	50.36	58.17	45.34	77.18	185.03	283.73	99.9	118.26	67.33
NODE_16_length_116224_cov_21.0475_ID_2242:17843-18872	74.13	72.43	94.29	46.69	56.17	47.77	83.85	163.53	144.32	123.43	127.41	91.8
NODE_16_length_116224_cov_21.0475_ID_2242:18868-19603	85.83	59.97	80.84	39.88	36.94	52.88	75.34	109.52	131.06	83.06	77.05	36.67
NODE_16_length_116224_cov_21.0475_ID_2242:19607-20987	53.81	48.33	59.63	21.61	19.45	23.15	27.64	74.3	94.03	24.25	31.19	15.21
NODE_16_length_116224_cov_21.0475_ID_2242:21082-21703	18.13	22.33	8.53	45.76	27	26.17	34.61	118.38	54.95	33.14	39.51	14.78
NODE_16_length_116224_cov_21.0475_ID_2242:21745-22468	43.89	43.29	34.45	52.44	36.33	28.21	60.67	117.53	229.34	103.17	107.06	52.85
NODE_16_length_116224_cov_21.0475_ID_2242:22576-23107	28.72	69.75	51.89	122.21	107.16	102.96	15.52	56.13	47.43	34.45	33.55	16.06
NODE_16_length_116224_cov_21.0475_ID_2242:23093-23609	12.02	11.84	13.58	38.38	57.26	28.85	43.33	204.11	239.7	52.11	105.46	16.8
NODE_16_length_116224_cov_21.0475_ID_2242:2343-2820	13.68	35.89	28.31	32.78	21.71	24.04	27.77	82.69	81.8	29.69	49.05	28.67
NODE_16_length_116224_cov_21.0475_ID_2242:23605-24193	24.56	24.2	36.99	50.92	50.71	56.7	44.16	244.53	258.32	55.56	100.08	11.44
NODE_16_length_116224_cov_21.0475_ID_2242:24189-25086	22.01	22.63	24.89	43.07	41.56	35.44	38.16	150.8	179.5	41.93	47.61	12.83
NODE_16_length_116224_cov_21.0475_ID_2242:25058-26642	48.7	48.12	61.37	100.27	88.53	101.05	78.78	147.22	215.97	72.16	93.5	38.28
NODE_16_length_116224_cov_21.0475_ID_2242:26756-28274	52.59	36.56	44.61	41.03	49.37	35.83	99	138.02	157.21	158.78	180.09	166.87
NODE_16_length_116224_cov_21.0475_ID_2242:2822-3020	94.1	90.21	70.1	76.12	73.25	85.31	-	130.57	265.99	32.43	-	43.51
NODE_16_length_116224_cov_21.0475_ID_2242:28383-29118	35.76	19.99	25.6	12.34	17.05	14.94	28.85	104.22	79.73	28.48	44.85	11.67
NODE_16_length_116224_cov_21.0475_ID_2242:29225-29654	-	10.79	24.78	19.76	22.86	36.74	37.22	140.52	100.49	93.73	97.14	34.51
NODE_16_length_116224_cov_21.0475_ID_2242:29702-30533	33.41	57.94	33.19	17.73	9.66	8.8	32.63	113.3	81.7	60.4	77.94	83.53
NODE_16_length_116224_cov_21.0475_ID_2242:30525-31323	35.23	31.6	42.24	27.2	26.73	17.52	51.64	152.28	150.54	101.95	112.08	76.15
NODE_16_length_116224_cov_21.0475_ID_2242:307-1564	21.83	28.16	27.44	18.81	15.92	24.06	20.3	104.22	109.06	31.28	37.74	10.18
NODE_16_length_116224_cov_21.0475_ID_2242:3071-3911	74.87	84.72	76.73	34.17	33.32	25.06	28.15	83.75	68.74	15.88	10.57	9.77
NODE_16_length_116224_cov_21.0475_ID_2242:31319-32780	38.16	37.7	33.38	22.25	23.07	25.12	45.61	86.65	92.33	139.71	136.69	143.78
NODE_16_length_116224_cov_21.0475_ID_2242:32815-34147	56.09	56.52	57.66	32.88	31.76	37.83	81.14	96.12	58.58	302.8	268.29	357.39
NODE_16_length_116224_cov_21.0475_ID_2242:34279-34684	229.32	180.12	227.59	315.58	414.46	323.79	112.02	119.4	134.66	138.33	126.58	98.18
NODE_16_length_116224_cov_21.0475_ID_2242:34736-35264	63.75	64.66	39.27	75.53	108.12	107.59	44.37	149.47	184.21	54.07	103.46	29.7
NODE_16_length_116224_cov_21.0475_ID_2242:35380-36583	61.34	50.49	44.08	149.39	159.28	144.03	110.39	122.31	118.51	201.58	216.62	277.96
NODE_16_length_116224_cov_21.0475_ID_2242:36579-37461	53.43	30.53	44.5	138	148.63	142.11	134.6	213.85	267.4	242.19	230.68	220.22
NODE_16_length_116224_cov_21.0475_ID_2242:37457-38642	64.41	57.83	64.01	237.48	253.74	242.93	141.16	149.18	142.7	370.5	310.94	400.4
NODE_16_length_116224_cov_21.0475_ID_2242:38740-38959	-	52.47	20.3	44.01	-	83.03	49.23	94.78	149.23	74.6	-	25.15
NODE_16_length_116224_cov_21.0475_ID_2242:38958-39633	12.07	15.87	19.7	14.96	25.57	20.67	66.78	160.41	196.99	65.46	104.98	39.37
NODE_16_length_116224_cov_21.0475_ID_2242:3972-5256	53.23	43.24	31.44	17.87	19.05	23.47	26.13	67.53	64.91	8.21	15.28	3.31
NODE_16_length_116224_cov_21.0475_ID_2242:39758-40496	21.34	24.56	16.08	25.49	21.2	30.87	44.63	140.5	180.24	20.06	58.32	9.95
NODE_16_length_116224_cov_21.0475_ID_2242:40634-42065	372.11	421.19	457.39	181.89	195.21	184.15	112.97	203.49	250.83	160.16	158.46	150.91
NODE_16_length_116224_cov_21.0475_ID_2242:42071-42800	126.58	153.38	151.23	117.13	97.71	96.48	51.88	116.16	143.69	66	60.48	79.23
NODE_16_length_116224_cov_21.0475_ID_2242:42907-43879	395.34	310.92	312.03	208.38	230.27	177.8	316.77	333.12	440.2	360.54	381.92	337.32
NODE_16_length_116224_cov_21.0475_ID_2242:43967-44906	124.64	112.78	107.64	192.84	162.03	178.95	149.78	202.91	264.58	141.01	127.2	101.68
NODE_16_length_116224_cov_21.0475_ID_2242:44875-46051	29.54	24.64	25.99	43.86	39.94	41.28	68.59	145.49	173.22	44.3	86.79	40.41
NODE_16_length_116224_cov_21.0475_ID_2242:46192-47590	36.95	29.62	20.59	15.75	21.72	22.81	64.49	230.12	320.74	53.62	83.47	20.97
NODE_16_length_116224_cov_21.0475_ID_2242:47611-48712	38.39	23.87	31.35	29.4	20.35	19.25	50.48	177.16	188.77	54.33	91.99	22.87
NODE_16_length_116224_cov_21.0475_ID_2242:48766-50470	51.23	51.47	58.43	100.1	97.28	103.79	63.36	171.5	208.12	87.98	131.28	46.58
NODE_16_length_116224_cov_21.0475_ID_2242:50647-52096	30.82	31.97	20.33	20.83	19.61	25.36	29.55	114.51	113.61	22.41	29.47	15.09
NODE_16_length_116224_cov_21.0475_ID_2242:52183-53098	152.94	125.36	151.66	90.39	95.97	130.45	135.6	221.24	269.02	131.52	125.47	122.58
NODE_16_length_116224_cov_21.0475_ID_2242:5260-5491	-	55.31	16.02	-	50.41	26.32	135.9	976.25	1753.81	14.66	162.07	19.83
NODE_16_length_116224_cov_21.0475_ID_2242:53094-53766	165.98	188.92	170.77	132.24	127.04	133.91	92.64	178.88	202.07	114.27	131.74	86.79
NODE_16_length_116224_cov_21.0475_ID_2242:53762-56291	152.38	168.11	170.2	127.86	111.67	130.33	89.22	154.59	141.83	121.33	119.19	118.95
NODE_16_length_116224_cov_21.0475_ID_2242:56287-56947	278.22	319.32	308.11	261.39	237.52	237.33	115.55	191.96	197.42	184.83	194.09	205.15
NODE_16_length_116224_cov_21.0475_ID_2242:5629-6235	14.09	1.54	17.69	31.21	31.71	31.64	6.33	79.86	54.19	10.93	19.73	2.19
NODE_16_length_116224_cov_21.0475_ID_2242:57142-59245	26.34	29.71	21.39	27.1	25.79	26.18	44.67	155.8	164.37	59.52	93.41	38.26
NODE_16_length_116224_cov_21.0475_ID_2242:59241-61194	20.89	33.32	26.94	26.79	21.86	24.15	41.14	130.2	132.89	64.24	89.52	45.11
NODE_16_length_116224_cov_21.0475_ID_2242:61193-62042	8.86	13.6	8.9	18.81	28.17	15.21	37.01	175.26	232.63	71.45	125.97	17.9
NODE_16_length_116224_cov_21.0475_ID_2242:62068-62884	158.63	158.57	165.24	142.79	100.12	132.09	96.09	143.64	150.63	155.69	128.75	121.79
NODE_16_length_116224_cov_21.0475_ID_2242:62941-64459	118.32	132.3	133.27	125.41	116.75	116.92	156.97	202.8	205.62	269.77	261.06	213.87
NODE_16_length_116224_cov_21.0475_ID_2242:6355-7468	23.15	15.94	14.28	22.32	25.94	17.64	30.08	163.2	173.08	52.22	67.91	11.78
NODE_16_length_116224_cov_21.0475_ID_2242:64499-65651	115.08	95.05	82.95	105.45	121.21	123.03	79.33	96.32	74.8	140.91	136.05	143.09
NODE_16_length_116224_cov_21.0475_ID_2242:65677-66517	53.91	39.4	42.88	86.61	70.22	71.32	36.19	58.77	45.22	42.68	47.06	46.07
NODE_16_length_116224_cov_21.0475_ID_2242:66715-67234	71.47	60.59	56.05	229.74	222.22	222.98	40.24	68.38	66.44	35.74	59.97	38.85
NODE_16_length_116224_cov_21.0475_ID_2242:67305-67815	189.9	140.69	172.92	541.1	432.76	444.8	104.88	140.89	127.25	106.21	121.45	82.76
NODE_16_length_116224_cov_21.0475_ID_2242:67878-68358	60.92	37.73	35.66	36.04	42.97	28.11	67.17	232.63	273.16	88.12	105.86	18.92
NODE_16_length_116224_cov_21.0475_ID_2242:68401-69358	27.89	39.21	43.95	87.42	66.51	68.59	81.61	211.59	380.22	145.22	150.94	27.18
NODE_16_length_116224_cov_21.0475_ID_2242:69421-69952	195.29	179.08	222.69	352.89	285	351.17	77.59	192.57	235.3	168.41	158.44	131.12
NODE_16_length_116224_cov_21.0475_ID_2242:69953-70709	55.08	90.56	70.04	41.12	35.56	45.38	46.28	109.22	116.4	95.92	80.76	88.26
NODE_16_length_116224_cov_21.0475_ID_2242:70705-71806	31.99	30.89	38.58	12.44	11.02	24.06	35.24	77.36	57.01	79.72	87.22	90.48
NODE_16_length_116224_cov_21.0475_ID_2242:71798-72779	49.16	44.49	57.43	11.73	22.47	17.42	48.34	120.65	105.06	124.49	134.49	151.26
NODE_16_length_116224_cov_21.0475_ID_2242:72886-73891	307.69	346.17	282.26	60.72	62.57	85.3	206.8	200.65	176.56	753.17	791.94	976.33
NODE_16_length_116224_cov_21.0475_ID_2242:73995-74943	156.5	143.52	148.89	109.56	100.95	122.29	74.56	149.06	180.58	112.13	139.62	64.59
NODE_16_length_116224_cov_21.0475_ID_2242:74959-76711	121.65	116.54	124.02	54.92	55.29	56.51	49.23	109.03	86.28	41.4	52.94	30.1
NODE_16_length_116224_cov_21.0475_ID_2242:7503-8064	36.92	60.6	49.64	61.69	48.16	67.59	30.84	152.1	176.11	38.62	27.33	54.06
NODE_16_length_116224_cov_21.0475_ID_2242:76872-78297	56.56	50.19	60.41	14.99	23.74	31.43	13.31	60.92	41.09	9.35	16.53	5.13
NODE_16_length_116224_cov_21.0475_ID_2242:78362-80633	13.97	15.03	15.45	12.82	13.7	16.24	23.22	77.63	89.21	13.52	21.01	6.51
NODE_16_length_116224_cov_21.0475_ID_2242:80625-81369	24.63	27.76	29.16	18.68	12.58	18.09	28.38	112.86	109.46	25.68	31.66	4.92
NODE_16_length_116224_cov_21.0475_ID_2242:81365-82070	136.32	138.16	134.08	161.87	133.88	177.63	35.66	168.71	132.35	27.65	48.75	21.18
NODE_16_length_116224_cov_21.0475_ID_2242:82072-82432	151.33	171.13	170.52	108.85	50.7	125.3	42.19	123.23	119.64	46.97	50.08	59.53
NODE_16_length_116224_cov_21.0475_ID_2242:8225-8840	124.11	158.55	138.48	144.12	131.44	135.67	53.69	189.8	200.31	146.71	127.68	107.11
NODE_16_length_116224_cov_21.0475_ID_2242:82507-83821	1119.02	1136.7	1154.19	634.36	681.13	662.92	566.33	523.84	453.5	751.79	766.14	786.67
NODE_16_length_116224_cov_21.0475_ID_2242:84205-85039	15.11	16.9	21.64	24.06	18.02	19.45	39.24	181	207.34	54.1	67.87	21.14
NODE_16_length_116224_cov_21.0475_ID_2242:85144-86077	20.94	27.56	27.62	54.16	57.22	67.44	22.24	78.43	72.2	13	23.47	4.88
NODE_16_length_116224_cov_21.0475_ID_2242:86194-87793	9.64	8.61	6.75	9.85	10.95	8	31.3	139.88	159.6	26.83	42.52	5.13
NODE_16_length_116224_cov_21.0475_ID_2242:87904-88498	48.38	28.6	45.55	51.43	34.58	44.99	47.84	147.79	163.35	45.06	73.52	24.8
NODE_16_length_116224_cov_21.0475_ID_2242:88508-89567	24.6	46.37	51.41	68.78	65.78	61.26	50.95	156.62	209.65	42.92	58.62	26.06
NODE_16_length_116224_cov_21.0475_ID_2242:8971-9388	225.69	213.15	241.52	293.9	381.97	237.61	172.67	124.57	175.59	238.35	207.87	311.1
NODE_16_length_116224_cov_21.0475_ID_2242:89746-90583	42.12	51.46	64.62	145.3	112.39	134.58	72.72	207.69	298.12	65.81	108.09	43.48
NODE_16_length_116224_cov_21.0475_ID_2242:90631-91294	788.06	728.12	755.24	632.29	462.16	545.83	231.46	192.04	189.7	264.5	248.68	294.21
NODE_16_length_116224_cov_21.0475_ID_2242:91328-93026	361.33	326.15	349.55	238.81	245.45	232.49	145	194.25	207.84	89.61	122.8	74.95
NODE_16_length_116224_cov_21.0475_ID_2242:93022-93589	461.82	378.23	476.68	222.09	243.1	194.54	137.7	223.41	176.28	98.44	131.04	120.89
NODE_16_length_116224_cov_21.0475_ID_2242:9369-10833	1567.02	1486.56	1384.76	1818.76	2030.41	1952.54	2692.79	1327.51	1219.72	5230.66	4256.85	6233.78
NODE_16_length_116224_cov_21.0475_ID_2242:93703-94708	93.02	101.26	97.98	40.48	53.09	45.34	114.06	190.97	182.25	92.37	99.95	81.18
NODE_16_length_116224_cov_21.0475_ID_2242:94748-96032	60.33	37.39	37.46	39.04	36.69	39.49	56.22	135.35	161.75	70.98	72.46	35.58
NODE_16_length_116224_cov_21.0475_ID_2242:96111-96954	59.62	30.4	32.57	42.71	30.8	43.17	34.69	163.78	198	69.15	93.69	29.18
NODE_16_length_116224_cov_21.0475_ID_2242:97064-97757	77.55	89.22	89.1	118.41	113.99	154.47	66.09	58.93	53.59	81.1	84.9	97.6
NODE_16_length_116224_cov_21.0475_ID_2242:97842-98772	7.89	12.11	8.91	16.03	17.76	25.39	15.28	116.43	141.09	10.44	20.2	14.7
NODE_16_length_116224_cov_21.0475_ID_2242:98768-99296	-	1.9	2.18	1.54	9.2	9.27	10.44	33.21	60.79	1.93	13.17	-
NODE_16_length_116224_cov_21.0475_ID_2242:99292-100219	-	7.82	4.97	4.2	-	5.1	22.42	120.79	116.36	4.37	16.06	3.69
NODE_17_length_107472_cov_20.9247_ID_2244:102195-102966	36.88	34.18	36.64	28.48	37.31	36.66	10.51	19.27	27.53	10.01	11.85	4.69
NODE_17_length_107472_cov_20.9247_ID_2244:103825-104539	3.72	1.22	7.01	2.96	2.96	2.39	18.35	109.22	137.87	16.05	43.1	1.73
NODE_17_length_107472_cov_20.9247_ID_2244:104619-105675	92	99.71	73.58	62.48	40.14	50.62	45.11	81.86	86.84	54.95	58.82	31.39
NODE_17_length_107472_cov_20.9247_ID_2244:105931-106129	-	-	35.05	25.37	36.63	-	-	18.65	38	-	-	-
NODE_17_length_107472_cov_20.9247_ID_2244:107078-107405	57.88	42.46	43.44	46.47	40.05	45.59	32.8	36.28	20.3	9.76	19.28	-
NODE_17_length_107472_cov_20.9247_ID_2244:107364-107454	-	-	-	-	-	-	-	-	-	-	-	-
NODE_17_length_107472_cov_20.9247_ID_2244:10740-12276	123.94	95.41	110.29	124.87	121.49	132.57	77.11	128.03	128.01	59.04	56.47	43.68
NODE_17_length_107472_cov_20.9247_ID_2244:12370-12853	93.78	147.18	90.74	402.97	396.03	359.57	87.61	215.26	216.03	55.9	65.46	46.8
NODE_17_length_107472_cov_20.9247_ID_2244:13026-14085	40.25	16.19	18.54	24.9	16	22.34	50.95	155.53	257.57	31.08	67.91	12.51
NODE_17_length_107472_cov_20.9247_ID_2244:14134-14329	-	-	-	-	-	-	46.92	-	42.11	-	-	-
NODE_17_length_107472_cov_20.9247_ID_2244:14490-15924	145.05	151.02	140.53	268.66	249.32	265.24	108.52	176.39	202.55	75.76	105.88	66.18
NODE_17_length_107472_cov_20.9247_ID_2244:15944-16472	150.68	135.04	181.06	217.35	227.74	174.36	88.73	181.7	226.57	69.52	77.13	43.2
NODE_17_length_107472_cov_20.9247_ID_2244:16521-18645	196.39	158.46	175.68	177.55	162.59	152.13	112.01	185.16	237.41	108.48	115.64	104.2
NODE_17_length_107472_cov_20.9247_ID_2244:18720-20511	127.15	157.17	150.67	100.09	114.14	118.09	167.29	180.07	169.66	240.33	219.27	264.27
NODE_17_length_107472_cov_20.9247_ID_2244:20503-20917	131.98	112.34	109.17	79.76	45.34	103.6	107.41	137.04	87.66	79.56	95.28	102.38
NODE_17_length_107472_cov_20.9247_ID_2244:21167-22727	31.15	25.65	26.69	16.88	27.02	22.39	53.02	133.48	236.46	30.4	45.55	21.13
NODE_17_length_107472_cov_20.9247_ID_2244:2272-2602	651.3	655.72	621.72	170.49	212.77	196.39	128.37	83.55	79.27	219.58	160.25	197.28
NODE_17_length_107472_cov_20.9247_ID_2244:22723-23854	10.32	19.03	19.45	10.95	18.05	11.31	32.26	127.26	162.28	14.34	34.95	13.47
NODE_17_length_107472_cov_20.9247_ID_2244:23850-28077	48.42	43.46	44.84	36.56	35.29	31.16	64.83	142.86	195.32	54.54	60.38	51.2
NODE_17_length_107472_cov_20.9247_ID_2244:2602-3730	1128.66	1106.44	1252.05	281.66	334.26	312.44	171.09	270.77	337.92	228.8	236.16	220.14
NODE_17_length_107472_cov_20.9247_ID_2244:28154-29339	308.38	330.28	382.56	543.26	565.68	512.29	711.01	553.52	518.23	393.09	427.46	424.97
NODE_17_length_107472_cov_20.9247_ID_2244:29531-30479	53.88	43.9	56.08	61.24	47.93	57.01	47.03	162	199.79	36.53	68.99	25.12
NODE_17_length_107472_cov_20.9247_ID_2244:30798-31095	3771.34	3782.87	4220.33	5641.34	3852.42	4551.44	1030.91	555.23	598.22	1838.86	1792.72	1697.29
NODE_17_length_107472_cov_20.9247_ID_2244:31249-32047	38.44	64.26	86.89	48.45	40.73	55.64	55.94	132.33	162.2	42.48	69.92	53.75
NODE_17_length_107472_cov_20.9247_ID_2244:32125-33550	408.49	464.12	506.41	190.27	221.78	214.96	170.28	221.94	202.69	124.09	187.79	142.12
NODE_17_length_107472_cov_20.9247_ID_2244:33879-39375	9.85	10.46	12.93	7.24	11.32	8.49	29.68	133	155.17	17.19	45.44	10.54
NODE_17_length_107472_cov_20.9247_ID_2244:39371-41135	17.25	18.26	13.93	10.77	9.31	6.76	28	104.24	153.94	12.2	34.11	4.02
NODE_17_length_107472_cov_20.9247_ID_2244:41285-43328	109.82	99.24	102.93	37.12	36.61	36.82	50.78	161.25	185.94	21.75	52.22	9.27
NODE_17_length_107472_cov_20.9247_ID_2244:43357-44140	68.98	75.62	82.92	54.92	57.43	75.01	67.68	139.06	155.62	39.21	74.9	32.15
NODE_17_length_107472_cov_20.9247_ID_2244:4361-5126	33.88	31.2	39.57	32.38	35	28.33	89.56	201.51	300.04	42.7	92.53	36.33
NODE_17_length_107472_cov_20.9247_ID_2244:44163-44625	79.46	80.51	67.94	75.02	94.56	92.23	45.64	211.02	194.9	74.81	101.38	40.37
NODE_17_length_107472_cov_20.9247_ID_2244:44754-44949	1349.25	1027.17	1082.32	1203.24	1049.68	1440.69	703.86	433.73	336.86	501.22	509	288.03
NODE_17_length_107472_cov_20.9247_ID_2244:44956-46114	365.18	350.09	402.35	435.11	393.26	425.67	316.24	289.08	332.35	151.31	167.87	148.74
NODE_17_length_107472_cov_20.9247_ID_2244:46203-47184	24.58	20.22	15.75	28.03	30.29	26.92	58.23	153.01	328.4	37.43	74.72	19.48
NODE_17_length_107472_cov_20.9247_ID_2244:47236-47911	32.18	30.41	33.34	25.64	38.35	29.72	46.93	131.12	180.89	28.05	40.18	20.62
NODE_17_length_107472_cov_20.9247_ID_2244:47915-48824	59.52	53.41	69.33	94.74	94.63	74.92	77.45	172.44	263.27	45.7	83.2	45.41
NODE_17_length_107472_cov_20.9247_ID_2244:48844-49405	58.01	53.68	59.57	37.86	50.25	43.93	54.57	107.89	121.28	26.33	51.24	34.4
NODE_17_length_107472_cov_20.9247_ID_2244:49441-50314	82.63	78.73	88.03	79.37	69.07	65.11	135.13	181.42	190.49	109.5	166.2	77.04
NODE_17_length_107472_cov_20.9247_ID_2244:50469-50745	1049.14	836.57	819.93	722.77	709.82	788.74	361.81	357.62	242.57	286.28	346.5	316.9
NODE_17_length_107472_cov_20.9247_ID_2244:50811-51591	99.05	81.43	59.71	70.98	66.91	87.07	57.68	117.58	119.36	44.89	53.02	24.62
NODE_17_length_107472_cov_20.9247_ID_2244:5147-5576	49.43	110.62	108.43	114.16	94.72	112.84	44.67	177.42	225.43	79.94	94.44	34.51
NODE_17_length_107472_cov_20.9247_ID_2244:51658-52087	65.9	83.64	136.31	43.91	49	49.86	22.33	36.9	27.16	13.78	13.49	11.5
NODE_17_length_107472_cov_20.9247_ID_2244:52164-53136	27.35	29.46	37.48	35.61	31.63	31.24	33.34	56.19	55.02	6.59	31.83	8.11
NODE_17_length_107472_cov_20.9247_ID_2244:53231-53429	1505.56	1142.63	1226.83	1420.88	1025.53	1450.26	425.45	242.49	379.98	259.44	361.9	435.13
NODE_17_length_107472_cov_20.9247_ID_2244:53519-55124	57.57	72.23	77.51	74.45	67.04	74.33	45.22	106.93	119.98	50.26	76.38	26.2
NODE_17_length_107472_cov_20.9247_ID_2244:55145-55628	93.78	105.44	65.54	80.24	77.08	59.93	36.25	132.12	125.3	64.84	65.46	31.2
NODE_17_length_107472_cov_20.9247_ID_2244:55624-56131	61.85	50.72	37.24	16.46	27	47.47	22.29	153.83	207.73	43.31	78.41	2.88
NODE_17_length_107472_cov_20.9247_ID_2244:5572-6427	278.04	217.59	249.24	177.05	157.02	166.73	82.51	111.44	111.23	93.1	122.93	83.23
NODE_17_length_107472_cov_20.9247_ID_2244:56266-56926	33.22	34.12	21.9	56.25	59.38	57.33	26.09	48.16	53.84	35.86	33.46	17.42
NODE_17_length_107472_cov_20.9247_ID_2244:56929-57679	13.92	26.32	23.6	43.41	38.71	32.44	65.49	183.13	278.98	47.33	87.24	40.55
NODE_17_length_107472_cov_20.9247_ID_2244:57675-59601	43.55	24.65	34.1	55.31	37.75	41.11	75.61	162.1	236.5	61.93	78.85	48.42
NODE_17_length_107472_cov_20.9247_ID_2244:59702-60761	46.96	33.86	42.14	29.05	29.34	24.5	38.96	143.21	181.69	28.12	47.89	8.34
NODE_17_length_107472_cov_20.9247_ID_2244:60891-61089	-	30.07	-	25.37	73.25	28.44	42.55	-	-	-	-	-
NODE_17_length_107472_cov_20.9247_ID_2244:61430-62231	57.37	55.56	48.04	13.53	12.67	16.4	29.97	105.53	104.34	29.59	35.81	20.8
NODE_17_length_107472_cov_20.9247_ID_2244:62227-63280	24.77	24.46	31.4	5.37	6.27	9.43	39.24	120.13	172.29	31.3	51.11	23.1
NODE_17_length_107472_cov_20.9247_ID_2244:63276-64296	56.2	56.26	51.19	11.18	14.89	11.32	59.65	181.7	269.58	56.58	62.16	48.04
NODE_17_length_107472_cov_20.9247_ID_2244:6431-7082	80.45	108.53	143.53	208.08	201.82	179.44	87.44	172.04	284.1	64.71	109.24	67.1
NODE_17_length_107472_cov_20.9247_ID_2244:64316-65354	265.86	237.61	310.1	24.31	22.78	28.8	70.66	134.97	113.35	200.23	197.12	224.39
NODE_17_length_107472_cov_20.9247_ID_2244:65495-66281	22.88	21.5	27.09	46.84	53.24	47.3	36.59	117.95	137.91	40.1	46.18	25.9
NODE_17_length_107472_cov_20.9247_ID_2244:66344-68867	34.04	32.56	28.49	22.87	27.08	29.78	46.58	142.8	157.36	51.23	80.98	28.65
NODE_17_length_107472_cov_20.9247_ID_2244:68982-70038	6.73	14.77	14.38	15.47	12.49	15.19	16.04	86.96	99.53	19.31	33.71	12.55
NODE_17_length_107472_cov_20.9247_ID_2244:70037-70664	8.94	10.28	10.1	5.94	8.88	4.3	20.07	87.68	86.05	25.25	37.51	14.58
NODE_17_length_107472_cov_20.9247_ID_2244:7078-7369	1095.11	1188.96	864.77	1054.45	779.15	825.75	248.23	196.49	155.53	695.2	854.44	444.17
NODE_17_length_107472_cov_20.9247_ID_2244:70787-71666	163.8	131.93	128.77	98.9	106.63	117.28	79.6	150.74	154.72	75.78	90.51	51.35
NODE_17_length_107472_cov_20.9247_ID_2244:71768-73133	74.32	64.18	61.64	54.28	47.28	58.62	11.79	59.58	35.97	9.28	10.53	6.16
NODE_17_length_107472_cov_20.9247_ID_2244:73315-74536	286.27	205.86	248.47	401.87	370.64	374.13	112.65	165.43	150.32	77.22	97.38	48.3
NODE_17_length_107472_cov_20.9247_ID_2244:7373-9026	115.32	107.41	118.44	329.07	329.46	315.39	201.48	225.22	274.12	74.43	100.44	51.3
NODE_17_length_107472_cov_20.9247_ID_2244:74547-75213	188.59	133.38	151.32	137.19	153.08	169.83	45.99	156.82	190.93	70.81	100.42	43.95
NODE_17_length_107472_cov_20.9247_ID_2244:75222-75582	128.05	95.07	109.31	80.86	82.96	95.82	21.09	55.45	67.79	31.31	26.96	43.3
NODE_17_length_107472_cov_20.9247_ID_2244:75664-76216	32.44	24.85	28.5	51.75	53.66	46.76	19.46	83.52	32.44	5.4	19.27	5.04
NODE_17_length_107472_cov_20.9247_ID_2244:76356-76710	422.51	410.02	380.82	312.92	238.92	366.62	38.29	36.3	41.52	24.37	43.99	22.45
NODE_17_length_107472_cov_20.9247_ID_2244:76881-77871	60.75	59.18	60.45	42.54	48.3	45.41	64.09	147.29	206.18	24.13	47.43	7.93
NODE_17_length_107472_cov_20.9247_ID_2244:77875-80704	29.35	31.2	28.78	41.39	36.49	41.98	99.62	150.4	172.8	18.88	42.18	5.48
NODE_17_length_107472_cov_20.9247_ID_2244:80690-81686	45.83	53.98	55.45	51.17	53.69	55.95	176.79	233.92	293.16	23.15	45.52	4.5
NODE_17_length_107472_cov_20.9247_ID_2244:81713-81992	176.64	114.71	82.7	41.5	69.61	55.08	90.07	101.62	113.03	-	29.79	10.23
NODE_17_length_107472_cov_20.9247_ID_2244:82131-82869	-	1.17	6.7	0.94	2.83	2.29	23.91	151.62	257.32	50.74	42.31	13.26
NODE_17_length_107472_cov_20.9247_ID_2244:82978-84523	15.75	11.32	14.57	14.03	10.82	8.78	28.72	91.06	109.09	17.03	26.9	2.67
NODE_17_length_107472_cov_20.9247_ID_2244:84731-85097	89.91	132.22	101.33	81.05	66.76	74.77	25.45	170.12	145.74	41.55	22.29	31.36
NODE_17_length_107472_cov_20.9247_ID_2244:848-2273	1249.04	1286.8	1423.88	372.63	424.19	426.88	245.26	187.31	193.45	459.48	411.13	512.8
NODE_17_length_107472_cov_20.9247_ID_2244:85283-86309	-	6.12	0.88	3.08	5.55	2.25	16.62	73.58	66.54	5.39	16.36	3.25
NODE_17_length_107472_cov_20.9247_ID_2244:86472-86679	-	-	-	-	-	-	-	71.1	86.68	24.93	-	-
NODE_17_length_107472_cov_20.9247_ID_2244:86729-87695	2.51	2.47	7.55	1.33	2.99	4.84	10.08	60.31	36.73	0.83	4.01	-
NODE_17_length_107472_cov_20.9247_ID_2244:88-763	68.39	64.79	65.16	118.59	113.46	156.33	259.92	226.97	281.24	54.77	88.13	58.12
NODE_17_length_107472_cov_20.9247_ID_2244:88022-89879	5.81	3.83	8.33	4.62	3.7	3.76	11.92	57.17	41.03	6.14	5.92	2.17
NODE_17_length_107472_cov_20.9247_ID_2244:90046-90811	-	3.34	2.55	4.5	5.39	1.09	4.55	47.32	54.65	7.87	6.53	-
NODE_17_length_107472_cov_20.9247_ID_2244:9022-9967	162.28	133.92	169.87	230.92	249.81	219.84	176.21	211.3	194.46	81.03	111.32	43.23
NODE_17_length_107472_cov_20.9247_ID_2244:90837-92052	13.26	14.35	9.28	7.53	6.78	4.89	5.07	68.53	49.29	2.51	8.47	0.88
NODE_17_length_107472_cov_20.9247_ID_2244:92048-92426	10.51	17.18	15.8	8.42	4.16	13.34	9.52	60.77	85.46	3.53	-	4.89
NODE_17_length_107472_cov_20.9247_ID_2244:92585-93173	127.72	93.57	86.93	39.17	29.26	36.22	15.46	46.77	29.21	14.71	11.12	11.44
NODE_17_length_107472_cov_20.9247_ID_2244:93521-94385	37.54	27.55	28.29	53.62	53.93	54.83	18.09	70.75	69.62	16.26	31.47	17.5
NODE_17_length_107472_cov_20.9247_ID_2244:94433-95264	24.3	19.98	6.87	11.28	18.1	14.66	16.31	169.46	149.63	13.09	19.49	9.91
NODE_17_length_107472_cov_20.9247_ID_2244:95949-101964	69.76	69.65	68.28	76.85	85.5	86.81	49.04	83.68	73.91	64.16	64.55	74.36
NODE_17_length_107472_cov_20.9247_ID_2244:9977-10634	234.05	203.27	165.28	399.63	371.86	405.25	105.05	192.57	174.27	47.2	63.33	23.37
NODE_18_length_103837_cov_20.8298_ID_2246:100360-101011	21.17	23.65	27.11	77.61	65.59	50.3	106.44	174.15	168.89	35.17	49.16	17.76
NODE_18_length_103837_cov_20.8298_ID_2246:101007-102960	9.89	12.68	14.09	13.98	13.12	18.46	50.94	195.29	249.77	26.13	51.4	17.94
NODE_18_length_103837_cov_20.8298_ID_2246:103009-103705	7.71	8.87	5.81	8.19	4.59	8.67	51.86	182.05	304.12	28.15	53.36	19.76
NODE_18_length_103837_cov_20.8298_ID_2246:10394-12107	14	17.61	14.4	12.48	12.66	10.28	32.34	85.13	86.68	39.52	48.23	34.43
NODE_18_length_103837_cov_20.8298_ID_2246:1055-1131	-	-	-	-	-	-	-	-	-	-	-	-
NODE_18_length_103837_cov_20.8298_ID_2246:1193-2381	114.81	98.02	118.82	194.47	187.99	203.29	59.07	94.01	171.63	79.15	96.91	44.46
NODE_18_length_103837_cov_20.8298_ID_2246:12111-13053	15.52	11.06	13.64	6.86	15.42	10.83	24.28	95.14	79.82	19.7	31.46	42.2
NODE_18_length_103837_cov_20.8298_ID_2246:13058-13982	7.95	15.69	9.99	7.73	8.43	11.09	21.33	57.41	39.75	45.64	31.4	30.88
NODE_18_length_103837_cov_20.8298_ID_2246:14063-15677	55.84	73.57	56.48	25.62	31.95	36.49	78.93	103.84	110.43	174.55	176.51	170.83
NODE_18_length_103837_cov_20.8298_ID_2246:16120-16480	-	11.41	8.74	15.55	13.83	11.06	36.91	209.49	307.07	54.8	92.45	16.24
NODE_18_length_103837_cov_20.8298_ID_2246:16476-16851	10.68	10.48	4.01	25.67	12.7	23.72	53.22	155.54	152.29	28.71	67.01	4.97
NODE_18_length_103837_cov_20.8298_ID_2246:16860-17079	-	-	-	-	-	-	-	189.55	106.6	-	-	-
NODE_18_length_103837_cov_20.8298_ID_2246:17125-17701	-	-	-	-	-	1.62	43.29	171.24	305.34	32.03	70.5	4.72
NODE_18_length_103837_cov_20.8298_ID_2246:17697-18501	-	-	7.17	2.52	3.78	-	41.19	140.85	319.09	38.9	63.12	4.44
NODE_18_length_103837_cov_20.8298_ID_2246:18497-19670	1.98	1.3	2.98	3.67	5.5	4.46	52.92	178.84	264.46	28.1	52.36	1.84
NODE_18_length_103837_cov_20.8298_ID_2246:19666-20797	6.19	9.51	10.12	9.3	11.49	5.99	47.01	165.67	264.54	26.63	52.09	13.47
NODE_18_length_103837_cov_20.8298_ID_2246:21078-21936	119.46	108.3	108.69	97.4	99.58	104.09	76.92	145.2	133.54	39.58	48.57	46.18
NODE_18_length_103837_cov_20.8298_ID_2246:22385-23183	166.56	158.02	172.58	164.06	166.74	138.07	177.87	246.28	365.19	151.86	168.64	68.68
NODE_18_length_103837_cov_20.8298_ID_2246:23333-25265	921.31	936.25	970.83	769	847.44	866.08	1263.1	777.91	703.44	1095.1	1037.04	1059
NODE_18_length_103837_cov_20.8298_ID_2246:2472-2865	48.62	25.45	21.93	38.92	15.41	49.42	-	35.58	29.39	6.52	9.6	4.52
NODE_18_length_103837_cov_20.8298_ID_2246:25331-26621	86.47	56.36	56.54	69.22	68.76	71.72	140.96	185.25	194.67	295.78	288.79	258.36
NODE_18_length_103837_cov_20.8298_ID_2246:26840-28118	64.23	80.49	78.02	247.81	265.32	224.45	198.26	249.5	255.34	218.25	236.23	157.23
NODE_18_length_103837_cov_20.8298_ID_2246:2801-3536	157.36	129.34	163.02	206.02	160.56	197.73	91.37	157.8	304.72	128.16	106.95	73.35
NODE_18_length_103837_cov_20.8298_ID_2246:28123-28633	925.01	783.82	682.45	523.17	622.4	597.64	430.58	401.94	373.92	610.73	668.97	650.65
NODE_18_length_103837_cov_20.8298_ID_2246:28649-29585	190.32	210.17	185.69	217.83	227.97	216.62	170.21	237.71	243.83	195.11	215.36	177.45
NODE_18_length_103837_cov_20.8298_ID_2246:29612-30800	126.48	83.92	97.55	209.43	157.82	163.77	134.65	195.26	279.9	157.66	157.17	145.16
NODE_18_length_103837_cov_20.8298_ID_2246:30796-31495	72.8	46.6	47.63	92.58	112.64	113.25	89.36	178.39	256.32	45.79	90.04	48.22
NODE_18_length_103837_cov_20.8298_ID_2246:31491-32163	36.43	35.92	25.92	75.26	80.4	72.8	49.04	196.3	375.44	64.53	95.22	43.4
NODE_18_length_103837_cov_20.8298_ID_2246:32167-32953	251.65	210.65	210.55	325.25	296.08	384.71	65.87	105.62	82.35	75.86	82.91	71.6
NODE_18_length_103837_cov_20.8298_ID_2246:32995-33307	341.14	322.77	268.09	322.01	269.55	433.88	88.38	143.66	207.57	104.25	179.19	82.92
NODE_18_length_103837_cov_20.8298_ID_2246:33498-34173	1556.88	1434.54	1431.92	1236.1	1267.23	1189.95	684.09	541.14	436.11	1036.7	1008.35	1033.11
NODE_18_length_103837_cov_20.8298_ID_2246:34252-35041	325.16	302.63	358.95	408.18	348.85	365.01	174.75	258.14	302.97	236.12	302.78	215.23
NODE_18_length_103837_cov_20.8298_ID_2246:35099-35564	135.73	168.61	123.63	211.15	161.54	155.08	138.62	265.86	359.51	167.04	172.49	116.44
NODE_18_length_103837_cov_20.8298_ID_2246:35567-35732	1027.21	323.94	-	549.41	794.25	1224.18	461.81	321.14	-	356.9	184.02	-
NODE_18_length_103837_cov_20.8298_ID_2246:3571-6547	391.33	399.73	403.14	325.78	322.66	321.06	354.82	277.15	297.16	357	333.47	379.25
NODE_18_length_103837_cov_20.8298_ID_2246:35785-36799	316.1	337.72	381.41	302.15	286.94	302.5	203.46	217.54	199.86	154.59	164.48	159.47
NODE_18_length_103837_cov_20.8298_ID_2246:36795-37926	359.19	305.8	353.25	370.51	364.37	338.73	169.62	192.06	260.87	160.47	168.8	131.86
NODE_18_length_103837_cov_20.8298_ID_2246:37975-38299	932.03	1017.66	1182.41	1631.52	1345.22	1388.41	415.83	355.56	400.45	753.59	636.13	577.01
NODE_18_length_103837_cov_20.8298_ID_2246:38643-41019	363.36	316.27	356.58	343.62	307.73	325.02	416.71	348.47	368.68	503.91	470.88	519.91
NODE_18_length_103837_cov_20.8298_ID_2246:41097-41574	451.49	482.25	468.45	362.4	320.26	375.84	141.94	182.84	154.76	237.52	265.31	226.21
NODE_18_length_103837_cov_20.8298_ID_2246:41640-42594	1249.75	1165.88	1146.27	819.55	770.91	785.36	949.08	593.45	520.49	635.44	603.72	695.36
NODE_18_length_103837_cov_20.8298_ID_2246:42648-42723	-	-	-	-	-	-	-	-	-	-	-	-
NODE_18_length_103837_cov_20.8298_ID_2246:42786-44280	23.8	29.4	33.09	33.11	26.62	30.25	24.55	76.28	49.32	16.71	13.27	6.24
NODE_18_length_103837_cov_20.8298_ID_2246:44450-44552	-	-	-	-	-	-	-	-	-	-	-	-
NODE_18_length_103837_cov_20.8298_ID_2246:44561-46205	16.01	16.69	20.62	31.1	32.35	31.86	34.48	122.42	135.01	48.02	60.3	19.9
NODE_18_length_103837_cov_20.8298_ID_2246:46386-47220	9.07	20.88	12.53	59.35	72.08	64.2	44.65	181.99	205.52	72.13	89.21	35.23
NODE_18_length_103837_cov_20.8298_ID_2246:47551-49012	212.18	210.14	204.87	112.86	127.47	112.81	59.91	86.16	78.88	58	55.45	66.91
NODE_18_length_103837_cov_20.8298_ID_2246:49107-49542	433.77	421.01	407.85	314.65	235.72	348.16	61.69	85.67	44.9	53.74	81.51	44.88
NODE_18_length_103837_cov_20.8298_ID_2246:49629-50550	-	-	2.01	1.41	2.12	4.28	17.85	80.63	153.3	19.39	20.45	-
NODE_18_length_103837_cov_20.8298_ID_2246:50666-51539	37.04	44.05	42.94	39.31	41.9	29.35	61.19	189.33	239.39	66.08	66.66	19.92
NODE_18_length_103837_cov_20.8298_ID_2246:51540-52185	38.62	47.94	53.33	39.89	42.61	52.34	84.76	205.06	305.45	106.92	110.72	51.99
NODE_18_length_103837_cov_20.8298_ID_2246:52165-53878	44.56	49.49	41.76	42.5	43.04	48.92	74.33	166.38	186.39	88.3	111.04	51.06
NODE_18_length_103837_cov_20.8298_ID_2246:53874-55380	50.12	43.69	44.46	32.42	41.03	33.78	38.78	123.19	102.04	56.5	60.11	39.87
NODE_18_length_103837_cov_20.8298_ID_2246:55376-55955	20.11	21.46	28.39	52.11	41.92	43.51	18.08	78.19	80.42	23.42	55.3	30.45
NODE_18_length_103837_cov_20.8298_ID_2246:56098-57160	1631.24	1456.72	1630.27	1356.68	1225.16	1246.05	1773.08	1009.36	959.57	1342.04	1102.69	1298.71
NODE_18_length_103837_cov_20.8298_ID_2246:57162-58428	1113.22	1033.08	1167.77	1006.66	945.47	936.93	943.68	628.12	593.81	767.1	735.68	837.03
NODE_18_length_103837_cov_20.8298_ID_2246:58506-59802	45.63	54.9	52.27	93.04	97	96.81	47.77	173.18	234.46	63.24	68.3	13.09
NODE_18_length_103837_cov_20.8298_ID_2246:592-790	94.1	180.41	210.31	279.1	219.76	341.24	42.55	186.53	189.99	194.58	164.5	87.03
NODE_18_length_103837_cov_20.8298_ID_2246:60156-61968	782.88	761.9	799.91	606.36	546.64	557.34	769.08	534.63	516.16	764.88	728.72	852.74
NODE_18_length_103837_cov_20.8298_ID_2246:62201-62576	10.68	34.93	8.03	42.79	29.62	30.5	14.51	26.24	3.63	10.76	14.11	24.85
NODE_18_length_103837_cov_20.8298_ID_2246:62598-63495	8.26	6.34	9.33	24.82	29.53	29.24	40.62	182.66	287.03	42.84	67.89	8.98
NODE_18_length_103837_cov_20.8298_ID_2246:63567-64605	-	3.77	1.73	63.81	61.95	68.68	74.75	150.21	159.1	37.16	49.83	8.55
NODE_18_length_103837_cov_20.8298_ID_2246:64601-65753	125.18	99.7	96.65	174.49	174.98	173.8	104.58	181.54	262.1	194.33	199.24	126.14
NODE_18_length_103837_cov_20.8298_ID_2246:65745-66456	142.22	105.81	118.42	136.13	168.01	149.13	157.74	195.07	207.52	137.88	146.92	122.11
NODE_18_length_103837_cov_20.8298_ID_2246:6631-7237	272.45	265.38	281.24	433.13	365.61	486.65	126.64	147.97	193.34	184.31	139.63	122.58
NODE_18_length_103837_cov_20.8298_ID_2246:66475-67318	128.18	117.67	115.69	170.05	163.48	177.47	62.71	156.96	188.1	91.87	108.03	63.92
NODE_18_length_103837_cov_20.8298_ID_2246:67557-68028	83.87	96.24	89.4	93.04	69.32	66.95	40.99	88.17	88.29	67.68	132.19	32.55
NODE_18_length_103837_cov_20.8298_ID_2246:68024-68684	66.44	35.48	37.54	52.94	64.33	52	27.96	99.08	88.46	46.9	80.32	17.42
NODE_18_length_103837_cov_20.8298_ID_2246:68918-69854	2.61	10.29	7.86	5.53	4.14	5.88	11.66	72.16	62.52	15.54	22.54	21.88
NODE_18_length_103837_cov_20.8298_ID_2246:69853-71002	34.43	14.67	22.14	12.35	9.66	15.02	10.85	76	46.23	18.09	27.17	20.77
NODE_18_length_103837_cov_20.8298_ID_2246:71050-71599	59.98	66.22	55.42	62.34	56.28	64.61	26.99	121.82	120.61	43.58	67.16	17.78
NODE_18_length_103837_cov_20.8298_ID_2246:71744-73343	417.08	450.21	455.65	294.32	314.74	365.69	132.55	207.94	221.26	175.51	204.71	166.88
NODE_18_length_103837_cov_20.8298_ID_2246:73651-74431	99.05	69.49	62.19	27.16	35.42	26.55	73.94	171.77	213.64	89.78	88.01	66.18
NODE_18_length_103837_cov_20.8298_ID_2246:7400-7604	4564.12	4559.99	4809.76	6642.64	6410.19	6272.83	1459.02	774.31	787.33	3032.52	2056.19	1928.12
NODE_18_length_103837_cov_20.8298_ID_2246:74427-75417	114.22	135.96	101.66	52.2	54.09	63.41	97.76	178.88	190.93	93.32	108.07	103.1
NODE_18_length_103837_cov_20.8298_ID_2246:75671-76949	14.27	18.8	13.45	8.99	14.9	14.39	30.26	134.68	145.83	24.77	54.65	9.15
NODE_18_length_103837_cov_20.8298_ID_2246:76945-78070	12.47	12.31	14.88	6.61	12.39	9.38	31.55	166.09	249.67	41.92	62.38	8.72
NODE_18_length_103837_cov_20.8298_ID_2246:78066-78543	41.04	89.72	84.94	47.35	46.14	52.44	21.6	74.54	99.49	11.42	35.67	15.93
NODE_18_length_103837_cov_20.8298_ID_2246:78611-79469	11.65	17.25	12.08	11.59	12.74	6.56	26.08	104.73	108.94	10.62	27.09	4.07
NODE_18_length_103837_cov_20.8298_ID_2246:79549-80227	-	15.77	13.55	29.73	7.94	25.68	34.08	118.37	95.99	27.88	46.36	11.18
NODE_18_length_103837_cov_20.8298_ID_2246:8038-10387	18.84	19.52	12.86	26.62	24.63	25.51	57.94	158.18	224.44	50.05	63.02	26.78
NODE_18_length_103837_cov_20.8298_ID_2246:80429-81965	72.06	63.6	69	60.72	67.62	68.38	102.81	164.38	197.71	122.84	143.23	124.32
NODE_18_length_103837_cov_20.8298_ID_2246:81969-82935	77.68	100.6	94.43	61.14	69.72	91.2	52.65	66.02	72.72	91.25	109.86	99.29
NODE_18_length_103837_cov_20.8298_ID_2246:83030-84527	5.94	7.33	6.71	22.81	14.76	12.45	35.74	143.86	173.75	46.59	63.84	9
NODE_18_length_103837_cov_20.8298_ID_2246:84624-85224	162.07	153.44	211.8	307.82	266.9	284.34	96.4	96.2	69.95	153.77	121.71	164.38
NODE_18_length_103837_cov_20.8298_ID_2246:85220-85829	228.5	229.77	237.07	358.11	337.05	347.04	142.48	111.88	111.9	196.92	183.8	234.7
NODE_18_length_103837_cov_20.8298_ID_2246:85838-86180	143.38	225.47	146.81	243.98	221.76	189.37	94.52	106.62	131.1	153.63	116.86	60.57
NODE_18_length_103837_cov_20.8298_ID_2246:86266-86701	184.75	215.77	268.88	323.21	280.32	291.84	156.05	96.72	95.08	263.34	244.53	246.83
NODE_18_length_103837_cov_20.8298_ID_2246:86856-88311	510.73	502.59	445.22	267.84	267.12	274.2	333.8	289.34	293.66	234.65	240.47	259.6
NODE_18_length_103837_cov_20.8298_ID_2246:88307-89615	1248.32	1107.94	1229.78	870.16	941.59	942.03	741.38	479.98	471.38	552.69	531.07	564.24
NODE_18_length_103837_cov_20.8298_ID_2246:886-976	-	-	-	-	-	-	-	-	-	-	-	-
NODE_18_length_103837_cov_20.8298_ID_2246:89773-91909	661.2	696.88	662.72	396.42	431.3	458.4	519.79	349.38	352.58	566.32	493.56	571.16
NODE_18_length_103837_cov_20.8298_ID_2246:91944-93159	681.98	787.74	653.39	335.94	381.86	385.49	587.7	447.26	439.15	556.89	558.1	586.49
NODE_18_length_103837_cov_20.8298_ID_2246:93318-94326	7.13	2.35	3.58	2.52	2.83	3.06	44.6	199.51	285.09	36.97	76.77	6.65
NODE_18_length_103837_cov_20.8298_ID_2246:94301-95891	36.02	31.94	37.61	7.34	7.71	8.5	29.65	140.57	139.96	16.47	25.59	3.88
NODE_18_length_103837_cov_20.8298_ID_2246:95887-96700	9.38	5.14	10.6	4.15	3.73	4.02	29.39	111.6	105.04	13.47	26.08	4.37
NODE_18_length_103837_cov_20.8298_ID_2246:96702-97671	12.48	7.39	4.7	1.99	4.96	6.43	6.69	46.27	33.6	4.96	7.99	3.49
NODE_18_length_103837_cov_20.8298_ID_2246:97694-98366	-	3.99	1.52	3.23	1.61	2.6	43.59	193.62	177.12	24.2	56.09	3.77
NODE_18_length_103837_cov_20.8298_ID_2246:98406-99537	6.19	3.4	5.45	4.93	6.57	5.99	37.8	156.32	187.38	16.39	34.95	4.81
NODE_18_length_103837_cov_20.8298_ID_2246:99635-100352	48.1	35.27	26.48	70.72	58.79	85.6	126.06	181.75	127.97	33.15	54.75	24.14
NODE_19_length_94479_cov_21.9741_ID_2248:11006-11459	201.82	264.56	281.18	748.58	770.86	591.41	67.49	133.09	148.76	94.93	102.56	59.17
NODE_19_length_94479_cov_21.9741_ID_2248:11555-12545	55.89	65.58	53.12	774.01	823.96	661.53	86.9	200.59	211.26	57.12	104.96	47.58
NODE_19_length_94479_cov_21.9741_ID_2248:12659-13154	141.49	126.57	169.42	107.83	150.58	106.91	92.77	194.16	287.1	105.14	179.98	65.91
NODE_19_length_94479_cov_21.9741_ID_2248:13232-13622	59.23	54.9	85.34	28.98	54.76	12.54	40.21	203.19	308.83	52.99	123.52	27.56
NODE_19_length_94479_cov_21.9741_ID_2248:13669-14614	15.46	18.65	17.47	9.56	13.31	9.13	11.52	60.79	49.39	13.65	12.37	4.8
NODE_19_length_94479_cov_21.9741_ID_2248:1401-2211	43.97	28.92	30.77	5.83	4.99	15.16	22.5	166.7	211.16	20.82	44.35	2.93
NODE_19_length_94479_cov_21.9741_ID_2248:14698-16165	22.79	21.01	23.48	11.68	7.25	17.65	18.29	118	105.71	16.57	34.86	10.63
NODE_19_length_94479_cov_21.9741_ID_2248:16279-17254	9.91	11.41	14	3.28	6.89	8.78	33.22	147.78	200.7	60.68	95.9	2.31
NODE_19_length_94479_cov_21.9741_ID_2248:17463-18384	119.74	118.19	147.4	31.06	32.79	32.56	26.18	97.11	110.99	38.77	63.91	9.92
NODE_19_length_94479_cov_21.9741_ID_2248:18445-19087	17.28	21.29	22.78	2.29	5.15	9.71	13.58	54.49	85.61	4.31	15.33	2.01
NODE_19_length_94479_cov_21.9741_ID_2248:19079-19427	-	24.56	28.24	6.7	-	11.89	-	48.91	47.62	-	20.79	-
NODE_19_length_94479_cov_21.9741_ID_2248:19527-21021	-	3.43	5.61	1.97	4.14	3.36	12.6	77.48	70.71	12.29	22.28	0.69
NODE_19_length_94479_cov_21.9741_ID_2248:21240-22695	3.07	5.05	8.09	2.03	2.44	5.94	6.16	70.79	63.96	5.57	13.2	1.43
NODE_19_length_94479_cov_21.9741_ID_2248:2210-3044	39.3	26.85	21.64	10.43	9.61	14.59	21.65	137.98	159.85	18.03	40.72	11.27
NODE_19_length_94479_cov_21.9741_ID_2248:22825-23869	9.1	20.97	25.73	20.52	8.14	15.4	12.2	50.94	47.45	3.77	5.09	-
NODE_19_length_94479_cov_21.9741_ID_2248:23-1196	361.55	417.58	418.53	99.51	106.04	108.3	17.64	84.63	76.06	8.49	13.88	3.68
NODE_19_length_94479_cov_21.9741_ID_2248:23989-24382	-	3.18	3.65	-	-	-	17.6	166.05	189.39	3.26	41.6	-
NODE_19_length_94479_cov_21.9741_ID_2248:24677-25922	11.04	17.57	24.97	8.78	8.78	8.31	11.5	71.58	58.71	7.91	11.75	3.43
NODE_19_length_94479_cov_21.9741_ID_2248:25952-28751	3.71	6.12	4.76	2.75	3.25	3.12	16.52	98.91	105.02	16.9	24.99	1.73
NODE_19_length_94479_cov_21.9741_ID_2248:28747-29536	-	3.21	1.23	1.73	5.17	1.05	10.19	56	74.01	1.08	8.35	-
NODE_19_length_94479_cov_21.9741_ID_2248:29662-30439	-	4.37	5	1.76	2.64	1.07	-	52.84	59.5	-	2.13	-
NODE_19_length_94479_cov_21.9741_ID_2248:30637-31585	33.35	51.5	58.98	56.48	48.95	47.92	25.24	93.11	98.36	28.88	38.6	7.18
NODE_19_length_94479_cov_21.9741_ID_2248:3116-4769	35.79	27.94	27.99	17.21	14.23	15.83	39	182.69	208.98	39.84	69.21	6.18
NODE_19_length_94479_cov_21.9741_ID_2248:31619-32525	35.32	33.08	36.86	38.92	34.56	61.24	27.95	108.52	94.68	25.2	29.59	5.07
NODE_19_length_94479_cov_21.9741_ID_2248:32566-33817	29.28	32.53	19.31	7.28	13.1	12.98	13.88	63.78	52.42	6.05	10.51	1.71
NODE_19_length_94479_cov_21.9741_ID_2248:33826-34147	30.27	9.86	45.42	8.1	-	23.82	-	24.46	21.33	-	5.05	-
NODE_19_length_94479_cov_21.9741_ID_2248:34148-35429	10.68	15.82	14.09	8.02	7.78	6.31	19.85	92.12	77.17	8.82	24.98	1.66
NODE_19_length_94479_cov_21.9741_ID_2248:35493-36201	45.17	56.92	56.72	64.97	50.85	75	18.57	78.87	46.15	27.49	35.13	33.34
NODE_19_length_94479_cov_21.9741_ID_2248:36172-37534	51.33	51.26	56.81	47.83	52.01	55.56	39.15	106.14	123.8	39.95	49.1	51.73
NODE_19_length_94479_cov_21.9741_ID_2248:37530-38631	36.25	26.68	44.21	18.66	22.89	23.37	49.53	136.06	157.73	54.33	56.56	31.82
NODE_19_length_94479_cov_21.9741_ID_2248:38627-39812	15.61	23.77	17.66	22.77	30.26	27.69	49.67	122.06	114.97	48.41	64.8	41.86
NODE_19_length_94479_cov_21.9741_ID_2248:39781-40594	21.88	24.67	34.15	12.44	16.15	13.07	40.58	86	63.4	33.15	47.14	30.6
NODE_19_length_94479_cov_21.9741_ID_2248:40718-41477	130.13	152.01	187.06	35.45	40.82	45.14	46.03	91.17	85.5	37.48	42.91	41.5
NODE_19_length_94479_cov_21.9741_ID_2248:41473-41875	176.79	94.39	157.4	49.64	36.88	47.33	29.46	53.34	43.53	53.02	39.76	34.64
NODE_19_length_94479_cov_21.9741_ID_2248:41957-42728	670.63	588.81	605.11	295.47	250.48	263.1	79.61	105.17	85.65	56.71	57.09	59.39
NODE_19_length_94479_cov_21.9741_ID_2248:42945-44145	32.69	36.71	24.64	5.61	12.99	10.54	22.32	106.53	105.23	11.44	23.32	3.59
NODE_19_length_94479_cov_21.9741_ID_2248:44185-45370	27.32	38.55	25.75	12.42	13.97	8.81	10.46	100.3	86.08	13.55	29.29	7.28
NODE_19_length_94479_cov_21.9741_ID_2248:45398-46310	102.38	88.65	80.21	23.58	24.63	27.76	7.23	97.92	82.52	6.25	12.08	5.02
NODE_19_length_94479_cov_21.9741_ID_2248:46306-47962	56.88	57.95	68.33	17.52	25.78	25.2	9.43	51.15	42.56	6.99	10.11	6.17
NODE_19_length_94479_cov_21.9741_ID_2248:47961-49959	55.74	71.7	78.82	20.16	22.6	27.35	15.76	66.37	59.29	8.85	17.73	8
NODE_19_length_94479_cov_21.9741_ID_2248:49955-50216	108.89	61.74	71.3	14.64	32.12	16.89	24.67	15.23	10.14	9.26	-	12.6
NODE_19_length_94479_cov_21.9741_ID_2248:50269-51478	41.92	42.04	43.82	29.8	15.15	30.73	40.83	85.56	71.01	21.42	25.55	14.22
NODE_19_length_94479_cov_21.9741_ID_2248:51532-52177	-	11.28	6.46	14.82	17.04	17.91	23.12	121.75	127.49	37.07	34.6	8
NODE_19_length_94479_cov_21.9741_ID_2248:5155-6997	1069.04	1090.56	1109.67	6173.15	7208.95	6312.67	904.58	590.92	521.61	699	684.76	590.43
NODE_19_length_94479_cov_21.9741_ID_2248:52256-53105	5.91	18.46	12.24	14.89	19.95	23.76	34.37	87.39	196.08	56.77	39.78	13.77
NODE_19_length_94479_cov_21.9741_ID_2248:53223-54117	19.35	15.46	14.58	8.06	5.49	3.56	16.07	77.08	58.16	8.24	15.05	3.87
NODE_19_length_94479_cov_21.9741_ID_2248:54119-55004	25.2	18.42	22.15	8.17	4.45	7.21	10.02	53.45	29.48	9.27	10.77	3.92
NODE_19_length_94479_cov_21.9741_ID_2248:55054-55540	33.15	10.87	9.98	8.82	7.89	4.24	8.97	32.67	40.58	-	8.64	3.09
NODE_19_length_94479_cov_21.9741_ID_2248:55790-56531	7.07	10.47	9.33	4.69	4.22	6.82	39.63	128.06	168.39	21.12	48.9	-
NODE_19_length_94479_cov_21.9741_ID_2248:56650-58363	118.4	103.59	109.44	30.69	33.92	42.75	49.93	145.56	168.91	57.18	69.3	17.81
NODE_19_length_94479_cov_21.9741_ID_2248:58392-58908	66.13	90.74	58.83	44.78	45.33	42.31	27.08	104.6	101.63	32.06	52.73	22.4
NODE_19_length_94479_cov_21.9741_ID_2248:58933-59725	22.65	34.05	28.04	35.2	33.43	31.22	44.92	179.34	230.68	76.16	81.02	15.08
NODE_19_length_94479_cov_21.9741_ID_2248:59922-61476	32.71	37.94	25.2	14.32	13.57	17.9	34.24	100.73	99.6	17.85	35.78	7.29
NODE_19_length_94479_cov_21.9741_ID_2248:61576-62101	11.7	30.71	50.63	32.67	53.39	29.95	26.34	127.23	115.34	81.85	83.54	10.9
NODE_19_length_94479_cov_21.9741_ID_2248:62156-62435	-	21.51	8.27	-	17.4	6.88	-	40.65	48.44	-	-	-
NODE_19_length_94479_cov_21.9741_ID_2248:62467-63169	7.62	6.26	12.91	9.1	10.59	7.34	17.08	88.02	114.5	27.82	67.43	1.78
NODE_19_length_94479_cov_21.9741_ID_2248:63165-63585	8.57	8.41	12.88	6.85	3.4	16.36	7.74	39.95	62.4	5.74	-	3.99
NODE_19_length_94479_cov_21.9741_ID_2248:63733-64183	7.56	7.43	5.69	-	3	2.41	10.24	45.35	41.99	5.06	9.88	7.04
NODE_19_length_94479_cov_21.9741_ID_2248:64228-64795	41.51	37.48	52.75	60.69	53.57	61.52	60.68	207.77	207.29	94.99	109.2	19.34
NODE_19_length_94479_cov_21.9741_ID_2248:64892-65459	46.7	49.41	66.42	97.94	70.05	54.87	39.68	112.14	119.15	24.18	25.2	24.18
NODE_19_length_94479_cov_21.9741_ID_2248:65439-66600	60.01	54.65	54.28	102.34	81.11	92.87	88.42	175.29	225.79	89.97	91.98	75.54
NODE_19_length_94479_cov_21.9741_ID_2248:66792-69426	141.86	127.45	150.62	2218.37	2153.66	1890.42	170.05	197.04	212.29	84.98	85.09	70.96
NODE_19_length_94479_cov_21.9741_ID_2248:69493-70405	72.75	97.51	106.61	1126.35	1197.2	1001.13	165.09	250.74	428.76	103.51	150.16	74.11
NODE_19_length_94479_cov_21.9741_ID_2248:6993-7638	1231.45	1359.11	1536.8	8605.24	8408.64	7987.12	828.32	621.59	613.55	1057.83	1090.57	895.87
NODE_19_length_94479_cov_21.9741_ID_2248:70425-71094	358.49	315.96	263.91	588.57	637.57	586.08	116.99	117.35	118.05	178.59	200.85	208.85
NODE_19_length_94479_cov_21.9741_ID_2248:71173-71956	246.36	203.08	224	189.18	181.42	238.76	141.24	153.07	163.6	125.26	138.19	114.84
NODE_19_length_94479_cov_21.9741_ID_2248:72115-72703	132.63	56.46	66.58	291.13	245.76	217.34	132.49	213.35	338.28	129.09	147.74	89.27
NODE_19_length_94479_cov_21.9741_ID_2248:72789-73329	151.05	157.91	128.46	175.55	206.53	168.38	75.55	215.51	233.92	122.99	145.15	151.17
NODE_19_length_94479_cov_21.9741_ID_2248:73333-74449	18.88	12.43	18.19	36.71	40.87	38.55	67.46	195.6	299.53	37.48	27.48	19.56
NODE_19_length_94479_cov_21.9741_ID_2248:74445-75567	22.93	15.09	19.64	31.5	29	30.91	49.33	160.23	258.55	27.58	46.61	16.52
NODE_19_length_94479_cov_21.9741_ID_2248:75590-76313	40.23	30.06	19.29	49.52	69.75	36.44	83.62	161.53	303.17	47.34	47.06	46.03
NODE_19_length_94479_cov_21.9741_ID_2248:76309-76750	62.7	48.79	32.43	123.2	118.12	127.44	102.66	115.76	71.97	76.01	53.84	87.58
NODE_19_length_94479_cov_21.9741_ID_2248:7670-8843	406.99	384.4	435.66	3990.96	4116.66	3959.17	297.26	335	359.24	263.98	236.56	199.89
NODE_19_length_94479_cov_21.9741_ID_2248:76817-77600	95.26	86.42	80.44	51.43	44.38	34.86	75.03	165.47	205.5	57.73	80.17	44.4
NODE_19_length_94479_cov_21.9741_ID_2248:77659-78268	41.97	56.68	64.97	102.85	72.22	62.83	52.38	117.32	149.68	75.98	126.55	54.33
NODE_19_length_94479_cov_21.9741_ID_2248:78270-78957	11.77	21.93	28.09	44.82	38.98	52.95	33.45	124.55	144.79	58.64	66.99	32.93
NODE_19_length_94479_cov_21.9741_ID_2248:78977-80177	48.07	31.02	46.38	61.16	66.5	63.24	62.65	142.25	211.59	50.86	69.35	34.96
NODE_19_length_94479_cov_21.9741_ID_2248:80274-81045	449.32	530.37	534.37	538.43	518.28	576.89	545.27	336.99	367.07	799.56	836.94	915.92
NODE_19_length_94479_cov_21.9741_ID_2248:81185-82220	2311.55	2227.11	2281.59	959.99	1002.07	1079.12	1258.95	792.61	710.06	1421.88	1410.58	1525.92
NODE_19_length_94479_cov_21.9741_ID_2248:82351-83359	76.04	58.66	57.32	48.52	43.45	52.06	62.66	142.01	199.28	70.79	83.61	45.42
NODE_19_length_94479_cov_21.9741_ID_2248:83438-83855	885.39	818.49	793.11	620.2	526.5	676.92	384.58	345.2	322.39	622.05	652.08	593.92
NODE_19_length_94479_cov_21.9741_ID_2248:83867-85031	165.51	129.32	150.32	185.54	169.65	176.16	96.15	178.6	213.84	162.24	182.11	106.92
NODE_19_length_94479_cov_21.9741_ID_2248:85117-86047	84.11	53.62	75.28	59.96	76.26	49.09	118.71	204.61	256.16	81.82	94.26	63.72
NODE_19_length_94479_cov_21.9741_ID_2248:86048-86597	21.81	12.53	16.42	21.75	12.99	10.48	53.98	213.41	265.33	45.39	67.16	7.62
NODE_19_length_94479_cov_21.9741_ID_2248:86801-86996	-	99.4	38.65	167.89	242.23	250.56	46.92	165.23	378.97	322.22	218.14	336.04
NODE_19_length_94479_cov_21.9741_ID_2248:87010-87775	135.54	114.76	98.29	437.99	546.61	429.29	1174.96	585.04	582.55	1317.11	1074.48	1478.35
NODE_19_length_94479_cov_21.9741_ID_2248:87779-89258	72.24	85.26	78.3	457.45	494.95	521.67	486.61	369.74	398.45	396.35	405.72	517.22
NODE_19_length_94479_cov_21.9741_ID_2248:8842-9247	210.97	210.14	175.87	1913.05	2035.94	1960.21	132.76	175.12	100.99	126.03	117.54	106.72
NODE_19_length_94479_cov_21.9741_ID_2248:89254-90085	142.74	122.87	125.88	417.44	430.87	411.43	227.04	250.46	312.11	174.14	175.37	147.24
NODE_19_length_94479_cov_21.9741_ID_2248:89987-90536	130.86	105.6	158.05	214.57	171	160.66	98.15	161.2	174.02	78.07	91.9	78.75
NODE_19_length_94479_cov_21.9741_ID_2248:90658-91180	17.7	21.3	15.55	37.68	16.4	24.55	23.92	94.6	82.68	7.87	34.49	19.25
NODE_19_length_94479_cov_21.9741_ID_2248:91292-91982	226.27	229.53	267.44	301.45	230.91	203.02	167.99	194.02	154.63	231.84	198.48	154.55
NODE_19_length_94479_cov_21.9741_ID_2248:92088-94173	43.97	41.44	38.56	51.47	43.52	47.57	71.97	178.07	218.61	58.06	87.47	37.67
NODE_19_length_94479_cov_21.9741_ID_2248:9390-10926	136.91	137.65	146.15	363.15	347.85	394.45	54.62	141	173.63	32.85	74.83	19.49
NODE_1_length_446704_cov_20.4868_ID_2212:101859-103113	474.41	410.34	436.08	132.04	142.19	142.42	114.82	178.13	193.97	64.55	70.45	72.31
NODE_1_length_446704_cov_20.4868_ID_2212:103199-103688	111.56	161.42	74.08	73.36	117.18	111.16	44.38	50.15	25.34	39.42	42.73	42.79
NODE_1_length_446704_cov_20.4868_ID_2212:1032-1977	185.46	177.99	180.55	166.02	165.86	199.1	85.23	202.5	240.76	113.44	132.76	121.29
NODE_1_length_446704_cov_20.4868_ID_2212:10355-10553	15714.2	15966.7	21977.8	19816.3	14357.4	15554.7	6339.25	5036.33	6003.72	10896.5	12699.4	8354.45
NODE_1_length_446704_cov_20.4868_ID_2212:103706-104390	75.03	86.96	59.5	74.46	59.61	46.93	30.12	87.48	58.3	22.29	47.06	22.09
NODE_1_length_446704_cov_20.4868_ID_2212:104399-105194	48.29	42.35	58.22	41.86	26.86	36.24	70.64	135.65	135.72	41.63	54.77	33.01
NODE_1_length_446704_cov_20.4868_ID_2212:105190-106168	56.75	64.14	44.63	43.19	43.15	38.95	99.26	206.96	274.39	66.98	97.9	62.12
NODE_1_length_446704_cov_20.4868_ID_2212:106232-107690	26.01	26.2	31.73	44.2	41.37	43.95	217	254.19	291.14	111.23	137.5	112.01
NODE_1_length_446704_cov_20.4868_ID_2212:10672-10849	-	71.06	83.47	60.27	86.82	134.06	-	411.51	1124.24	-	158.93	103.89
NODE_1_length_446704_cov_20.4868_ID_2212:107879-109592	17.82	13.42	13.44	25.97	38.48	38.23	53.34	120.86	138.77	71.9	78.62	60.55
NODE_1_length_446704_cov_20.4868_ID_2212:10877-11897	112.41	96.34	124.45	110.54	122.88	89.79	52.32	96.93	78.22	36.43	55.42	31.66
NODE_1_length_446704_cov_20.4868_ID_2212:109694-110717	119	105.98	132.79	236.36	231.88	232.32	149.1	162.85	165.59	130.51	135.06	96.82
NODE_1_length_446704_cov_20.4868_ID_2212:110706-111420	204.65	171.25	203.24	421.84	384.35	416.12	278.61	242.37	226.75	83.98	110.14	52.03
NODE_1_length_446704_cov_20.4868_ID_2212:111549-112509	280.32	243.49	286.46	433.35	394.48	370.1	458.38	317.54	287.96	80.27	78.4	57.69
NODE_1_length_446704_cov_20.4868_ID_2212:112851-113187	244.33	212.58	168.15	334.04	295.32	338.38	123.06	215.42	269.53	86.9	112.82	56.75
NODE_1_length_446704_cov_20.4868_ID_2212:113253-113754	113.5	165.48	142.38	224.84	210.2	223.8	82.42	131.39	179.87	147.22	184.58	105.74
NODE_1_length_446704_cov_20.4868_ID_2212:113925-114117	115.25	220.54	214.57	31.07	134.4	243.09	52.1	115.13	328.88	119.38	121.35	213.29
NODE_1_length_446704_cov_20.4868_ID_2212:114244-117538	36.8	32.28	34.81	70.52	74.19	70.78	70.22	189.34	242.91	68.1	86.92	53.23
NODE_1_length_446704_cov_20.4868_ID_2212:117552-120885	38.19	35.12	33.69	56.76	52.44	55.76	75.93	188.73	242.88	64.41	85.25	64.06
NODE_1_length_446704_cov_20.4868_ID_2212:11951-15452	17.54	23.51	19.18	21.98	17.91	20.61	48.65	142.89	176.94	19.48	42.87	10.63
NODE_1_length_446704_cov_20.4868_ID_2212:120881-122771	68.42	51.46	67.5	77.63	68.93	83.96	79.25	202.1	331.37	76.05	97.58	60.62
NODE_1_length_446704_cov_20.4868_ID_2212:122913-124341	3.13	11.87	10.04	23.67	20.57	26.3	29.36	74.13	58.95	6.73	11.49	10.23
NODE_1_length_446704_cov_20.4868_ID_2212:124364-125027	123.78	69.15	60.61	193.96	217.97	166.93	79.62	213.23	292.82	86.34	115.7	36.54
NODE_1_length_446704_cov_20.4868_ID_2212:125073-125643	123.54	123.38	108.53	870.28	774.59	757.17	127.33	139.64	124.59	35.98	64.99	45.57
NODE_1_length_446704_cov_20.4868_ID_2212:125665-126745	135.36	125.76	134.95	755.98	775.02	716.32	178.46	153.52	105.15	41.17	48.14	39.7
NODE_1_length_446704_cov_20.4868_ID_2212:126778-127669	116.57	92.23	66.94	611.86	659.64	579.91	125.4	183.38	127.71	51.49	64.92	50.46
NODE_1_length_446704_cov_20.4868_ID_2212:127665-128631	107.75	88.23	86.88	719.06	782.84	699.76	165.79	189.9	138.68	63.88	64.96	57.24
NODE_1_length_446704_cov_20.4868_ID_2212:128627-129983	168.11	179.23	167.53	1186.16	1210.45	1152.4	196.03	156.83	129.36	77.57	78.02	78.38
NODE_1_length_446704_cov_20.4868_ID_2212:129994-131056	127.02	115.16	127.67	448.48	431.42	441.68	134.4	264.8	303.72	97.33	130.36	43.64
NODE_1_length_446704_cov_20.4868_ID_2212:131185-132205	231.84	179.58	239.19	673.17	610.67	657.97	221.86	247.09	287.04	199.97	202.96	112.46
NODE_1_length_446704_cov_20.4868_ID_2212:132211-133684	105.85	126	124.28	447.18	539.36	511.92	159.82	150.25	115.85	49.46	66.01	45.83
NODE_1_length_446704_cov_20.4868_ID_2212:133680-134613	109.94	93.88	91.74	610.31	569.11	569.02	159.2	171.78	240.16	73.68	67.89	43.93
NODE_1_length_446704_cov_20.4868_ID_2212:134609-136004	75.69	44.55	58.89	388.36	345.78	340.34	115.65	204.26	330.09	82.49	78.54	31.54
NODE_1_length_446704_cov_20.4868_ID_2212:136014-136683	20.37	17.4	36.83	114.68	106.8	112.51	23.76	51.93	46.46	13.53	9.19	17.09
NODE_1_length_446704_cov_20.4868_ID_2212:136794-137346	32.44	46.15	63.1	81.94	60.1	67.54	55.96	122.55	150.23	39.61	71.84	27.71
NODE_1_length_446704_cov_20.4868_ID_2212:137360-137585	-	61.88	71.76	103.64	56.42	117.65	21.75	120.19	37.36	-	-	-
NODE_1_length_446704_cov_20.4868_ID_2212:137621-138038	69.44	85.26	68.54	150.42	99.79	116.04	78.49	219.13	362.69	116.27	108.21	48.48
NODE_1_length_446704_cov_20.4868_ID_2212:138165-139608	3.1	1.53	5.84	10.67	8	11.99	17.27	81.2	73.69	13.3	33.56	-
NODE_1_length_446704_cov_20.4868_ID_2212:139675-141682	7.47	4.92	4.02	5.09	4.24	7.58	16.63	98.46	98.42	8.45	19.68	1.49
NODE_1_length_446704_cov_20.4868_ID_2212:141770-142073	17.52	39.93	19.71	4.7	-	10.99	23.83	12.71	18.8	-	-	-
NODE_1_length_446704_cov_20.4868_ID_2212:142094-142583	59.06	83.94	83.96	15.72	18.23	27.26	14.79	20.06	27.45	6.57	8.55	3.06
NODE_1_length_446704_cov_20.4868_ID_2212:142616-143951	76.28	89.31	86.9	82.21	93.01	85.86	71.09	128.91	159.28	73.4	76.76	63.23
NODE_1_length_446704_cov_20.4868_ID_2212:143976-145503	271.31	238.93	252.16	186.45	192.7	185.91	111.27	168.08	192.7	107.85	127.1	104.86
NODE_1_length_446704_cov_20.4868_ID_2212:145740-146556	31.1	35.81	38.67	42.09	24.72	33.02	43.17	176.75	269.25	39.18	84.84	20.3
NODE_1_length_446704_cov_20.4868_ID_2212:146633-147242	18.65	10.72	8.78	14.87	22.22	25.43	4.19	45.84	34.88	1.55	3.01	2.17
NODE_1_length_446704_cov_20.4868_ID_2212:147238-147832	4.84	3.18	3.64	19.29	17.29	13.96	21.75	115.49	205.71	17.7	51.62	-
NODE_1_length_446704_cov_20.4868_ID_2212:147866-148268	74.44	30.45	62.96	255.62	162.26	236.66	21.04	38.79	37.31	62.37	27.53	30.31
NODE_1_length_446704_cov_20.4868_ID_2212:148434-149709	1.79	1.77	3.37	9.01	9.25	10.39	34.33	172.29	206.97	29.58	65.64	5.84
NODE_1_length_446704_cov_20.4868_ID_2212:149705-151058	3.34	2.2	1.89	7.08	9.29	7.54	20.1	120.42	131.18	27.58	35.65	4.67
NODE_1_length_446704_cov_20.4868_ID_2212:151054-152023	14.98	6.57	11.29	7.28	10.91	11.26	20.08	106.75	102.28	18.18	55.12	1.16
NODE_1_length_446704_cov_20.4868_ID_2212:152150-153545	1.61	1.59	0.61	2.13	1.28	2.6	23.7	138.16	148.23	39.92	70.84	1.5
NODE_1_length_446704_cov_20.4868_ID_2212:153525-154581	2.24	4.43	4.23	5.36	2.68	2.17	12.03	81.14	73.48	14.11	26.54	1.05
NODE_1_length_446704_cov_20.4868_ID_2212:154577-155309	10.79	8.28	17.61	16.23	7.14	12.72	17.73	123.77	169.2	44.15	75.17	13.41
NODE_1_length_446704_cov_20.4868_ID_2212:155301-155913	83.34	60.83	61.02	60.28	62.51	49.01	79.04	134.94	116.79	72.35	103.19	60.41
NODE_1_length_446704_cov_20.4868_ID_2212:156040-156745	7.57	12.45	17.12	8.04	9.03	12.17	11.89	83.73	95.2	23.88	40.22	1.76
NODE_1_length_446704_cov_20.4868_ID_2212:15611-15968	237.05	271	276	250.19	262.76	217.56	139.61	230.32	215.63	438.47	372.81	380.19
NODE_1_length_446704_cov_20.4868_ID_2212:156841-157909	4.43	5.1	5.84	7.63	6.16	7.85	17.8	82.15	75.72	19.77	34.66	2.06
NODE_1_length_446704_cov_20.4868_ID_2212:157934-158897	5.03	0.83	-	-	1	3.24	38.24	139.93	181.4	32.48	71.65	5.86
NODE_1_length_446704_cov_20.4868_ID_2212:158893-159967	-	3.62	1.66	2.33	2.62	5.67	32.4	135.36	164.08	29.82	60.42	5.12
NODE_1_length_446704_cov_20.4868_ID_2212:15975-17118	40.76	35.56	35.34	51.87	57.53	53.88	53.7	167.81	285.23	72.14	81.37	56.07
NODE_1_length_446704_cov_20.4868_ID_2212:159963-161535	1.4	0.46	1.59	0.37	1.67	2.72	37.54	148.75	207.21	24.11	54.98	4.58
NODE_1_length_446704_cov_20.4868_ID_2212:161645-162248	4.73	-	3.56	7.54	1.88	7.59	44.65	232.74	333.66	42.49	114.68	6.62
NODE_1_length_446704_cov_20.4868_ID_2212:162336-163329	2.42	1.59	0.91	3.21	0.96	1.56	15.15	139.24	96.9	8.82	33.3	7.9
NODE_1_length_446704_cov_20.4868_ID_2212:163292-164786	1.49	-	0.56	1.58	1.18	0.96	39.14	143.72	184.64	22.12	55.46	2.77
NODE_1_length_446704_cov_20.4868_ID_2212:164782-165670	2.79	-	1.05	3.7	-	1.79	18.71	135.99	144.22	8.31	25.01	2.6
NODE_1_length_446704_cov_20.4868_ID_2212:165666-167217	-	1.41	0.54	-	1.13	0.92	34.31	155.67	225.96	23.54	78.08	8.64
NODE_1_length_446704_cov_20.4868_ID_2212:167218-167842	13.5	4.44	5.08	1.2	7.15	5.78	26.28	74.1	79.71	11.97	31.96	2.1
NODE_1_length_446704_cov_20.4868_ID_2212:167838-168339	-	4.14	2.37	1.68	5	2.02	11.37	45.93	24.25	4.21	4.1	-
NODE_1_length_446704_cov_20.4868_ID_2212:168374-168962	-	1.61	-	-	-	1.57	26.5	137.86	166.06	21.24	68.31	4.58
NODE_1_length_446704_cov_20.4868_ID_2212:168958-169594	-	-	-	2.33	-	1.41	13.76	159.26	153.37	13.09	53.68	4.08
NODE_1_length_446704_cov_20.4868_ID_2212:169590-169845	-	-	-	-	-	-	-	154.51	143.56	10.02	40.06	-
NODE_1_length_446704_cov_20.4868_ID_2212:170198-172895	3.09	1.53	2.33	3.27	4.3	3.99	32.67	139.31	180.93	15.29	41.47	5.04
NODE_1_length_446704_cov_20.4868_ID_2212:17214-18057	2009.14	1791.45	1816.21	1571.56	1519.86	1625.03	2908.49	1610.5	1507.52	2828.23	2500.91	3084.89
NODE_1_length_446704_cov_20.4868_ID_2212:172891-173734	5.96	0.98	1.12	0.79	-	1.92	20.01	95.05	76.5	15.81	16.25	5.56
NODE_1_length_446704_cov_20.4868_ID_2212:173739-175113	4.92	2.16	1.85	2.61	7.17	1.59	32.17	165.74	233.43	14.63	50.17	7.64
NODE_1_length_446704_cov_20.4868_ID_2212:175252-176716	12.18	8.02	13.78	25.83	16.96	22.61	34.64	179.5	232.5	21.13	42.22	17.75
NODE_1_length_446704_cov_20.4868_ID_2212:176744-177665	26.61	15.76	13.04	21.88	13.75	13.71	15.47	75	60.68	3.52	8.52	2.48
NODE_1_length_446704_cov_20.4868_ID_2212:177670-177994	-	4.82	-	3.96	5.85	4.66	26.83	130.02	145.62	-	4.93	6.87
NODE_1_length_446704_cov_20.4868_ID_2212:177990-178497	-	4.06	2.33	3.29	9.82	7.91	25.08	187.32	320.5	12.37	56.3	-
NODE_1_length_446704_cov_20.4868_ID_2212:178719-179112	126.41	104.98	43.86	85.61	57.8	74.14	26.4	57.61	22.86	16.31	32	9.05
NODE_1_length_446704_cov_20.4868_ID_2212:179179-180070	30.53	21	17.78	25.03	14.34	18.76	36.01	134.48	233.71	20.23	40.02	6.47
NODE_1_length_446704_cov_20.4868_ID_2212:180145-180607	223.94	210.74	260.89	144.27	108.89	94.53	52.16	209.79	248.9	31.37	84.88	16.82
NODE_1_length_446704_cov_20.4868_ID_2212:180674-182372	189.02	190.18	193.92	173.74	187.16	176.03	246.44	226.42	204.83	305.77	287.76	292.6
NODE_1_length_446704_cov_20.4868_ID_2212:18189-19575	595.47	579.21	601.88	426.98	440.65	392.12	904.72	615.15	575.12	683.7	629	727.8
NODE_1_length_446704_cov_20.4868_ID_2212:182631-183402	90.54	90.42	130.12	129.94	123.91	97.05	130.68	192.17	202.91	102.31	80.79	81.28
NODE_1_length_446704_cov_20.4868_ID_2212:183401-183926	52.63	32.62	33.02	43.55	39.46	61.76	44.77	161.75	223.25	87.7	115.81	8.17
NODE_1_length_446704_cov_20.4868_ID_2212:183933-184149	465.21	261.52	260.32	172.49	181.75	407.64	131.52	67.74	160.15	19.95	60.37	53.75
NODE_1_length_446704_cov_20.4868_ID_2212:184234-185014	56.13	52.12	34.83	24.54	24.93	39.29	29.58	117.58	102.3	29.56	36.05	9.23
NODE_1_length_446704_cov_20.4868_ID_2212:185101-185443	156.41	127.63	146.81	62.74	51.57	74.1	94.52	120.52	162.75	79.01	86.56	42.4
NODE_1_length_446704_cov_20.4868_ID_2212:185444-186011	280.2	190.82	248.11	158.63	166.88	162.95	107.36	230.37	266.06	117.44	164.65	62.86
NODE_1_length_446704_cov_20.4868_ID_2212:186036-187422	322.89	380.97	370.67	101.91	110.97	123.55	98.43	136.35	121.71	32.71	34.14	19.67
NODE_1_length_446704_cov_20.4868_ID_2212:187607-188546	296.01	261.45	322.91	365.02	290.01	367.94	96.37	176.28	243.57	160.79	204.51	131.95
NODE_1_length_446704_cov_20.4868_ID_2212:188671-189430	643.79	636.2	735.36	371.76	395.94	417.3	280.78	209.92	224.19	181.73	174.96	122.91
NODE_1_length_446704_cov_20.4868_ID_2212:189426-190869	139.36	103.52	131.35	95.2	102.21	96.44	88.4	183.57	197.41	92.1	115.97	62.09
NODE_1_length_446704_cov_20.4868_ID_2212:191029-191401	21.73	39.06	28.57	52.21	12.91	31	9.84	53.41	25.85	14.6	21.52	10.1
NODE_1_length_446704_cov_20.4868_ID_2212:191553-192414	835.32	917.87	875.41	608.68	630.51	620.8	401.05	380.02	457.29	570.85	503.05	484.05
NODE_1_length_446704_cov_20.4868_ID_2212:192774-194088	70.8	49.47	48.82	67.28	79.65	76.32	52.4	136.11	162.87	47.95	78.21	47.51
NODE_1_length_446704_cov_20.4868_ID_2212:194023-194320	295.79	354.83	415.8	277.61	299.15	330.07	125.72	77.4	119.64	175.13	173.69	162.87
NODE_1_length_446704_cov_20.4868_ID_2212:194345-194768	33.81	55.36	47.68	13.52	20.11	8.08	64.95	195.51	360.56	39.62	72.04	47.22
NODE_1_length_446704_cov_20.4868_ID_2212:194792-194969	448.03	213.19	584.29	-	-	134.06	101.11	777.3	1030.56	155.37	158.93	-
NODE_1_length_446704_cov_20.4868_ID_2212:195328-197215	392.94	399.27	421.65	610.33	648.72	576.6	541.51	387.54	338.63	474.45	472.05	520.41
NODE_1_length_446704_cov_20.4868_ID_2212:19588-20740	644.07	608.84	656.77	491.9	516.93	441.34	1028.63	639	526.6	717.89	666.07	742.73
NODE_1_length_446704_cov_20.4868_ID_2212:197294-199313	95.37	91.47	95.49	119.57	126.01	102.34	127.92	192.38	262.45	117.19	130.41	111.18
NODE_1_length_446704_cov_20.4868_ID_2212:199309-200215	239.1	188.62	237.53	196.76	145.78	157.46	122.74	213.5	344.42	108.89	107.92	84.86
NODE_1_length_446704_cov_20.4868_ID_2212:200302-200461	960.13	1206.99	360.75	-	370.78	571.84	-	203.43	418.8	998.63	345.91	1339.93
NODE_1_length_446704_cov_20.4868_ID_2212:200580-200979	179.37	98.85	106.46	128.43	108.5	153.03	106.77	226.55	404.45	129.76	195.58	114.21
NODE_1_length_446704_cov_20.4868_ID_2212:200935-201694	44.52	74.32	50.31	69.08	63.95	51.75	73.65	191.91	280.5	70.42	92.43	39.91
NODE_1_length_446704_cov_20.4868_ID_2212:201690-203202	16.14	17.4	19.92	24.88	23.92	19.89	58.23	162	250.91	40.72	53.29	21.21
NODE_1_length_446704_cov_20.4868_ID_2212:203198-203756	37.22	24.44	30.03	56.55	50.67	54.51	55.02	211.41	243.08	38.95	43.06	27.25
NODE_1_length_446704_cov_20.4868_ID_2212:203856-204054	658.68	811.87	911.36	685.07	549.39	796.22	382.91	317.1	76	648.6	756.7	435.13
NODE_1_length_446704_cov_20.4868_ID_2212:204087-206697	246.52	207.31	215.2	181.44	177.33	185.2	196.68	234.88	265.67	206.78	204.42	215.37
NODE_1_length_446704_cov_20.4868_ID_2212:206851-207175	606.56	549.83	677.25	982.08	812.98	810.68	308.52	177.78	234.03	469.12	305.74	412.15
NODE_1_length_446704_cov_20.4868_ID_2212:207197-208310	368.33	345.03	313.36	467.06	390.75	416.58	241.58	228.62	223.69	208.88	218.54	177.62
NODE_1_length_446704_cov_20.4868_ID_2212:208497-209202	49.23	27.38	31.38	43.23	30.09	58.4	49.24	120.6	162.54	26.39	32.9	33.53
NODE_1_length_446704_cov_20.4868_ID_2212:20851-22897	105.46	90.82	100.01	123.91	130.82	110.29	63.72	158.82	210.24	59.63	71.72	37.98
NODE_1_length_446704_cov_20.4868_ID_2212:209246-210677	156.35	121.52	110.81	132.58	116.88	121.59	171.54	221.85	299.53	161.2	157.97	135.6
NODE_1_length_446704_cov_20.4868_ID_2212:210824-212102	269.42	257.32	266.35	105.93	131.24	131.22	105.1	216.98	259.02	112.67	138.89	109.81
NODE_1_length_446704_cov_20.4868_ID_2212:212201-213872	62.85	84.97	98.73	94.71	116.12	102.72	74.7	167.61	235.47	57.95	86.71	38.47
NODE_1_length_446704_cov_20.4868_ID_2212:213840-215250	159.05	131.47	138.51	135.3	122.06	114.96	97.9	120.05	109.88	111.43	102.41	107.53
NODE_1_length_446704_cov_20.4868_ID_2212:215286-216240	918.86	890.33	940.99	792.55	728.42	717.32	325.47	301.9	269.77	558.75	582.54	548.22
NODE_1_length_446704_cov_20.4868_ID_2212:216338-217415	105.15	83.64	84.22	73.76	57.47	58.6	77.3	194.88	243.62	95.67	108.52	68.43
NODE_1_length_446704_cov_20.4868_ID_2212:217425-218229	126.87	135.6	127.86	133.82	114.69	107.13	123.56	152.81	229.7	77.81	107.91	93.14
NODE_1_length_446704_cov_20.4868_ID_2212:218222-218783	84.38	91.77	79.42	92.54	85.85	76.04	118.63	183.94	220.97	87.78	126.4	49.15
NODE_1_length_446704_cov_20.4868_ID_2212:218838-220683	128.85	127.34	114.83	103.33	106.68	98.73	120.04	173.91	154.76	136.92	157.65	149.11
NODE_1_length_446704_cov_20.4868_ID_2212:2207-2411	17705.7	15871.8	10909.9	806.46	490.73	1073.3	177.93	232.29	125.97	297.84	109.66	254.66
NODE_1_length_446704_cov_20.4868_ID_2212:220701-221622	133.05	105.94	140.38	129.16	124.8	113.1	102.34	173.41	261.09	109.27	109.93	114.12
NODE_1_length_446704_cov_20.4868_ID_2212:221618-222536	82.83	83.52	77.53	77.96	67.97	82.6	92.01	156.73	201.29	44.25	79.59	44.84
NODE_1_length_446704_cov_20.4868_ID_2212:222593-222989	143.7	172.39	198.05	587.82	523.89	499.25	99.69	250.14	253.73	134.92	239.53	89.15
NODE_1_length_446704_cov_20.4868_ID_2212:222985-223636	76.22	70.96	97.28	167.59	178.28	153.61	41.82	115.87	162.34	36.58	58.71	23.68
NODE_1_length_446704_cov_20.4868_ID_2212:223787-223955	3208.28	2280.51	2395.9	1827.9	2172.49	2990.37	902.93	249.33	512.42	1114.86	1433.34	1118.31
NODE_1_length_446704_cov_20.4868_ID_2212:224039-224939	183.59	185.71	194.12	196.98	204.74	173.79	96.83	200.63	269.28	112.54	133.43	107.3
NODE_1_length_446704_cov_20.4868_ID_2212:224925-226086	178.02	160.01	205.07	190.89	174.95	171.55	217.02	236.74	244.16	181.27	219.08	148.28
NODE_1_length_446704_cov_20.4868_ID_2212:226229-227426	341.33	346.01	384.53	395.15	292.87	378.08	210.05	190.97	174.59	232.13	203.76	231.07
NODE_1_length_446704_cov_20.4868_ID_2212:227450-228134	371.21	356.93	342.11	396.39	341.98	426.2	131.09	189.32	224.68	182.26	148.81	143.56
NODE_1_length_446704_cov_20.4868_ID_2212:228404-229040	735.54	660.27	763.42	1270.09	1217.23	1232.33	332.25	242.16	230.74	288.08	319.27	246.89
NODE_1_length_446704_cov_20.4868_ID_2212:229056-229389	554.42	596.82	400.58	856.58	679.77	839.35	201.06	230.17	120.98	242.92	193.66	193.14
NODE_1_length_446704_cov_20.4868_ID_2212:229471-231073	182.68	162.42	175.55	332.63	302.06	330.78	150.63	205.95	256.16	110.71	108.92	79.42
NODE_1_length_446704_cov_20.4868_ID_2212:23046-24408	167.25	159.77	161.05	100.06	89.54	103.64	49.49	112.27	153.04	56.37	60.19	44.01
NODE_1_length_446704_cov_20.4868_ID_2212:231145-231550	871.41	681.47	762.08	721.67	665.32	743.83	344.35	299.29	299.92	418.06	518.38	452.48
NODE_1_length_446704_cov_20.4868_ID_2212:231612-232755	279.23	249.6	258.9	315.02	296.57	296.35	185.66	223.86	234.47	173.26	171.2	143.49
NODE_1_length_446704_cov_20.4868_ID_2212:232819-233686	445.56	421.75	445.18	82.36	81.11	86.97	311.27	297.18	319.6	313.34	347.39	322.95
NODE_1_length_446704_cov_20.4868_ID_2212:233908-234835	110.84	92.91	103.43	182.01	169.93	115.58	110.94	214.07	319.8	64.68	78.6	39.37
NODE_1_length_446704_cov_20.4868_ID_2212:234947-235469	82.62	48.41	44.43	48.67	39.82	54.77	50.5	137.42	112.75	51.14	51.74	60.49
NODE_1_length_446704_cov_20.4868_ID_2212:235461-236736	55.47	50.66	47.89	62.6	61.89	57.71	64.67	170.56	223.33	100.56	140.99	86.76
NODE_1_length_446704_cov_20.4868_ID_2212:236794-237754	494.97	467.03	466.34	152.04	155.58	206.6	202.09	195.13	187.44	135.45	139.03	141.28
NODE_1_length_446704_cov_20.4868_ID_2212:237875-238361	225.41	163.07	137.21	116.47	128.9	108.05	113.6	211.78	149.5	112.84	99.31	67.94
NODE_1_length_446704_cov_20.4868_ID_2212:238433-239312	59.31	81.76	86.2	137.86	114.48	105.46	63.18	141.98	261.83	84.21	85.08	75.04
NODE_1_length_446704_cov_20.4868_ID_2212:239316-239682	-	11.02	29.55	60.04	44.5	24.92	81.45	284.85	421.89	64.21	96.59	31.36
NODE_1_length_446704_cov_20.4868_ID_2212:239844-241074	201.63	187.48	204.09	399.36	395.63	372.1	176.66	210.08	222.9	147.54	144.79	131.44
NODE_1_length_446704_cov_20.4868_ID_2212:241188-242547	126.17	107.15	118.91	168.95	176.25	166.58	93.32	188.77	221.38	113.58	161.98	41.8
NODE_1_length_446704_cov_20.4868_ID_2212:242543-243494	61.33	77.36	68.37	90.14	78.21	79.01	44.56	112.69	91.06	22	36.81	14.3
NODE_1_length_446704_cov_20.4868_ID_2212:243493-244324	106.3	90.91	116.72	107.18	118.28	129	84.29	140.64	111.07	31.2	31.18	29.73
NODE_1_length_446704_cov_20.4868_ID_2212:244329-245496	206.74	225.13	227.79	162.84	162.01	173.06	91.42	98.34	83.61	44.05	50.78	36.15
NODE_1_length_446704_cov_20.4868_ID_2212:24473-24968	2096.64	1691.82	1912.02	1593.45	1424.11	1731.13	417.49	406.86	349.06	815.34	788.99	850.81
NODE_1_length_446704_cov_20.4868_ID_2212:245554-246400	32.64	26.35	30.19	41.73	30.66	31.51	46.48	139.23	213.16	38.35	58.04	9.68
NODE_1_length_446704_cov_20.4868_ID_2212:246446-247064	104.98	103.46	101.41	118.84	116.01	105.43	94.31	179.27	251.3	69.8	92.86	61.68
NODE_1_length_446704_cov_20.4868_ID_2212:247060-248170	33.79	28.5	28.65	45.91	39.46	48.33	48.1	148.37	176.18	30.04	56.67	17.72
NODE_1_length_446704_cov_20.4868_ID_2212:248188-249997	33.53	20.12	22.12	37.75	31.43	35.19	57.09	182.64	267.66	26.1	50.3	20.66
NODE_1_length_446704_cov_20.4868_ID_2212:2499-3753	467.12	403.13	331.53	203.13	224.9	207.16	266.29	250.27	283.95	287.16	283.54	318.19
NODE_1_length_446704_cov_20.4868_ID_2212:249993-251058	73.29	57.75	56.08	41.81	42.38	47.95	34.72	82.08	53.52	16.17	23.43	33.13
NODE_1_length_446704_cov_20.4868_ID_2212:251188-252043	84.88	83.76	83.81	102.5	100.03	63.11	98.23	193.71	282.48	72.74	92.9	42.3
NODE_1_length_446704_cov_20.4868_ID_2212:252039-252462	42.27	38.75	54.04	78.86	46.92	64.6	72.59	220.31	304.66	22.64	52.65	47.22
NODE_1_length_446704_cov_20.4868_ID_2212:25215-25644	90.61	140.3	114.62	186.61	156.79	165.33	59.56	86.58	67.9	104.75	113.33	103.54
NODE_1_length_446704_cov_20.4868_ID_2212:252931-254125	978.7	1001.67	1058.62	462.99	420.63	447.82	318.62	270.93	247.82	561.6	524.23	645.7
NODE_1_length_446704_cov_20.4868_ID_2212:254257-255214	55.78	64.24	51.59	65.23	61.47	44.91	57.81	168.28	226.92	52.88	55.18	41.37
NODE_1_length_446704_cov_20.4868_ID_2212:255232-256144	91.61	74.46	84.27	125.07	106.01	123.19	62.66	170.38	228.94	55.33	81.12	52.75
NODE_1_length_446704_cov_20.4868_ID_2212:256152-256980	122.06	156.58	158.67	199.99	196.45	193.43	64.2	119.35	97.79	61.69	69.5	54.05
NODE_1_length_446704_cov_20.4868_ID_2212:256976-258539	103.13	85.62	89.48	175.93	199.99	167.35	62.35	157.46	138.24	60.2	80.54	54.67
NODE_1_length_446704_cov_20.4868_ID_2212:25806-26685	276.77	234.13	273.5	258.48	240.19	263.64	155.41	177.48	176.82	196.48	197.31	159.3
NODE_1_length_446704_cov_20.4868_ID_2212:258609-259305	19.27	44.34	36.3	131.01	108.72	126.31	51.86	124.76	170.4	43.51	60.8	19.76
NODE_1_length_446704_cov_20.4868_ID_2212:259261-261055	89.44	94.77	132.16	155.3	124.98	138.56	127.11	170.24	168.62	72.24	92.7	51.85
NODE_1_length_446704_cov_20.4868_ID_2212:261254-264977	1523.79	1457.99	1536.58	1818.91	2057.17	1790.02	2336.05	1393.28	1275.63	2363.86	2264.2	2833.33
NODE_1_length_446704_cov_20.4868_ID_2212:265234-269077	53.52	45.76	54.96	136.23	139.55	114.97	107.5	183.26	238.83	76.19	94.83	76.12
NODE_1_length_446704_cov_20.4868_ID_2212:26681-27005	177.53	130.22	216.5	162.36	157.92	223.64	107.31	111.44	114.41	99.81	138.07	130.51
NODE_1_length_446704_cov_20.4868_ID_2212:269158-269938	66.03	36.92	51	46.44	45.92	57.34	25.14	120.29	85.25	52.55	38.17	44.63
NODE_1_length_446704_cov_20.4868_ID_2212:269934-271071	77.94	67.52	82.72	72.32	67.68	64.14	65.03	169.24	244.54	59.03	74.69	38.25
NODE_1_length_446704_cov_20.4868_ID_2212:27048-29043	86.98	75.35	89.07	101.54	88.83	87.75	85.14	168.52	241.64	84.37	96.99	65.09
NODE_1_length_446704_cov_20.4868_ID_2212:271138-271945	37.87	24.91	42.81	103.85	106.6	108.64	103.16	220.81	255.28	41.85	64.83	33.84
NODE_1_length_446704_cov_20.4868_ID_2212:271947-272682	107.29	107	141.47	222.17	186.14	185.09	190.76	292.04	368.07	126.97	147.2	90.02
NODE_1_length_446704_cov_20.4868_ID_2212:272739-273600	66.71	66.79	67.76	121.58	104.89	98.02	103.83	191.91	305.15	40.36	62.3	28.39
NODE_1_length_446704_cov_20.4868_ID_2212:273596-274061	92.87	110.06	112.88	203.54	175.71	175.6	128.95	241.46	278.33	73.97	86.24	49.9
NODE_1_length_446704_cov_20.4868_ID_2212:274091-275111	255.26	307.52	330.98	249.65	209.45	219.58	205.11	203.75	231.87	106.96	117.58	114.64
NODE_1_length_446704_cov_20.4868_ID_2212:275136-275832	69.38	76.02	81.31	91.09	67.37	61.92	77.79	192.87	314.77	57.58	69.49	41.32
NODE_1_length_446704_cov_20.4868_ID_2212:275869-277402	24.55	36.15	31.58	46.69	42.5	50.35	70.2	160.35	199.44	49.63	59.81	39.06
NODE_1_length_446704_cov_20.4868_ID_2212:277518-278577	80.5	89.06	89.34	52.77	40	58.37	64.94	188.16	271.54	24.42	60.05	18.77
NODE_1_length_446704_cov_20.4868_ID_2212:278655-279417	166.91	134.41	151.43	80.47	77.15	86.53	62.57	124.81	155.53	47.45	48.16	36.52
NODE_1_length_446704_cov_20.4868_ID_2212:279463-280396	81.15	81.83	79.9	54.85	62.43	64.07	44.48	122.76	184.43	38.14	89.68	26.85
NODE_1_length_446704_cov_20.4868_ID_2212:280423-281731	31.25	26.3	22.25	21.63	19.33	19.04	30.99	153.93	189.37	22.96	44.3	11.33
NODE_1_length_446704_cov_20.4868_ID_2212:281806-282451	42.91	66.26	45.25	56.99	49.42	45.45	21.19	138.13	114.21	19.96	38.75	30
NODE_1_length_446704_cov_20.4868_ID_2212:282482-283688	93.65	81.17	89.33	64.34	55.47	58.55	69.11	193.87	306.96	64.47	64.67	47.23
NODE_1_length_446704_cov_20.4868_ID_2212:283715-284348	105.8	102.83	142.77	105.4	92.79	94.78	47.51	162.6	284.4	79.11	56.9	67.79
NODE_1_length_446704_cov_20.4868_ID_2212:284420-286223	905.05	921.37	870.55	438.13	457.44	489.04	327.78	302.34	273.59	327.43	310.18	359.82
NODE_1_length_446704_cov_20.4868_ID_2212:286375-287116	56.59	65.13	71.96	58.22	42.16	54.58	88.77	135.62	260.14	55.15	58	51.11
NODE_1_length_446704_cov_20.4868_ID_2212:287144-288461	203.23	207.57	212.3	115.49	119.15	122.23	158.3	201.8	173.08	183.89	180.17	189.52
NODE_1_length_446704_cov_20.4868_ID_2212:288619-290509	381.99	329.07	354.69	470.3	454.84	441.54	192.55	221.08	230.66	236.81	219.1	242.99
NODE_1_length_446704_cov_20.4868_ID_2212:29047-29710	45.39	32.54	38.85	42.74	37.69	35.77	42.59	78.59	59.84	21.93	30.59	15.38
NODE_1_length_446704_cov_20.4868_ID_2212:290515-291031	787.53	660.79	699.16	1138.68	761.14	859.73	203.11	231.53	387.36	216.44	230.45	190.44
NODE_1_length_446704_cov_20.4868_ID_2212:291027-292929	70.2	55.95	63.61	115.17	95.46	108.6	82.23	110.03	115.16	69.91	82.12	70.22
NODE_1_length_446704_cov_20.4868_ID_2212:293018-293618	181.14	169.09	143.6	362.29	342.62	333.26	104.97	221.03	302.11	174.38	264.99	144.39
NODE_1_length_446704_cov_20.4868_ID_2212:293734-294472	14.23	26.9	28.14	176.56	163.92	189.79	137.09	255.24	346.36	119.18	138.37	79.58
NODE_1_length_446704_cov_20.4868_ID_2212:294468-295224	34.43	47.54	42.8	233.02	232.54	237.99	225.21	169.21	162.55	126.76	132.76	154.05
NODE_1_length_446704_cov_20.4868_ID_2212:295220-295832	13.89	10.65	15.69	131.63	137.9	109.9	54.08	124.15	139.87	47.72	55.33	32.36
NODE_1_length_446704_cov_20.4868_ID_2212:295844-296582	10.67	9.36	14.74	289.86	265.66	249.24	20.72	81.96	67.32	34.22	21.73	18.24
NODE_1_length_446704_cov_20.4868_ID_2212:296813-297578	27.11	45.68	44.68	65.65	70.01	78.45	54.65	128.03	160.85	33.71	52.25	18.95
NODE_1_length_446704_cov_20.4868_ID_2212:297594-298371	142.7	139.69	168.79	96.89	92.3	111	71.35	132.38	200.69	35.22	67.15	26.3
NODE_1_length_446704_cov_20.4868_ID_2212:298449-299226	16.59	7.64	12.5	10.57	13.19	9.61	31.22	101.32	74.63	19.81	52.23	6.19
NODE_1_length_446704_cov_20.4868_ID_2212:29897-32006	15.15	17.63	13.71	33.43	28.92	30.99	69.27	131.74	178.23	66.67	90.22	62.63
NODE_1_length_446704_cov_20.4868_ID_2212:299317-300079	303.16	243.06	257.94	231.46	246.32	258.49	1095.76	711.95	595.16	990.83	940.15	1087.62
NODE_1_length_446704_cov_20.4868_ID_2212:300090-302616	195.7	183.63	197.93	160.53	190.31	182.22	1324.96	746.81	682.7	973.8	840.12	1084.3
NODE_1_length_446704_cov_20.4868_ID_2212:302745-304332	2.78	2.29	3.66	6.62	7.18	1.79	42.09	154.92	203.7	16.97	42.89	6.47
NODE_1_length_446704_cov_20.4868_ID_2212:304328-304823	-	-	-	5.13	5.1	4.11	52.19	140.71	171.43	12.87	48.13	-
NODE_1_length_446704_cov_20.4868_ID_2212:304906-305908	21.55	20.48	26.17	59.68	60.9	42.42	52.43	174.98	267.29	33.28	47.48	25.67
NODE_1_length_446704_cov_20.4868_ID_2212:305962-306922	47.98	37.4	49.49	72.34	61.23	48.8	64.35	180.34	302.32	57.69	65.47	28.26
NODE_1_length_446704_cov_20.4868_ID_2212:306918-307860	49.14	57.02	65.3	60.36	51.4	79.96	84.42	187.76	289.04	73.65	69.55	51.84
NODE_1_length_446704_cov_20.4868_ID_2212:308035-308233	-	-	35.05	-	-	-	42.55	279.8	151.99	32.43	32.9	-
NODE_1_length_446704_cov_20.4868_ID_2212:308401-310477	115.08	127.97	139.48	166.57	165.92	161.65	77.35	177.94	242.99	60.38	68.61	47.44
NODE_1_length_446704_cov_20.4868_ID_2212:310583-311504	101.11	74.42	107.29	136.22	100.47	95.97	107.1	205.49	292.23	59.04	109.93	65.75
NODE_1_length_446704_cov_20.4868_ID_2212:311599-311962	22.87	37.37	21.48	21.38	49.81	32.6	98.43	163.24	234.62	80.73	87	47.86
NODE_1_length_446704_cov_20.4868_ID_2212:311961-313314	13.35	19.78	23.91	15.48	19.91	26.92	43.18	111.28	99.73	45.23	53.21	36.57
NODE_1_length_446704_cov_20.4868_ID_2212:313380-314295	50.98	55.62	37.41	35.59	26.66	51.84	63.6	124.61	137.73	57.76	102.26	17.51
NODE_1_length_446704_cov_20.4868_ID_2212:314449-315787	15.22	16.7	14.02	9.41	15.46	10.91	51.29	146	172.79	29.06	65.78	13.4
NODE_1_length_446704_cov_20.4868_ID_2212:315789-317688	37.43	29.89	45.33	58.29	68.57	55.68	52.56	177.41	247.27	46.81	66.39	25.92
NODE_1_length_446704_cov_20.4868_ID_2212:317757-318417	215.93	222.43	248.68	227.2	219.37	232	150.96	207.79	351.26	71.73	97.72	42.58
NODE_1_length_446704_cov_20.4868_ID_2212:318505-319708	67.09	77.63	70.09	44.21	44.97	38.94	41.93	161.64	227.39	33.6	42.83	11.62
NODE_1_length_446704_cov_20.4868_ID_2212:319912-320713	6.37	4.19	2.4	2.54	2.53	4.1	12.85	60.08	60.87	2.11	7.16	1.49
NODE_1_length_446704_cov_20.4868_ID_2212:32002-32920	154.97	149.45	142.98	273.58	265.49	252.09	130.25	158.91	145.95	123.89	143.77	119.58
NODE_1_length_446704_cov_20.4868_ID_2212:320786-321392	18.79	10.8	26.53	4.99	5.6	9.04	10.55	64.98	62.98	1.56	9.11	2.19
NODE_1_length_446704_cov_20.4868_ID_2212:321295-322399	14.88	14.69	9.61	12.96	9.3	11.65	34.18	97.4	102.9	21.1	33.96	3.96
NODE_1_length_446704_cov_20.4868_ID_2212:322402-323560	82.26	73.32	55.21	28.72	19.94	18.11	43.9	130.1	160.53	23.23	58.95	9.35
NODE_1_length_446704_cov_20.4868_ID_2212:323708-324905	13.5	10.79	13.81	18.4	23	21.14	16.36	59.5	31.95	20.41	21.55	9.89
NODE_1_length_446704_cov_20.4868_ID_2212:324989-326246	3.64	4.19	6.86	19.29	16.64	28.76	25.17	141.21	140.75	35.49	66.18	11.03
NODE_1_length_446704_cov_20.4868_ID_2212:326294-327152	34.96	22.04	21.96	18.55	24.32	29.07	35.2	135.2	159.01	74.34	85	12.22
NODE_1_length_446704_cov_20.4868_ID_2212:327210-328281	35.29	35.57	34.91	37.43	48.22	47.63	71.93	210.54	258.48	53.27	85.3	19.54
NODE_1_length_446704_cov_20.4868_ID_2212:328286-329108	98.58	81.06	82.41	79.29	97.94	99.12	70.34	97.84	79.21	58.2	43.49	33.03
NODE_1_length_446704_cov_20.4868_ID_2212:329120-329834	52.09	48.93	46.26	88.91	84.26	80.11	63.4	151.56	211.94	64.22	94.58	31.22
NODE_1_length_446704_cov_20.4868_ID_2212:329915-330299	203.64	236.42	317.59	788.07	766.42	704.55	534.63	523.27	707.99	1100.29	1093.98	1060.98
NODE_1_length_446704_cov_20.4868_ID_2212:32994-33663	183.32	174.05	179.52	201.24	176.38	243.33	164.52	239.41	238.6	135.3	213.98	58.86
NODE_1_length_446704_cov_20.4868_ID_2212:330569-332453	3107.94	3047.16	3024.1	2214.66	2182.63	2350.39	4009.93	2339.89	2067.83	4480.19	4131.9	5377.65
NODE_1_length_446704_cov_20.4868_ID_2212:332499-333333	3164.94	3547.68	3247.25	1689.18	1840.34	1922.07	3178.38	2188.82	2035.08	3106.71	3198.83	3817.34
NODE_1_length_446704_cov_20.4868_ID_2212:334006-334786	108.95	77.09	64.68	71.85	60.35	59.46	75.42	140.88	233.7	79.92	91.19	86.18
NODE_1_length_446704_cov_20.4868_ID_2212:335036-340514	822.97	812.93	898.46	1115.26	1252.55	1158.71	1600.42	987.18	963.32	1711.89	1596.43	2014.12
NODE_1_length_446704_cov_20.4868_ID_2212:33820-34588	205.61	199.51	198.1	238.87	237.05	256.88	107.21	179.38	204.04	115.14	132.11	87.99
NODE_1_length_446704_cov_20.4868_ID_2212:341305-342508	63.26	49.86	64.31	44.21	42.68	51.31	122.37	187.96	216.61	52.61	80.16	37.54
NODE_1_length_446704_cov_20.4868_ID_2212:342660-343119	51.14	19.16	35.73	33.07	43.47	37.3	39.57	109.9	85.59	17.09	23.85	20.41
NODE_1_length_446704_cov_20.4868_ID_2212:343214-344072	58.27	54.63	43.91	58.75	54.42	71.27	56.06	159	146.71	39.58	50.44	50.25
NODE_1_length_446704_cov_20.4868_ID_2212:344068-344581	24.27	23.89	34.26	58.12	81.89	38.82	73.81	206.15	445.62	60.69	132.11	48.06
NODE_1_length_446704_cov_20.4868_ID_2212:344726-345452	156.39	124.35	152.08	168.97	132.94	169.5	79.89	177.95	232.4	70	113.47	37.29
NODE_1_length_446704_cov_20.4868_ID_2212:345586-346570	31.83	31.43	35.07	12.34	8.76	20.51	15.32	72.43	51.22	8.92	14.1	5.71
NODE_1_length_446704_cov_20.4868_ID_2212:34636-35569	128.27	161.93	146.98	191.63	152.94	183.77	108.86	135.98	123.22	141.3	169.31	140.34
NODE_1_length_446704_cov_20.4868_ID_2212:346642-348211	25.32	24.09	24.39	10.44	8.39	11.35	21.32	81.09	90.24	17.19	28.67	3.28
NODE_1_length_446704_cov_20.4868_ID_2212:348264-349164	10.96	14.42	10.33	5.09	3.27	7.06	40.45	181.86	298.92	79.87	98.32	5.11
NODE_1_length_446704_cov_20.4868_ID_2212:349145-350498	15.02	16.49	16.36	4.86	3.32	6.46	17.12	94.61	89.42	7.72	22.88	3.89
NODE_1_length_446704_cov_20.4868_ID_2212:350766-352515	552.13	559.04	558.14	233.3	247.88	259.37	230.43	193.28	182.83	89.34	94.57	103.16
NODE_1_length_446704_cov_20.4868_ID_2212:352394-353147	501.87	446.12	442.04	203.96	204.91	242.59	113.22	138.29	125.51	60.85	51.17	56.47
NODE_1_length_446704_cov_20.4868_ID_2212:353166-354135	204.67	179.06	158.03	68.18	59.53	92.46	29.01	62.1	48.53	10.74	16.77	11.64
NODE_1_length_446704_cov_20.4868_ID_2212:354040-354775	10.73	16.46	14.82	11.39	17.05	13.8	22.44	131.3	120.14	22.55	37.95	3.33
NODE_1_length_446704_cov_20.4868_ID_2212:354901-355750	2.95	4.86	4.45	9.4	9.39	7.6	29.08	137.12	141.72	27.4	39.78	5.51
NODE_1_length_446704_cov_20.4868_ID_2212:355746-356397	12.7	4.17	12.76	12.37	13.45	5.44	24.71	142.55	179.36	28.14	42.33	1.97
NODE_1_length_446704_cov_20.4868_ID_2212:356404-358375	5.44	5.02	6.16	7.21	10.39	7.38	36.36	142.09	180.95	44.55	75.8	1.52
NODE_1_length_446704_cov_20.4868_ID_2212:35720-36983	97.7	110.81	115.26	102.15	93.52	99.79	100.12	121.14	134.6	103.49	108.53	59.05
NODE_1_length_446704_cov_20.4868_ID_2212:358601-360080	1.51	2.97	5.11	5.58	4.19	7.29	31.55	125.1	128.1	21.88	37.89	3.51
NODE_1_length_446704_cov_20.4868_ID_2212:360249-361146	-	9.96	5.18	4.38	5.47	10.63	18.46	114.89	121.6	26.43	37.03	5.13
NODE_1_length_446704_cov_20.4868_ID_2212:361319-361631	64.98	95.24	42.65	47.87	51.34	61.25	14.73	43.98	11.53	38.41	10.86	82.92
NODE_1_length_446704_cov_20.4868_ID_2212:361719-362025	-	66.72	57.63	45.76	80.93	75.03	23.23	64.94	42.64	17.31	17.15	23.77
NODE_1_length_446704_cov_20.4868_ID_2212:362298-363321	16.33	12.29	7.04	4.95	6.49	3.76	9.38	57.19	64.71	2.32	4.48	1.09
NODE_1_length_446704_cov_20.4868_ID_2212:363407-363869	93.91	85.24	62.51	23.08	17.19	25.36	6.52	85.15	96.27	24.13	33.01	13.46
NODE_1_length_446704_cov_20.4868_ID_2212:363947-364970	11.67	16.13	17.59	11.14	8.35	10.53	33.37	128.01	146.81	31.66	60.44	5.44
NODE_1_length_446704_cov_20.4868_ID_2212:365035-365956	271.41	259.15	282.77	133.4	151.24	131.95	179.69	232.37	229.16	103.11	122.71	78.15
NODE_1_length_446704_cov_20.4868_ID_2212:365952-367452	82.93	85.84	89.88	79.66	79.5	88.42	91.79	132.81	115.13	79.75	76.9	74.57
NODE_1_length_446704_cov_20.4868_ID_2212:367855-368620	511.65	502.51	477.43	320.17	352.74	268.03	170.02	266.08	283.54	248.36	234.06	240.07
NODE_1_length_446704_cov_20.4868_ID_2212:368619-369924	478.74	477.51	597.85	343.28	364.09	339.75	275.76	233.49	246.87	344.71	318.18	325.49
NODE_1_length_446704_cov_20.4868_ID_2212:370029-371310	233.09	185.14	199.21	100.45	129.46	122.25	81.78	117.37	104.47	52.94	43.71	50.61
NODE_1_length_446704_cov_20.4868_ID_2212:37007-38303	437.02	493.54	529.29	383.77	377.53	345.35	358.69	270.53	257.23	342.9	374.54	379.71
NODE_1_length_446704_cov_20.4868_ID_2212:371489-372536	244.91	197.04	256.4	141.31	103.67	124.96	155.01	180.21	208.67	44.27	58.72	27.49
NODE_1_length_446704_cov_20.4868_ID_2212:372539-374768	73.17	73.58	69.87	43.79	46.11	43.6	66.86	120.69	136.62	57.71	63.73	39.44
NODE_1_length_446704_cov_20.4868_ID_2212:374945-376748	50.48	38.01	48.04	57.95	47.8	50.84	31.6	130.37	152.93	51.6	65.4	25.78
NODE_1_length_446704_cov_20.4868_ID_2212:376962-377325	-	29.89	8.59	24.44	13.58	28.98	36.26	189.44	132.95	3.84	18.91	5.32
NODE_1_length_446704_cov_20.4868_ID_2212:377340-377925	9.9	4.88	7.46	10.52	15.72	15.87	20.03	98.44	89.93	-	16.01	9.23
NODE_1_length_446704_cov_20.4868_ID_2212:378162-378924	57.91	64.96	64.16	93.12	116.39	116.1	47.31	116.42	156.57	68.92	72.24	15.88
NODE_1_length_446704_cov_20.4868_ID_2212:378925-379645	40.46	33.86	40.19	53.71	51.15	46.11	26.39	125.5	149.7	41.51	62.72	15.43
NODE_1_length_446704_cov_20.4868_ID_2212:379797-380649	38.22	60.93	60.93	56.94	47.91	31.23	23.68	91.78	109.99	33.12	70.71	13.71
NODE_1_length_446704_cov_20.4868_ID_2212:380665-381838	71.13	69.6	60.32	55.52	58.91	48.41	33.52	102.19	101.8	25.48	38.48	9.21
NODE_1_length_446704_cov_20.4868_ID_2212:381883-382687	47.57	63.63	66.92	55.55	71.84	57.14	18.46	54.57	50.94	13.67	17.31	13.31
NODE_1_length_446704_cov_20.4868_ID_2212:382946-383927	71.28	59.05	53.73	42.37	43.97	43.55	32.96	144.22	167.5	37.43	46.4	26.36
NODE_1_length_446704_cov_20.4868_ID_2212:383928-384807	28.24	30.66	27.67	29.22	20.2	24.55	12.64	74.68	62.06	23.39	18.1	18.43
NODE_1_length_446704_cov_20.4868_ID_2212:38464-39151	145.22	247.69	217.32	28.14	32.74	35.3	68.66	172.55	154.44	152.47	140.3	113.42
NODE_1_length_446704_cov_20.4868_ID_2212:384770-385580	25.13	19.63	23.67	28.34	17.47	22.23	12.66	79.75	48.51	15.62	16.13	10.25
NODE_1_length_446704_cov_20.4868_ID_2212:385579-386380	25.5	38.79	48.04	40.6	30.4	27.68	31.4	115.45	121.73	35.93	59.34	19.31
NODE_1_length_446704_cov_20.4868_ID_2212:386390-387569	21.6	40.08	37.75	41.64	28.89	38.62	32.44	125.99	166.86	28.57	33.86	7.32
NODE_1_length_446704_cov_20.4868_ID_2212:387568-388441	59.83	60.92	48.31	55.18	53.22	35.77	12.75	53.96	45.48	11.33	10.05	11.95
NODE_1_length_446704_cov_20.4868_ID_2212:388977-389337	-	15.21	8.74	3.11	4.61	11.06	10.55	73.94	83.75	-	7.7	-
NODE_1_length_446704_cov_20.4868_ID_2212:389356-389944	4.91	-	1.85	2.61	3.9	3.15	6.62	77.13	98.41	3.27	17.47	-
NODE_1_length_446704_cov_20.4868_ID_2212:3900-4407	92.77	75.07	51.21	34.56	46.64	51.43	22.29	76.39	69.24	22.69	32.17	20.17
NODE_1_length_446704_cov_20.4868_ID_2212:390084-390513	8.24	10.79	15.49	68.06	71.86	83.98	3.72	19.87	16.3	16.54	21.59	19.17
NODE_1_length_446704_cov_20.4868_ID_2212:390895-391894	7.21	7.91	8.15	3.19	6.69	2.32	16.11	102.27	99.73	15.91	31.52	7.84
NODE_1_length_446704_cov_20.4868_ID_2212:39185-39593	235.16	219.07	224.42	24.12	39.43	40.28	40.9	106.64	66.28	115.15	118.82	105.23
NODE_1_length_446704_cov_20.4868_ID_2212:391922-392510	14.74	14.52	14.8	14.36	11.7	23.62	8.83	76.31	56.89	14.71	7.94	4.58
NODE_1_length_446704_cov_20.4868_ID_2212:392592-395391	95.02	97.12	130.17	265.76	242.12	249.04	192.3	168.6	156.35	67.84	67.89	47.43
NODE_1_length_446704_cov_20.4868_ID_2212:395406-396318	37.72	31.03	27.41	91.48	71.75	68.53	57.84	149.74	201.44	36.59	71.63	17.58
NODE_1_length_446704_cov_20.4868_ID_2212:396493-397699	7.65	12.58	11.53	7.09	10.64	7.4	31.57	114.53	149.24	20.86	45.15	5.35
NODE_1_length_446704_cov_20.4868_ID_2212:39669-40545	158.85	139.98	167.81	30.1	33.82	31.05	87.57	234.32	317.71	63.9	78.19	72.73
NODE_1_length_446704_cov_20.4868_ID_2212:397873-402346	37.96	30.98	36.13	58.26	52.49	55.53	49.44	122.68	142.91	70.18	92.16	49.31
NODE_1_length_446704_cov_20.4868_ID_2212:402493-402586	-	-	-	-	-	-	-	-	-	-	-	-
NODE_1_length_446704_cov_20.4868_ID_2212:402889-403297	-	-	3.4	4.82	-	-	-	51.75	33.14	12.12	8.91	4.21
NODE_1_length_446704_cov_20.4868_ID_2212:403293-403569	-	-	17.08	12.25	26.96	21.32	10.34	100.98	100.37	30.95	77	10.56
NODE_1_length_446704_cov_20.4868_ID_2212:403896-405615	3.8	3.76	4.3	5.04	4.03	5.73	14.13	84.18	58.55	7.12	20.59	5.91
NODE_1_length_446704_cov_20.4868_ID_2212:406001-406886	8.4	9.21	5.27	5.94	5.56	6.31	11.27	101.88	132.25	9.27	14.35	3.92
NODE_1_length_446704_cov_20.4868_ID_2212:40682-51320	61.83	55.06	59.21	16.02	16.94	15.57	65.83	173.88	260.86	84.25	105.34	89.36
NODE_1_length_446704_cov_20.4868_ID_2212:407028-407706	19.99	21.02	19.58	10.62	12.71	15.41	10.76	64.81	35.69	5.31	15.45	1.86
NODE_1_length_446704_cov_20.4868_ID_2212:408253-408694	23.51	15.41	11.79	45.94	52.84	77.46	14.16	166.91	179.91	20.97	23.07	14.6
NODE_1_length_446704_cov_20.4868_ID_2212:408712-409153	7.84	20.54	2.95	43.85	49.73	47.48	38.94	74.03	74.54	23.59	23.07	10.95
NODE_1_length_446704_cov_20.4868_ID_2212:409133-410135	38.3	21.27	30.68	50.79	48.53	50.91	26.75	121.71	160.09	42.79	49.01	29.02
NODE_1_length_446704_cov_20.4868_ID_2212:410641-410968	-	4.72	-	81.32	102.98	77.51	13.12	121.79	152.24	39.04	57.84	33.6
NODE_1_length_446704_cov_20.4868_ID_2212:410964-413715	20.42	15.95	18.82	130.17	137.47	150.56	73.72	101.51	99.14	45.41	63.65	44.44
NODE_1_length_446704_cov_20.4868_ID_2212:413757-417333	29.16	30.91	26.31	114.6	122.59	127.36	78.1	123.51	109.98	58.26	60.96	50.93
NODE_1_length_446704_cov_20.4868_ID_2212:417334-420064	17.54	16.08	15.24	75.72	92.2	81.82	54.65	105.39	95.34	46.29	44.08	33.07
NODE_1_length_446704_cov_20.4868_ID_2212:420078-422091	8.51	11.21	11.22	43.09	38.9	55.63	29.36	73.81	64.05	22.11	29.41	12.39
NODE_1_length_446704_cov_20.4868_ID_2212:422092-424822	2.29	11.31	8.05	22.21	20.02	24.4	15.95	62.73	62.46	11.07	15.26	7.11
NODE_1_length_446704_cov_20.4868_ID_2212:424821-425835	18.87	6.99	12.45	19.39	20.63	22.8	6.33	50.94	44.34	7.03	10.56	7.7
NODE_1_length_446704_cov_20.4868_ID_2212:426125-426998	2.85	19.68	18.25	27.97	15.85	27.51	12.75	72.1	62.64	11.33	21.92	6.64
NODE_1_length_446704_cov_20.4868_ID_2212:427440-427662	-	16.43	38.12	27.53	-	62.42	23.1	29.56	19.93	-	17.62	47.2
NODE_1_length_446704_cov_20.4868_ID_2212:427739-427970	-	27.65	-	23.12	33.61	26.32	-	57.43	33.09	-	-	-
NODE_1_length_446704_cov_20.4868_ID_2212:428104-429793	23.28	43.89	34.14	31.87	30.87	40.09	27.68	83.61	96.81	31.19	38.71	36.19
NODE_1_length_446704_cov_20.4868_ID_2212:429879-430806	76.53	75.55	83.54	88.9	81.82	130.03	12.98	53.3	31.66	22.72	28.73	24.61
NODE_1_length_446704_cov_20.4868_ID_2212:431292-431613	181.59	286.08	215.76	247.14	221.32	352.48	20.58	32.62	53.32	107.24	85.81	56.2
NODE_1_length_446704_cov_20.4868_ID_2212:431939-432143	472.15	251.93	175.97	169.78	61.34	166.96	177.93	77.43	-	54.15	54.83	181.9
NODE_1_length_446704_cov_20.4868_ID_2212:432221-432827	145.62	135.78	159.19	136.05	139.9	162.72	27.44	67.33	80.56	51.55	75.89	72.24
NODE_1_length_446704_cov_20.4868_ID_2212:432823-433426	89.9	111.9	106.91	76.7	88.32	95.61	74.42	137.28	181.6	55.07	50.46	41.9
NODE_1_length_446704_cov_20.4868_ID_2212:433430-436895	282.57	295.38	264.4	143.69	163.9	185.77	93.9	115.32	107.11	139.6	148.03	163.76
NODE_1_length_446704_cov_20.4868_ID_2212:436894-440326	289.63	315.12	333.76	188.32	179.59	227.24	91.67	121.63	132.51	149.88	169.82	177.12
NODE_1_length_446704_cov_20.4868_ID_2212:440322-442821	203.02	207.34	217.65	140.86	143.82	174.32	69.85	76.97	60.3	107.13	111.41	119.72
NODE_1_length_446704_cov_20.4868_ID_2212:4426-4501	-	-	-	-	-	-	-	-	-	-	-	-
NODE_1_length_446704_cov_20.4868_ID_2212:442831-444985	230.87	278.6	257.45	150.26	161.28	189.01	96.23	139.87	141.37	116.26	126.72	134.81
NODE_1_length_446704_cov_20.4868_ID_2212:445194-445968	23.35	15.36	6.28	17.71	18.56	22.53	7.47	58.05	53.74	13.27	17.14	6.22
NODE_1_length_446704_cov_20.4868_ID_2212:445852-446158	17.08	11.12	-	13.73	13.49	10.72	23.23	204.08	286.31	23.09	28.58	7.92
NODE_1_length_446704_cov_20.4868_ID_2212:446163-446496	13.86	-	-	-	-	4.37	-	133.65	183.88	-	13.83	-
NODE_1_length_446704_cov_20.4868_ID_2212:4614-4860	167.45	238.15	200.32	63.11	144.62	62	30.33	75.84	38.05	79.9	57.14	15.49
NODE_1_length_446704_cov_20.4868_ID_2212:4954-5725	107.3	92.62	128.85	64.97	50.63	66.85	40.56	132.7	177.42	73.39	93.71	35.95
NODE_1_length_446704_cov_20.4868_ID_2212:508-1036	139.09	121.72	135.25	75.53	126.52	118.72	91.34	150.44	145.52	137.12	127.92	108
NODE_1_length_446704_cov_20.4868_ID_2212:51396-63711	44.98	38.66	45.73	11.91	12.57	11.87	53.95	150.21	212.11	58.29	75.39	56.91
NODE_1_length_446704_cov_20.4868_ID_2212:5721-6516	54.73	70.93	82.47	36.74	55	46.6	38.92	105.57	73.23	54.43	66.14	43.52
NODE_1_length_446704_cov_20.4868_ID_2212:63707-64751	263.98	284.62	308.77	51.89	74.18	50.6	201.32	223.31	248.08	638.61	567.51	664.17
NODE_1_length_446704_cov_20.4868_ID_2212:64761-66015	63.86	70.89	85.98	23.7	29.02	33.55	91.21	181.96	236.53	142.37	140.9	160.79
NODE_1_length_446704_cov_20.4868_ID_2212:6484-7498	316.1	287.26	324.51	134.5	113.46	142.89	150.75	174.64	192.83	178.8	223.33	193.56
NODE_1_length_446704_cov_20.4868_ID_2212:66341-67706	110.66	128.36	165	318.22	340.18	333.05	266.73	240.18	251.8	137.56	156.4	101.66
NODE_1_length_446704_cov_20.4868_ID_2212:67761-68190	107.09	121.41	170.39	166.85	179.65	181.07	52.11	190.2	200.99	68.92	132.22	84.37
NODE_1_length_446704_cov_20.4868_ID_2212:68293-68716	101.44	102.42	127.15	85.62	103.9	75.37	34.39	74.41	97.83	14.15	22.17	15.74
NODE_1_length_446704_cov_20.4868_ID_2212:68877-69468	989.62	965.43	904.95	651.69	542.02	667.44	289.25	280.03	300.42	178.38	165.51	122.67
NODE_1_length_446704_cov_20.4868_ID_2212:69595-71011	436.82	427.92	440.33	215.16	239.14	269.14	299.31	255.44	247.49	187.24	186.66	180.8
NODE_1_length_446704_cov_20.4868_ID_2212:71130-72165	600.31	562.46	618.94	484.87	446.18	466.93	507.69	395.93	368.74	423.98	398.61	388.18
NODE_1_length_446704_cov_20.4868_ID_2212:72390-72918	197.05	190.19	170.15	255.88	250.75	213.32	130.49	116.25	105	166.08	195.64	148.5
NODE_1_length_446704_cov_20.4868_ID_2212:72980-73244	340.86	271.94	235.5	338.32	206.33	260.48	154.46	160.99	107.09	151.48	231.07	254.86
NODE_1_length_446704_cov_20.4868_ID_2212:73240-74506	194.86	197.82	208.8	166.42	171.45	136.17	119.17	176.39	218.35	188.49	179.6	170.77
NODE_1_length_446704_cov_20.4868_ID_2212:74502-75195	787.17	841.22	835.48	433.49	377.4	398.63	436.55	345.89	400.17	574.16	580.55	703.06
NODE_1_length_446704_cov_20.4868_ID_2212:75294-76293	444.55	385.92	384.89	370.24	341.95	302.7	278.16	224.83	238.2	248.17	222.15	235.26
NODE_1_length_446704_cov_20.4868_ID_2212:76368-77223	93.66	68.36	61.76	115.7	123.29	79.12	104.78	57.39	110.34	116.38	100.41	105.06
NODE_1_length_446704_cov_20.4868_ID_2212:77289-78453	69.79	67.62	78.17	88.28	86.41	75.22	61.43	140.56	150.04	54.08	61.13	69.73
NODE_1_length_446704_cov_20.4868_ID_2212:78500-79709	127.68	116.69	110.62	240.44	229.56	248.88	94.42	172.05	197.81	68.69	66.91	56.86
NODE_1_length_446704_cov_20.4868_ID_2212:7961-9665	623.73	552.25	482.4	113.33	111.03	123.64	51.95	112.14	115.29	51.6	45.25	27.47
NODE_1_length_446704_cov_20.4868_ID_2212:79705-82684	77.76	50.11	57.08	117.85	114.62	104.81	79.42	133.28	209.33	90.47	81.35	73.18
NODE_1_length_446704_cov_20.4868_ID_2212:82691-83909	219.11	188.43	203.63	239.83	253.83	223.55	195.6	161.05	139.05	207.98	203.17	234.26
NODE_1_length_446704_cov_20.4868_ID_2212:84096-84519	329.68	287.89	356.02	288.42	231.25	242.27	84.06	116.72	103.42	155.64	138.55	118.05
NODE_1_length_446704_cov_20.4868_ID_2212:84573-85653	812.14	694.9	782.53	507.08	466.05	537.59	600.73	395.12	388.81	590.15	538.63	676.87
NODE_1_length_446704_cov_20.4868_ID_2212:85804-86584	79.24	80.34	84.58	49.07	56.41	78.58	94.65	230.83	325.97	97.44	134.66	64.64
NODE_1_length_446704_cov_20.4868_ID_2212:86639-88403	52.97	54.78	71.99	81.26	73.48	65.23	63.68	157.74	192.42	75.25	103.1	45.95
NODE_1_length_446704_cov_20.4868_ID_2212:88428-89604	3.94	7.13	5.94	12.53	7.83	9.53	36.05	142.62	164.47	22.15	51.57	11.94
NODE_1_length_446704_cov_20.4868_ID_2212:89718-91344	16.21	13.79	16.8	8.23	4.3	7.85	21.67	88.65	107.5	16.51	28.38	3.78
NODE_1_length_446704_cov_20.4868_ID_2212:91431-91989	15.95	34.91	20.02	35.34	29.55	20.44	76.55	233.71	323.54	67.27	149.86	29.73
NODE_1_length_446704_cov_20.4868_ID_2212:92119-93160	4.57	6.01	5.16	12.11	16.34	16.19	26.53	114.1	129.94	24.18	32.13	10.65
NODE_1_length_446704_cov_20.4868_ID_2212:93156-93666	18.38	46.23	34.58	97.79	72.94	86.22	5.52	96.34	84.18	8.17	19.91	5.71
NODE_1_length_446704_cov_20.4868_ID_2212:93679-94129	60.5	86.74	122.32	100.72	101.98	115.79	64.88	66.08	83.99	17.7	12.36	17.61
NODE_1_length_446704_cov_20.4868_ID_2212:94125-94914	126.81	119.77	135.98	81.98	89.15	73.21	64.08	76.8	78.95	14.02	32.37	16.67
NODE_1_length_446704_cov_20.4868_ID_2212:94988-95954	37.59	30.51	35.88	65.13	40.83	73.45	19.04	96.58	86.21	38.16	46.51	12.85
NODE_1_length_446704_cov_20.4868_ID_2212:96034-96316	21.39	20.85	40.07	57.43	33.73	120.17	38.79	196.53	195	7.25	21.63	9.91
NODE_1_length_446704_cov_20.4868_ID_2212:96441-97713	12.56	16.54	14.2	24.25	27.82	26.04	30.43	150.2	177.38	43.3	80.14	20.91
NODE_1_length_446704_cov_20.4868_ID_2212:9672-9819	-	-	-	-	-	-	-	-	-	-	-	-
NODE_1_length_446704_cov_20.4868_ID_2212:97729-98644	53.66	41.49	30.33	59.78	65.05	53.56	110.4	160.47	207.81	86.2	104.84	45.03
NODE_1_length_446704_cov_20.4868_ID_2212:98-512	184.77	123.86	158.79	154.83	129.05	148.4	139.23	196.43	224.99	141.45	170.36	135.14
NODE_1_length_446704_cov_20.4868_ID_2212:98725-98992	50.56	131.16	170.34	61.15	129.36	39.28	57.29	384.88	262.01	25.76	94.17	-
NODE_1_length_446704_cov_20.4868_ID_2212:99084-99864	46.22	46.69	38.56	16.65	27.55	16.99	44.37	137.09	174.52	37.22	73.16	18.47
NODE_1_length_446704_cov_20.4868_ID_2212:9970-10237	1137.71	1041.09	1277.53	1331.73	1214.02	1641.91	584.33	309.78	327.51	592.57	479.4	503.26
NODE_1_length_446704_cov_20.4868_ID_2212:99889-101326	48.23	40.99	37.54	35.46	38.36	40.67	24.29	73.34	74.05	21.59	29.75	16.69
NODE_20_length_89579_cov_30.6579_ID_2250:10163-11075	105.08	105.49	84.27	96.48	83.53	82.42	31.33	85.63	83.33	31.23	44.88	40.19
NODE_20_length_89579_cov_30.6579_ID_2250:11074-11794	279.57	266.05	252.2	216.81	222.14	257.72	32.98	63.66	52.9	46.39	43.78	37.72
NODE_20_length_89579_cov_30.6579_ID_2250:13065-14166	4.27	10.53	8.84	5.65	4.24	5.5	8.57	63.89	55.74	5.64	9.54	1.99
NODE_20_length_89579_cov_30.6579_ID_2250:14521-15481	176.78	240.99	215.09	103.82	78.29	125.26	56.45	115.43	107.32	49.33	60.62	50.62
NODE_20_length_89579_cov_30.6579_ID_2250:15987-16782	3.22	1.06	-	0.85	5.12	3.11	12.97	133.54	151.34	10.67	16.54	1.5
NODE_20_length_89579_cov_30.6579_ID_2250:1620-2241	18.13	25.31	17.07	27.7	18	16	50.89	228.47	194.44	13.56	33.66	6.34
NODE_20_length_89579_cov_30.6579_ID_2250:17073-17712	39.14	50.01	52.41	25.41	19	23.73	50.77	83.76	68.72	37.57	36.48	62.83
NODE_20_length_89579_cov_30.6579_ID_2250:17734-18985	95.15	98.21	104.85	37.35	32.74	35.41	85.75	72.94	71.87	66.55	75.91	81.91
NODE_20_length_89579_cov_30.6579_ID_2250:18981-20058	70.1	63.45	68.53	24.39	27	28.95	58.71	110.04	91.2	63.78	70.01	63.32
NODE_20_length_89579_cov_30.6579_ID_2250:20054-20600	54.99	46.93	35.19	21.93	39.29	12.33	34.65	67.46	36.52	32.96	35.65	30.74
NODE_20_length_89579_cov_30.6579_ID_2250:20596-21931	28.82	32.37	32.59	36.39	42.46	41.01	55.96	135.74	125.33	61.63	68.65	40.31
NODE_20_length_89579_cov_30.6579_ID_2250:22206-22566	93.13	26.62	43.72	87.08	133.65	110.56	47.46	65.72	47.86	31.31	34.67	37.88
NODE_20_length_89579_cov_30.6579_ID_2250:22703-22889	-	46.33	-	-	-	-	-	-	59.93	-	-	-
NODE_20_length_89579_cov_30.6579_ID_2250:2271-3345	32.97	29.66	21.54	11.07	15.73	12.75	16.69	136.07	124.21	16.73	27.4	11.27
NODE_20_length_89579_cov_30.6579_ID_2250:23575-24190	59.76	78.52	43.28	58.63	32.86	53.09	45.43	81.89	77.26	44.32	35.63	47.13
NODE_20_length_89579_cov_30.6579_ID_2250:25115-26204	105.9	97.46	92.86	60.74	61	49.46	99.43	136.53	109.83	87.23	90.47	82.62
NODE_20_length_89579_cov_30.6579_ID_2250:26218-27184	57.63	71.74	86.88	53.17	66.73	50.04	85.13	139.77	137.93	63.05	73.78	72.43
NODE_20_length_89579_cov_30.6579_ID_2250:27363-28545	405.24	485.32	451.61	88.74	81.72	89.64	61.18	162.93	144.89	44.67	66.25	50.2
NODE_20_length_89579_cov_30.6579_ID_2250:29244-30999	84.24	79.58	84.55	57.11	55.67	62.01	20.43	69.3	52.46	18	18.14	8.67
NODE_20_length_89579_cov_30.6579_ID_2250:31436-32498	167.14	181.17	149.5	170.77	181.6	219.05	43.8	63.58	72.28	6.64	10.68	2.08
NODE_20_length_89579_cov_30.6579_ID_2250:32618-34262	204.07	216.15	215.22	192.24	195.19	217.88	42.81	78.97	81.94	6.61	16.99	6.84
NODE_20_length_89579_cov_30.6579_ID_2250:34286-34919	-	4.34	1.66	-	1.75	1.41	3.96	54.93	45.12	1.46	4.27	-
NODE_20_length_89579_cov_30.6579_ID_2250:35443-36376	54.97	50.82	49.32	18.05	14.57	22.76	21.07	32.4	26.68	15.6	15.09	8.54
NODE_20_length_89579_cov_30.6579_ID_2250:3549-4350	79.68	71.28	84.06	29.6	39.26	43.06	29.97	59.56	55.07	39.1	24.55	35.66
NODE_20_length_89579_cov_30.6579_ID_2250:357-1170	21.88	21.59	29.44	15.76	17.39	25.14	9.8	54.78	52.99	12.43	15.05	2.91
NODE_20_length_89579_cov_30.6579_ID_2250:36487-37933	67.97	67.15	64.06	33.98	35.01	36.89	10.33	46.21	47.64	10.72	7.38	6.48
NODE_20_length_89579_cov_30.6579_ID_2250:38068-38938	331.97	315.39	341.84	158.68	131.93	115.15	26.89	109.82	88.79	18.01	40.36	22.68
NODE_20_length_89579_cov_30.6579_ID_2250:38972-39380	162.8	139.14	132.61	110.95	64.53	71.92	8.18	76.84	39.17	15.15	23.76	12.63
NODE_20_length_89579_cov_30.6579_ID_2250:39573-40566	743.25	701.93	639.6	144.46	117.4	163.01	78.99	136.1	135.22	56.9	68.16	67.72
NODE_20_length_89579_cov_30.6579_ID_2250:40745-41888	44.84	38.92	43.79	46.47	44.57	51.25	54.61	233.75	241.12	41.8	67.7	35.16
NODE_20_length_89579_cov_30.6579_ID_2250:42150-43071	47.9	46.4	52.14	86.11	85.66	101.11	28.56	59.83	60.68	16.74	23.86	11.16
NODE_20_length_89579_cov_30.6579_ID_2250:43587-44967	9.78	18.26	17.21	12.97	14.91	18.42	13.09	38.33	38.38	5.93	7.28	8.36
NODE_20_length_89579_cov_30.6579_ID_2250:45018-46029	26.04	37.4	25.88	14.44	17.88	19.83	15.87	58.82	64.99	7.84	13.63	17.66
NODE_20_length_89579_cov_30.6579_ID_2250:46025-47027	19.15	22.85	37.89	26.66	24.74	19.28	29.96	127.54	154.37	44.38	66.63	5.58
NODE_20_length_89579_cov_30.6579_ID_2250:4684-6091	1.59	6.3	7.81	3.38	4.44	4.63	17.07	120.35	116.25	4.22	13.21	8.18
NODE_20_length_89579_cov_30.6579_ID_2250:47023-47494	27.96	45.83	68.37	29.77	22.18	42.4	12.61	40.51	27.17	16.34	22.79	13.02
NODE_20_length_89579_cov_30.6579_ID_2250:47490-48756	37.89	55.25	44.21	20.09	22.96	27.93	21.74	70.44	85.74	11.93	17.27	15.14
NODE_20_length_89579_cov_30.6579_ID_2250:48929-49655	47.28	66.96	68.5	66.62	86.7	75.98	39.13	134.21	101.19	60.34	65.51	55.94
NODE_20_length_89579_cov_30.6579_ID_2250:50495-51473	19.74	18.68	14.88	17.01	20.6	15.9	22.06	64.58	65.65	11.44	21.32	10.35
NODE_20_length_89579_cov_30.6579_ID_2250:51475-51982	-	12.17	16.29	16.46	17.18	13.85	25.08	142.32	112.77	18.56	22.12	17.29
NODE_20_length_89579_cov_30.6579_ID_2250:51978-53166	23.35	17.3	16.14	22.18	17.79	20.08	23.45	107.22	100.21	32.82	40.38	29.03
NODE_20_length_89579_cov_30.6579_ID_2250:53198-54482	31.94	38.56	27.42	16.46	21.87	17.74	26.92	89	74.33	33.44	43.59	33.92
NODE_20_length_89579_cov_30.6579_ID_2250:54796-55627	72.89	42.96	53.78	53.99	41.04	36.16	39.43	136.16	117.5	69.45	56.51	38.23
NODE_20_length_89579_cov_30.6579_ID_2250:55880-57125	5.52	6.67	4.86	4.88	2.93	8.31	41.89	147.91	220.69	57.2	74.58	9.44
NODE_20_length_89579_cov_30.6579_ID_2250:57121-57916	35.41	47.64	57	40.15	51.17	35.21	46.13	68.62	60.54	58.7	48.57	64.53
NODE_20_length_89579_cov_30.6579_ID_2250:58318-59584	66.76	67.72	57.81	33	27.98	30.26	36.23	110.9	86.28	40.56	40.87	39.54
NODE_20_length_89579_cov_30.6579_ID_2250:59788-61264	36.21	30.8	30.14	8	15	6.82	26.24	111.33	145.24	49.85	54.8	11.96
NODE_20_length_89579_cov_30.6579_ID_2250:6101-7997	11.36	13.1	10.28	5.72	8.59	8.07	13.67	62.94	68.55	14.26	19.16	5.83
NODE_20_length_89579_cov_30.6579_ID_2250:61426-62563	55.38	59.42	57.21	14.68	14.68	15.87	30.23	101.21	85.77	8.82	23.59	14.34
NODE_20_length_89579_cov_30.6579_ID_2250:62613-63732	64.82	79.16	67.78	34.93	26.6	42.47	24.28	97.81	78.2	11.76	22.71	12.67
NODE_20_length_89579_cov_30.6579_ID_2250:63739-64939	53.83	48.74	42.03	29.05	34.4	26.66	28.32	68.95	70.53	14.62	14.73	6.28
NODE_20_length_89579_cov_30.6579_ID_2250:64935-66090	64.41	60.3	65.24	38.95	46.41	41.53	61.11	178.69	202.8	33.95	61.06	15.95
NODE_20_length_89579_cov_30.6579_ID_2250:66086-67211	47.79	47.87	45.42	36.9	34.69	42.19	46.39	186.94	197.89	40.55	53.09	14.53
NODE_20_length_89579_cov_30.6579_ID_2250:67266-68448	111.59	114.72	135.04	93.41	73.16	89.64	47.2	110.42	87.51	45.32	50.63	41.99
NODE_20_length_89579_cov_30.6579_ID_2250:68444-69083	52.18	65.73	67.15	65.85	36.27	80.95	25.38	49.1	48.51	7.23	29.46	8.11
NODE_20_length_89579_cov_30.6579_ID_2250:69204-70524	15.46	15.84	19.43	20.94	12.98	21.06	21.46	106.3	95.16	11.92	14.24	8.81
NODE_20_length_89579_cov_30.6579_ID_2250:70698-71460	27.25	16.8	10.27	15.37	10.83	15.33	13.74	165.11	136.87	7.91	18.61	6.35
NODE_20_length_89579_cov_30.6579_ID_2250:71456-72857	11.22	12.14	13.29	11.89	10.83	10.34	30.73	268.22	268.09	19.59	48.53	7.47
NODE_20_length_89579_cov_30.6579_ID_2250:72882-73251	-	-	8.3	11.8	4.38	7	10.01	211.7	169.34	-	25.55	5.14
NODE_20_length_89579_cov_30.6579_ID_2250:73272-74148	5.67	10.26	13.9	7.53	3.38	2.74	5.08	59.74	48.68	4.7	15.46	1.32
NODE_20_length_89579_cov_30.6579_ID_2250:74135-74294	-	-	-	-	-	-	-	-	418.8	-	-	-
NODE_20_length_89579_cov_30.6579_ID_2250:74304-76683	19.47	24.5	22.36	10.08	12.32	10.87	18.13	74.03	63.67	13.73	21.66	17.75
NODE_20_length_89579_cov_30.6579_ID_2250:77014-77212	470.49	511.17	806.2	202.98	146.5	255.93	85.09	149.22	113.99	259.44	230.3	217.56
NODE_20_length_89579_cov_30.6579_ID_2250:77337-78594	136.46	182.72	184.5	95.49	69.45	101.53	48.72	135.93	146.66	80.01	106.24	106.05
NODE_20_length_89579_cov_30.6579_ID_2250:78663-80139	146.33	142.6	150.15	57.17	58.79	77.41	58.53	82.71	74.39	102.19	97.58	123.8
NODE_20_length_89579_cov_30.6579_ID_2250:7993-8863	11.45	12.24	12.94	9.87	7.96	8.29	29.45	113.56	144.83	6.64	16.51	2.67
NODE_20_length_89579_cov_30.6579_ID_2250:80173-81634	225.92	233.77	235.37	118.92	86.8	147.29	66.71	79.78	71.26	137.7	119.18	162.28
NODE_20_length_89579_cov_30.6579_ID_2250:82471-83563	68.93	77.99	57.64	25.13	35.11	35.41	75.04	160.14	170.9	121.86	149.36	105.45
NODE_20_length_89579_cov_30.6579_ID_2250:83597-84239	38.88	38.32	35.79	18.36	25.73	29.12	32.97	37.28	45.48	78.94	80.82	94.62
NODE_20_length_89579_cov_30.6579_ID_2250:84313-85069	41.31	52.07	50.58	29.24	25.99	28.78	70.96	86.59	73.41	75.37	76.34	117.15
NODE_20_length_89579_cov_30.6579_ID_2250:85164-86136	146.7	116.19	136.81	61.33	69.18	64.07	58.91	88.54	80.31	69.97	83.55	71.87
NODE_20_length_89579_cov_30.6579_ID_2250:86128-87052	209.35	163.05	158.78	66.78	61.09	64.85	39.11	104.9	103.35	76.35	70.44	59.3
NODE_20_length_89579_cov_30.6579_ID_2250:87233-88226	24.21	23.11	23.72	16.05	16.36	13.26	15.15	77.1	88.94	20.84	12.39	21.45
NODE_20_length_89579_cov_30.6579_ID_2250:88254-88788	39.85	46.71	25.72	63.59	31.64	63.79	12.82	37.39	30.71	11.38	16.62	13.26
NODE_20_length_89579_cov_30.6579_ID_2250:88802-89132	56.63	41.56	42.51	49.25	50.39	44.64	32.09	50.64	54.5	19.09	14.14	19.73
NODE_20_length_89579_cov_30.6579_ID_2250:89128-89362	40.66	65.58	30.38	-	15.94	24.98	92.03	131.84	234.39	-	27.9	18.8
NODE_20_length_89579_cov_30.6579_ID_2250:8997-9954	7.61	6.67	7.64	18.16	13.1	20.41	9.07	70.12	67.54	5.88	11.36	3.55
NODE_21_length_84954_cov_19.8725_ID_2252:10011-11157	60.95	49.5	36.76	79.18	69.47	51.75	47.18	129.48	174.07	54.43	53.86	29.37
NODE_21_length_84954_cov_19.8725_ID_2252:11310-12327	11.75	17.02	10.63	10.6	16.82	9.09	36.76	144.61	243.27	25.67	68.4	19.72
NODE_21_length_84954_cov_19.8725_ID_2252:12449-13358	83.87	53.41	50.98	73.21	54.84	63.59	35.09	82.47	95.88	42.12	56.33	56.76
NODE_21_length_84954_cov_19.8725_ID_2252:13383-13845	281.73	383.59	402.21	303.94	332.41	332.03	110.85	134.51	84.53	265.46	212.19	275.85
NODE_21_length_84954_cov_19.8725_ID_2252:13956-15033	28.48	33.17	24.77	30.2	38.32	22.59	57.73	114.3	185.65	31.17	49.01	11.23
NODE_21_length_84954_cov_19.8725_ID_2252:15141-15957	158.63	200.51	203.92	117.2	85.28	90.06	80.77	126.32	132.74	46.4	66.87	39.15
NODE_21_length_84954_cov_19.8725_ID_2252:16006-18424	133.03	143.83	143.28	87.74	84.39	89.63	46.84	80.91	67.33	39.88	46.69	31.63
NODE_21_length_84954_cov_19.8725_ID_2252:1751-2615	297.41	246.96	306.82	288.04	278.84	269.52	228.69	161.77	160.12	168.38	155.51	158.83
NODE_21_length_84954_cov_19.8725_ID_2252:18440-19205	77.93	67.97	93.19	91.73	91.55	86.08	48.58	150.3	268.08	30.34	47.9	18.95
NODE_21_length_84954_cov_19.8725_ID_2252:19208-21617	68.1	69.62	73.08	60.58	50.35	56.98	66.47	111.07	130.4	24.49	32.18	21.58
NODE_21_length_84954_cov_19.8725_ID_2252:21678-22362	134.27	133.69	144.28	123.74	114.51	124.31	44.29	105.76	95.94	32.78	35.61	31.29
NODE_21_length_84954_cov_19.8725_ID_2252:22492-23623	63.99	52.33	52.13	67.32	53.34	55.24	52.54	117.91	219.22	53.26	47.48	25.02
NODE_21_length_84954_cov_19.8725_ID_2252:23619-26112	115.23	102.55	108.48	99.57	100.7	102.2	77.14	128.58	157.5	63.84	81.51	63.54
NODE_21_length_84954_cov_19.8725_ID_2252:26162-27008	136.49	168.85	172.18	114.15	102.59	144.19	82.33	148.93	227.49	57.03	79.93	48.41
NODE_21_length_84954_cov_19.8725_ID_2252:27129-27504	64.11	80.34	48.18	39.94	25.39	47.44	24.19	52.47	94.27	35.88	35.27	4.97
NODE_21_length_84954_cov_19.8725_ID_2252:2718-3000	898.53	813.05	737.28	884.41	615.6	714.36	261.83	224.05	195	384.34	439.77	366.73
NODE_21_length_84954_cov_19.8725_ID_2252:27602-28040	31.74	18.19	20.89	10.57	18.88	12.65	17.92	62.73	52.1	5.31	5.19	3.69
NODE_21_length_84954_cov_19.8725_ID_2252:28067-28556	26.25	-	9.88	12.23	13.02	10.49	-	27.86	16.89	-	-	3.06
NODE_21_length_84954_cov_19.8725_ID_2252:28681-29137	29.56	31.48	50.03	31.49	43.97	28.29	26.68	104.92	125.2	56.79	96.53	17.2
NODE_21_length_84954_cov_19.8725_ID_2252:29279-29390	-	-	-	-	-	-	-	-	-	-	-	-
NODE_21_length_84954_cov_19.8725_ID_2252:29427-30153	47.28	52.61	60.28	24.14	7.22	18.7	30.98	68.9	63.38	30.17	33.92	20.34
NODE_21_length_84954_cov_19.8725_ID_2252:30229-30394	-	-	-	-	198.56	-	-	-	-	-	-	-
NODE_21_length_84954_cov_19.8725_ID_2252:3040-3928	27.88	29.35	25.21	53.24	50.96	39.48	36.16	108.24	126.61	36.94	41.98	22.09
NODE_21_length_84954_cov_19.8725_ID_2252:30767-31835	276.65	243.31	254.41	53.99	61.59	77.75	270.9	264.73	285.09	101.06	113.89	88.74
NODE_21_length_84954_cov_19.8725_ID_2252:318-867	27.26	28.64	28.74	73.94	93.07	50.64	26.99	105.33	105.1	18.16	35.35	15.24
NODE_21_length_84954_cov_19.8725_ID_2252:31848-32580	28.77	46.11	44.71	21.96	27.15	24.28	56.42	110.15	169.2	39.38	40.48	13.41
NODE_21_length_84954_cov_19.8725_ID_2252:32653-33094	39.19	59.06	53.06	27.15	40.41	39.98	10.62	53.84	51.4	13.11	23.07	10.95
NODE_21_length_84954_cov_19.8725_ID_2252:33214-33811	96.05	89.91	92.22	68.92	64.84	81.62	41.01	80.13	57.01	28.75	27.94	24.62
NODE_21_length_84954_cov_19.8725_ID_2252:33917-35171	310.19	346.05	323.96	132.52	142.92	183.61	75.73	109.53	109.92	52.49	68.7	51.9
NODE_21_length_84954_cov_19.8725_ID_2252:35228-36224	14.47	25.4	23.63	38.38	27.8	33.41	24.79	90.12	87.15	18.36	27.01	10.12
NODE_21_length_84954_cov_19.8725_ID_2252:36349-37324	480.51	546.91	540.46	216.12	246.13	275.26	81.93	115.16	77.76	86.1	98.28	75.06
NODE_21_length_84954_cov_19.8725_ID_2252:37332-38991	307.58	363.96	339.94	279.1	319.18	375.9	74.14	98.91	94.21	79.36	94.99	75.1
NODE_21_length_84954_cov_19.8725_ID_2252:39139-40570	26.58	21.11	22.99	231.19	227.54	227.04	34.17	89.3	98.77	29.97	23.42	24.06
NODE_21_length_84954_cov_19.8725_ID_2252:3932-4793	118.92	79.19	128.96	138.51	149.85	123.23	92.15	108.51	121.53	85.53	88.34	116.28
NODE_21_length_84954_cov_19.8725_ID_2252:40566-41403	36.11	29.69	51.02	209.96	203.26	165.56	67.34	131.4	182.69	50.85	55.01	21.04
NODE_21_length_84954_cov_19.8725_ID_2252:41399-42242	14.9	23.53	17.97	152.65	130.31	93.05	46.7	74.58	67.5	20.74	25.81	18.06
NODE_21_length_84954_cov_19.8725_ID_2252:42238-43033	28.97	24.35	29.11	218.7	246.88	207.1	73.52	138.29	187.47	32.02	52.71	22.51
NODE_21_length_84954_cov_19.8725_ID_2252:43298-44666	32.95	21.7	18.63	174.64	161.8	173.81	40.42	118.59	119.75	37.03	50.42	18.44
NODE_21_length_84954_cov_19.8725_ID_2252:44704-46165	33.58	44.24	41.43	240.27	282.25	245.81	39.48	84.44	70.82	49.93	69.56	60.5
NODE_21_length_84954_cov_19.8725_ID_2252:46176-47385	32.4	32.62	32.32	353.09	438.66	415.41	29.77	70.48	52.41	54.19	53.53	44.42
NODE_21_length_84954_cov_19.8725_ID_2252:47416-48715	33.26	37.46	33.65	499.17	568.58	525.66	41.39	92.84	68.13	56.7	60.86	70.19
NODE_21_length_84954_cov_19.8725_ID_2252:4794-5502	143.05	94.05	114.86	177.91	161.51	122.17	146.86	199.98	319.58	164.93	158.7	119.31
NODE_21_length_84954_cov_19.8725_ID_2252:48864-49794	5.26	6.92	1.98	21.61	16.71	16.08	19.98	89.46	96.16	24.37	27.77	4.9
NODE_21_length_84954_cov_19.8725_ID_2252:49790-50183	9.72	19.09	3.65	15.57	-	6.18	4.4	44.05	52.25	-	6.4	4.52
NODE_21_length_84954_cov_19.8725_ID_2252:50337-51030	54.29	59.91	65.73	67.96	66.24	63.53	46.96	155.01	248.91	43.77	78.66	19.88
NODE_21_length_84954_cov_19.8725_ID_2252:51049-51673	54.01	28.09	32.2	50.22	44.68	38.99	8.09	29.19	34.96	10.47	10.17	6.29
NODE_21_length_84954_cov_19.8725_ID_2252:51697-52642	25.76	10.17	23.3	9.56	8.19	15.76	13.82	48.21	40.9	9.38	19.79	8.41
NODE_21_length_84954_cov_19.8725_ID_2252:52641-53868	22.47	30.82	22.59	16.87	15.63	12.68	10.86	51.09	48.15	12.38	16.13	7.86
NODE_21_length_84954_cov_19.8725_ID_2252:54080-55427	95.61	88.38	88.53	30.23	30.01	40.59	45.65	82.96	79.52	36.59	28.88	28.94
NODE_21_length_84954_cov_19.8725_ID_2252:5494-8995	204.07	202.16	202.65	178.81	191.19	172.97	231.8	197.5	233.11	241.82	220.45	249.78
NODE_21_length_84954_cov_19.8725_ID_2252:55602-56961	29.88	15.31	16.9	19.8	16.5	19.82	14.07	56.95	54.73	18.11	23.29	9.29
NODE_21_length_84954_cov_19.8725_ID_2252:56960-57602	25.92	17.03	21.15	17.21	18.87	16.64	9.7	40.15	44.14	12.92	16.72	12.08
NODE_21_length_84954_cov_19.8725_ID_2252:57773-59024	120.77	136.16	114.5	41.23	46.56	50.75	32.67	65.55	60.52	37.51	39.7	26.45
NODE_21_length_84954_cov_19.8725_ID_2252:59025-60585	86.36	101.19	108.89	58.9	63.06	66.72	36.61	61.62	53.51	20.58	26.61	30.37
NODE_21_length_84954_cov_19.8725_ID_2252:60614-61625	179.94	169.87	185.6	62.16	72.47	88.49	46.56	83.42	74.88	50.94	47.71	57.4
NODE_21_length_84954_cov_19.8725_ID_2252:61857-63705	74.83	94.37	82	30.35	28.36	33.23	19.28	80.71	86.95	16.6	22.32	8.72
NODE_21_length_84954_cov_19.8725_ID_2252:63782-64367	64.35	37.39	46.59	36.84	21.62	44.43	26.7	141.45	167.45	34.58	40.03	18.45
NODE_21_length_84954_cov_19.8725_ID_2252:64462-65164	41.9	53.84	35.87	67.76	43.88	58.74	23.91	55.95	63.09	30.34	18.39	17.75
NODE_21_length_84954_cov_19.8725_ID_2252:65270-65522	214.88	139.05	218.13	363.43	289.47	294.27	236.39	334.36	265.6	73.17	114.96	56.8
NODE_21_length_84954_cov_19.8725_ID_2252:65750-65960	1342.2	1334.43	1176.14	1321.23	1047.53	163.18	789.12	249.2	692.26	161.37	209.7	62.04
NODE_21_length_84954_cov_19.8725_ID_2252:65934-67167	182.43	212.07	231.57	135.2	139.88	139.28	88.9	114.8	94.06	22.16	26.14	16.49
NODE_21_length_84954_cov_19.8725_ID_2252:67176-68073	66.04	64.28	44.59	32.12	31.72	44.3	13.54	101.43	100.92	24.61	29.98	2.57
NODE_21_length_84954_cov_19.8725_ID_2252:68103-69558	69.02	77.79	37.58	10.97	14.03	15.84	9.58	50.81	38.73	9.12	7.82	6.44
NODE_21_length_84954_cov_19.8725_ID_2252:69861-70173	129.96	84.66	103.58	-	-	10.21	-	41.05	28.83	-	10.86	-
NODE_21_length_84954_cov_19.8725_ID_2252:70281-70758	348.88	403.74	347.48	171.18	160.13	203.21	46.29	121.12	148.13	34.26	62.43	35.05
NODE_21_length_84954_cov_19.8725_ID_2252:70795-71479	947.76	1039.64	786.86	138.42	105.1	176.31	19.49	94.01	78.94	20.98	20.35	11.04
NODE_21_length_84954_cov_19.8725_ID_2252:71657-71747	-	-	-	-	-	-	-	-	-	-	-	-
NODE_21_length_84954_cov_19.8725_ID_2252:72176-72431	382.91	181.15	286.45	578.4	578.84	565.27	173.47	110.36	132.52	50.12	110.18	54.51
NODE_21_length_84954_cov_19.8725_ID_2252:72551-73310	136.98	101.34	101.92	119.07	104.77	136.53	39.89	73.73	43.8	15.9	24.21	9.58
NODE_21_length_84954_cov_19.8725_ID_2252:73556-74492	46.93	43.75	39.3	53.25	55.96	50.38	58.29	74.29	52.36	21.58	35.06	24.31
NODE_21_length_84954_cov_19.8725_ID_2252:74488-76120	13.45	15.06	14.7	31.36	29.95	42.98	67.74	117.19	151.51	31.1	37.26	11.29
NODE_21_length_84954_cov_19.8725_ID_2252:76146-76833	3.92	10.32	10.35	20.85	14.03	18.91	54.58	144.66	238.9	69.07	74.57	5.49
NODE_21_length_84954_cov_19.8725_ID_2252:77269-77860	4.87	8.01	9.18	14.25	9.68	12.5	32.87	118.04	147.92	37.3	83.55	2.27
NODE_21_length_84954_cov_19.8725_ID_2252:77887-77980	-	-	-	-	-	-	-	-	-	-	-	-
NODE_21_length_84954_cov_19.8725_ID_2252:78151-78760	9.33	30.64	31.61	50.8	22.22	34.4	56.57	80.8	94.46	24.81	21.09	15.21
NODE_21_length_84954_cov_19.8725_ID_2252:79120-80911	15.74	21.54	14.61	20.53	15.89	20.33	14.57	37.64	35.7	6.8	13.1	3.39
NODE_21_length_84954_cov_19.8725_ID_2252:81287-81743	22.17	29.06	19.46	9.84	20.52	14.15	13.34	31.6	28.89	2.47	7.24	6.88
NODE_21_length_84954_cov_19.8725_ID_2252:81739-82900	24	9.88	12.82	15.91	33.4	16.77	16.08	72.12	79.41	9.26	16.61	4.66
NODE_21_length_84954_cov_19.8725_ID_2252:82930-83830	46.58	30.65	38.2	73.41	49.01	57.34	68.64	93.39	88.94	49.92	57.06	16.61
NODE_21_length_84954_cov_19.8725_ID_2252:84025-84625	38.13	34.44	16.15	41.8	37.86	55.03	66.41	101.77	71.44	85.61	92.44	75.53
NODE_21_length_84954_cov_19.8725_ID_2252:863-1703	38.93	71.91	53.04	81.05	82.12	59.75	75.06	166.53	296.65	61.53	80.68	43.28
NODE_21_length_84954_cov_19.8725_ID_2252:9115-10015	153.45	197.43	199.28	185.35	151.38	169.38	95.6	162.2	160.58	94.39	138.7	97.08
NODE_22_length_77228_cov_20.3355_ID_2254:10714-11884	35.67	29.36	32.12	19.96	15.76	15.97	39.82	174.6	178.43	36.7	59.48	20.33
NODE_22_length_77228_cov_20.3355_ID_2254:11880-12285	36.69	30.02	55.17	19.57	21.81	32.09	12.45	82.78	58.15	12.3	30.14	12.81
NODE_22_length_77228_cov_20.3355_ID_2254:12281-13319	43.55	43	29.37	22.49	10.93	14.77	40.96	95.55	109.94	28.82	46.9	12.82
NODE_22_length_77228_cov_20.3355_ID_2254:13333-14485	18.17	29.91	34.25	14.99	17.66	14.97	39.67	137.46	128.06	24.04	49.65	17.89
NODE_22_length_77228_cov_20.3355_ID_2254:14469-15513	34.14	26.96	28.3	12.07	16.28	13.2	51.85	190.83	236.56	45.94	61.84	13.79
NODE_22_length_77228_cov_20.3355_ID_2254:15580-17722	18.86	21.59	19.84	10.25	11.06	12.19	45.98	172.8	253.07	36.7	50.81	16.67
NODE_22_length_77228_cov_20.3355_ID_2254:17811-18471	37.37	42.3	37.54	65.07	62.68	56	41	80.5	55.12	37.24	38.82	25.16
NODE_22_length_77228_cov_20.3355_ID_2254:179-1892	16.55	16.36	15.84	12.14	9.11	10.28	34.05	150.87	164.81	50.46	77	18.4
NODE_22_length_77228_cov_20.3355_ID_2254:18651-21186	104.08	104.8	112.14	251.35	250.03	237.31	257.79	306.26	309.74	245.58	263.48	258.86
NODE_22_length_77228_cov_20.3355_ID_2254:1945-2806	60.91	61.06	52.46	40.78	26.51	32.67	44.13	124.62	124.16	32.67	54.86	20.28
NODE_22_length_77228_cov_20.3355_ID_2254:21239-22346	31.78	37.66	42.32	87.62	78.33	86.05	37.85	159.84	210.13	53.97	115.07	41.49
NODE_22_length_77228_cov_20.3355_ID_2254:22515-23586	24.26	10.89	23.28	92.4	69.27	76.77	89.66	164.79	170.57	124.79	123.37	128.54
NODE_22_length_77228_cov_20.3355_ID_2254:23612-24476	40.42	22.8	22.85	96.52	72.29	70.63	77.52	134.89	222.78	72.71	99.97	53.84
NODE_22_length_77228_cov_20.3355_ID_2254:24472-25357	19.6	18.42	17.93	41.59	51.18	59.48	61.37	159.44	162.57	75.12	95.1	62.65
NODE_22_length_77228_cov_20.3355_ID_2254:25452-26814	3.31	1.09	3.12	3.95	5.27	9.62	36.2	104.01	121.85	8.76	35.9	3.09
NODE_22_length_77228_cov_20.3355_ID_2254:26833-27592	95.88	108.1	114.82	111.8	85.72	100.2	130.42	222.87	215.85	116.99	121.04	63.85
NODE_22_length_77228_cov_20.3355_ID_2254:27617-28226	102.59	56.68	84.29	118.96	92.6	133.13	77.52	210.55	188.92	51.17	123.54	47.81
NODE_22_length_77228_cov_20.3355_ID_2254:28256-29609	110.14	97.27	94.36	183.98	165.88	191.66	83.38	163.16	180.31	110.31	121.32	88.7
NODE_22_length_77228_cov_20.3355_ID_2254:2840-4586	61.06	67.32	61.08	27.07	33.2	35	49.42	105.87	121.92	69.13	65.04	58.11
NODE_22_length_77228_cov_20.3355_ID_2254:29695-30568	239.33	179.02	193.25	244.15	187.96	215.52	164.45	207.94	230.81	88.73	108.67	82.35
NODE_22_length_77228_cov_20.3355_ID_2254:30585-31629	304.94	306.34	302.76	281.8	252.39	275	133.2	242.51	309.76	128.02	153.52	108.22
NODE_22_length_77228_cov_20.3355_ID_2254:31673-32642	222.15	208.63	204.12	231.69	226.2	208.24	104.89	173.72	220.25	96.68	103.84	84.95
NODE_22_length_77228_cov_20.3355_ID_2254:32641-34036	344.62	310.24	336.93	340.99	305.44	332.03	219.81	220.59	241.53	205.43	242.31	231.27
NODE_22_length_77228_cov_20.3355_ID_2254:34047-34533	331.49	393.53	421.61	345.87	299.89	319.9	197.31	257.97	369.49	170.37	151.13	120.43
NODE_22_length_77228_cov_20.3355_ID_2254:34529-35237	869.59	785.79	822.46	550.72	426.22	371.35	183.99	176.38	235.36	132.44	144.16	128.09
NODE_22_length_77228_cov_20.3355_ID_2254:35262-35751	6818.25	6450.17	5793.25	2200.68	1872.25	2640.49	1059.26	612.89	565.97	1000.74	937.91	965.9
NODE_22_length_77228_cov_20.3355_ID_2254:36027-36660	1005.06	934.15	1089.04	870.1	913.9	926.62	722.53	477.54	427.97	824.79	753.95	768.33
NODE_22_length_77228_cov_20.3355_ID_2254:36751-38143	48.43	51.57	49.91	115.09	118.76	116.68	84.98	210.76	304.36	42.68	74.11	28.6
NODE_22_length_77228_cov_20.3355_ID_2254:38200-39454	27.37	29.44	26.14	75.45	67.47	65.91	39.09	178.43	220.37	36.8	54.73	21.27
NODE_22_length_77228_cov_20.3355_ID_2254:39481-40045	73.24	63.55	57.11	95.96	85.15	92.19	91.77	145.54	171.26	80.1	91.48	68.25
NODE_22_length_77228_cov_20.3355_ID_2254:40139-41222	137.08	89.52	116.45	118.84	125.42	112.21	95.25	131.84	91.85	69.83	93.87	72.02
NODE_22_length_77228_cov_20.3355_ID_2254:41246-41912	512.46	478.29	481.77	550.95	508.08	573.99	314.6	334.69	351.5	420.75	453.19	384.06
NODE_22_length_77228_cov_20.3355_ID_2254:42086-42716	781.18	704.33	685.33	689.81	669.86	545.53	498.32	333.45	267.24	575.32	520.01	473.69
NODE_22_length_77228_cov_20.3355_ID_2254:42809-43694	55.99	32.24	40.09	36.39	36.72	53.17	81.41	200.1	375.68	63.99	103.17	49.59
NODE_22_length_77228_cov_20.3355_ID_2254:43690-44446	72.3	67.92	66.15	64.88	71.13	57.56	75.59	180.53	204.49	68.52	90.72	64.19
NODE_22_length_77228_cov_20.3355_ID_2254:44479-44785	1058.75	1028.54	883.7	851.17	708.11	836.07	332.92	253.56	207.12	421.32	440.16	404.02
NODE_22_length_77228_cov_20.3355_ID_2254:44786-45317	505.46	399.63	404.31	546.91	522.11	468.84	245.69	245.8	322.86	212.43	242.32	157.88
NODE_22_length_77228_cov_20.3355_ID_2254:45306-45993	380.72	354.76	365.16	826.51	770.22	814.47	125	228.34	279.92	127.71	130.19	98.78
NODE_22_length_77228_cov_20.3355_ID_2254:46054-46495	634.86	503.3	530.63	384.23	397.87	399.81	148.69	235.56	262.16	183.48	233.3	80.28
NODE_22_length_77228_cov_20.3355_ID_2254:4647-5706	161.01	164.14	140.75	138.75	144.9	141.97	141.86	230.58	268.21	170.19	167.27	100.09
NODE_22_length_77228_cov_20.3355_ID_2254:46611-47910	5.25	10.95	8.58	5.57	6.96	5.65	42.96	177.5	185.8	28.93	73.7	10.61
NODE_22_length_77228_cov_20.3355_ID_2254:48030-48657	44.69	52.86	43.76	49.87	42.6	37.29	52.19	221.44	299.77	63.88	100.99	12.5
NODE_22_length_77228_cov_20.3355_ID_2254:48718-49363	55.78	53.58	46.86	25.07	10.23	17.91	55.86	220.01	256.31	27.09	62.28	-
NODE_22_length_77228_cov_20.3355_ID_2254:49428-50091	132.03	135.59	147.63	90.95	108.17	98.04	85.18	166.76	166.78	45.22	97.08	30.77
NODE_22_length_77228_cov_20.3355_ID_2254:50198-52679	2080.04	2129.28	2174.84	2821.04	2952.86	2963.72	2523.37	1468.93	1350.53	2474.81	2402.77	2917.08
NODE_22_length_77228_cov_20.3355_ID_2254:53012-54443	82.87	75.18	96.67	84.94	71.5	79.72	93.44	146.39	157.57	119.35	132.05	105.71
NODE_22_length_77228_cov_20.3355_ID_2254:54593-54953	1268.85	1669.47	1687.74	1032.51	861.83	1083.48	369.14	246.46	267.19	947.18	1036.21	995.81
NODE_22_length_77228_cov_20.3355_ID_2254:55048-56560	316.95	313.17	327.5	270.23	276.58	284.16	194.33	200.44	201.41	248.22	263.66	252.48
NODE_22_length_77228_cov_20.3355_ID_2254:56613-57099	39.78	43.48	37.42	114.7	107.86	95.34	68.76	199.39	249.89	64.16	110.11	49.41
NODE_22_length_77228_cov_20.3355_ID_2254:57192-58026	136.03	153.12	176.54	312.81	289.5	298.62	139.37	214.63	200.95	117.22	124.11	105.69
NODE_22_length_77228_cov_20.3355_ID_2254:5774-6389	197.66	205.37	197.34	293.13	242.8	238.9	154.88	120.16	107.31	94.75	96.5	83.55
NODE_22_length_77228_cov_20.3355_ID_2254:58028-58466	483.98	353.49	361.07	543.3	553.77	553.86	247.3	148.64	151.1	172.49	176.54	273.35
NODE_22_length_77228_cov_20.3355_ID_2254:58510-59449	140.22	165.75	168.31	296.84	270.4	306.9	177.64	247.72	236.57	128.97	148.81	170.68
NODE_22_length_77228_cov_20.3355_ID_2254:59441-60377	93.86	43.75	76.63	179.79	186.52	172.12	87.43	168.1	195.37	68.2	68.45	58.34
NODE_22_length_77228_cov_20.3355_ID_2254:60536-61691	195.23	168.96	197.25	199.03	180.84	231.67	149.18	190.4	190.27	191.06	181.26	163.28
NODE_22_length_77228_cov_20.3355_ID_2254:61822-62299	61.57	47.1	61.77	143.87	116.71	131.11	108	213.12	271.94	77.65	118.16	38.23
NODE_22_length_77228_cov_20.3355_ID_2254:62310-62835	122.81	132.42	151.88	244.22	229.8	262.02	86.91	200.21	288.36	95.5	113.91	62.66
NODE_22_length_77228_cov_20.3355_ID_2254:62831-63215	234.18	196.46	260.19	385.88	310.6	307.03	101.39	144.17	103.1	109.35	73.83	94.73
NODE_22_length_77228_cov_20.3355_ID_2254:63211-64069	142.76	144.72	166.87	306.11	313.78	260.69	92.57	146.62	186.25	130.33	113.03	114.09
NODE_22_length_77228_cov_20.3355_ID_2254:64065-64716	571.64	477.25	580.5	836.8	849.34	937.97	283.21	240.86	201.62	434.69	431.48	499.28
NODE_22_length_77228_cov_20.3355_ID_2254:6416-7220	336.19	352.57	329.81	308.89	317.6	381.59	178.94	120.06	127.83	86.22	117.07	85.75
NODE_22_length_77228_cov_20.3355_ID_2254:64801-67366	396.37	394.81	407.5	717.08	757.16	738.5	669.53	481.76	521.96	833.96	776.76	973.66
NODE_22_length_77228_cov_20.3355_ID_2254:67618-68173	380.68	274.59	324.98	377.77	344.83	420.79	178.52	126.88	60.9	264.2	255.37	272.3
NODE_22_length_77228_cov_20.3355_ID_2254:68185-69208	49	40.7	51.01	94.67	79.77	71.42	100.1	201.1	353.45	61.01	97.01	36.99
NODE_22_length_77228_cov_20.3355_ID_2254:69210-70260	101.69	79.58	80.91	143.21	150.91	153.65	130.24	179.2	263.76	58.33	86.69	53.73
NODE_22_length_77228_cov_20.3355_ID_2254:70256-71600	111	91.93	114.75	157.34	154.47	164.4	129.81	160.67	215.94	115.07	124.96	128.61
NODE_22_length_77228_cov_20.3355_ID_2254:71862-72354	773.05	724.42	823.83	606.84	520.72	705.99	289.94	213.87	194.22	801.97	716.79	826.07
NODE_22_length_77228_cov_20.3355_ID_2254:7216-8194	392.31	397.05	366.37	389.35	383.47	415.68	154.41	195.73	190.3	88.22	97.9	69.02
NODE_22_length_77228_cov_20.3355_ID_2254:72420-73251	154.89	145.85	130.46	59.63	74.83	54.73	108.76	210.71	261.62	134.88	149.06	93.44
NODE_22_length_77228_cov_20.3355_ID_2254:73364-73838	131.37	63.47	111.86	79.15	76.81	105.99	87.33	181.39	237.13	39.25	87.91	32.2
NODE_22_length_77228_cov_20.3355_ID_2254:74057-74588	57.44	111.22	82.16	80.97	50.16	77.22	56.9	123.87	215.24	30.62	108.11	16.06
NODE_22_length_77228_cov_20.3355_ID_2254:74650-75283	52.9	79.66	81.35	128.82	138.31	113.18	25.73	139.16	235.18	17.58	59.75	26.71
NODE_22_length_77228_cov_20.3355_ID_2254:75491-76805	74.26	104.63	77.47	29.75	28.84	21.17	38.53	136.94	197.48	32.54	51.22	21.74
NODE_22_length_77228_cov_20.3355_ID_2254:8287-9121	18.14	20.88	34.17	21.66	27.63	16.54	12.18	72.7	73.07	22.04	37.82	8.45
NODE_22_length_77228_cov_20.3355_ID_2254:9228-10635	106.83	90.31	95.57	42.25	34.87	36.01	32.71	94.43	80.16	17.92	36.09	5.95
NODE_23_length_70985_cov_21.2858_ID_2256:10440-10878	55.54	46.79	23.87	27.48	31.46	30.35	35.84	177.28	171.94	39.81	41.54	25.86
NODE_23_length_70985_cov_21.2858_ID_2256:10952-12107	22.14	31.8	19.73	20.28	24.01	16.87	36.85	150.37	162.24	44.6	41.14	39.41
NODE_23_length_70985_cov_21.2858_ID_2256:12109-12904	12.88	18	15.77	17.09	24.3	12.43	53.34	185.27	282.18	34.15	76.48	36.01
NODE_23_length_70985_cov_21.2858_ID_2256:12900-14415	14.64	13.5	13.25	11.25	8.15	9.92	63.32	193.63	275.22	41.6	60.17	27.31
NODE_23_length_70985_cov_21.2858_ID_2256:14515-15124	4.66	12.25	3.51	13.63	11.11	16.45	62.86	200.45	303.72	21.71	61.77	8.69
NODE_23_length_70985_cov_21.2858_ID_2256:15259-15742	160.77	193.31	166.36	172.96	199.34	158.38	54.38	46.7	36.72	26.83	28.37	15.6
NODE_23_length_70985_cov_21.2858_ID_2256:15756-16218	122.8	111.29	125.01	128.88	134.68	126.82	42.38	64.17	49.31	9.65	16.5	10.09
NODE_23_length_70985_cov_21.2858_ID_2256:16243-16915	137.64	78.5	74.71	77.41	83.62	68.9	79.92	237.17	412.86	49.74	49.57	20.75
NODE_23_length_70985_cov_21.2858_ID_2256:16964-18005	137.03	118.01	143.74	132.62	144.34	131.73	150	217.46	296.62	141.33	164.29	144.8
NODE_23_length_70985_cov_21.2858_ID_2256:18023-18638	188.47	128.35	173.1	268.71	286.61	246.27	94.99	211.23	260.4	197.14	193	143.53
NODE_23_length_70985_cov_21.2858_ID_2256:18739-20509	127.62	109.95	113.81	122.88	106.87	127.59	133.43	197.84	174.48	108.19	130.44	114.44
NODE_23_length_70985_cov_21.2858_ID_2256:19-811	64.71	62.78	71.92	115.05	95.13	89.5	79.69	170.32	200.25	94.4	114.26	43.74
[truncated: 3,114 more rows]
