# Supplementary material for: Genome Sequencing and Comparative Transcriptomics Provide a Holistic View of 4-Nitrophenol Degradation and Concurrent Fatty Acid Catabolism by Rhodococcus sp. Strain BUPNP1
Source: Front Microbiol. 2019 Jan 4;9:3209. doi: 10.3389/fmicb.2018.03209 (PMC6328493; doi:10.3389/fmicb.2018.03209)
Supplement: Supplemental File 5 — Differentially expressed BUPNP1 genes in 4-NP vs. glucose, after 6 and 12 h. [file Table_5.XLS]

## Sheet: 4NP vs Glu 6 h
Differencially expressed genes at 6 h in 4-NP over glucose grown cells
	gene IDs	PPEE	PPDE	PostFC	RealFC	C1Mean	C2Mean	Log2FC
NODE_13_length_170080_cov_19.999_ID_2236:36637-37159	Peptide methionine sulfoxide reductase MsrA, msrA_2,locus|5702_BUPNP1_02989	0	1	64.3057	66.8358	1068.36	15.97	6.06255
NODE_8_length_226847_cov_20.6696_ID_2226:131600-132026	BUPNP1_02159 hypo	0	1	39.0538	42.8993	271.2	6.31	5.42288
NODE_20_length_89579_cov_30.6579_ID_2250:31436-32498	Homoserine O-acetyltransferase, metX_2,locus|5702_BUPNP1_03811	0	1	31.3946	34.4493	218.98	6.35	5.1064
NODE_8_length_226847_cov_20.6696_ID_2226:19660-20176	nsrR,locus|5702_BUPNP1_02050	0	1	32.6912	33.5464	794.16	23.66	5.06809
NODE_2_length_349297_cov_21.1495_ID_2214:180272-180479	Copper chaperone, copZ,locus|5702_BUPNP1_00544	0.00311	0.99689	14.0662	30.6436	15.42	0.49	4.93751
NODE_25_length_64697_cov_20.0532_ID_2260:50993-51164	BUPNP1_04191, hypo	0.00022	0.99978	13.9932	30.4781	15.34	0.49	4.9297
NODE_10_length_192622_cov_21.0874_ID_2230:165798-166290	comR_1,locus|5702_BUPNP1_02571	0	1	25.2414	26.0618	491.96	18.87	4.70386
NODE_13_length_170080_cov_19.999_ID_2236:34695-36291	Ferredoxin-dependent glutamate synthase (EC 1.4.7.1)gltB_4,locus|5702_BUPNP1_02987	0	1	21.2434	22.4488	240.85	10.72	4.48857
NODE_24_length_67812_cov_19.9146_ID_2258:44394-45249	2,4-diketo-3-deoxy-L-fuconate hydrolase, BUPNP1_04120	0	1	21.3764	21.592	1303.84	60.38	4.43243
NODE_20_length_89579_cov_30.6579_ID_2250:32618-34262	Monooxygenase pamO_5,locus|5702_BUPNP1_03812	0	1	20.7907	21.4975	384.58	17.88	4.4261
NODE_10_length_192622_cov_21.0874_ID_2230:73341-74955	nphA1,locus|5702_BUPNP1_02487	0	1	15.0521	15.052	813.02	15620.1	4.26396
NODE_2_length_349297_cov_21.1495_ID_2214:180519-180867	copper transporter BUPNP1_00545	0	1	18.0094	19.0674	195.82	10.26	4.25304
NODE_19_length_94479_cov_21.9741_ID_2248:66792-69426	ClpB protein, clpB_1,locus|5702_BUPNP1_03757	0	1	18.8405	18.8737	6478.9	343.27	4.2383
NODE_55_length_10739_cov_18.4222_ID_2320:9507-10689	hsaA_7,locus|5702_BUPNP1_05023	0	1	17.6824	18.6321	209.1	11.21	4.21972
NODE_2_length_349297_cov_21.1495_ID_2214:280333-280624	Uncharacterized locus|5702_BUPNP1_00638	0	1	14.9761	17.2926	66.64	3.84	4.11209
NODE_2_length_349297_cov_21.1495_ID_2214:280671-281700	Pirin, N-terminal:Pirin, C-terminal BUPNP1_00639	0	1	17.0379	17.1658	1375.45	80.12	4.10147
NODE_24_length_67812_cov_19.9146_ID_2258:43348-44389	nagI_3,locus|5702_BUPNP1_04119	0	1	16.785	16.917	1292.37	76.39	4.0804
NODE_8_length_226847_cov_20.6696_ID_2226:20230-21454	hmp_4,locus|5702_BUPNP1_02051	0	1	16.332	16.366	4710.74	287.83	4.03263
NODE_10_length_192622_cov_21.0874_ID_2230:72708-73275	nphA2,locus|5702_BUPNP1_02486	0	1	14.062	14.0611	41.68	682.16	4.03225
NODE_52_length_13405_cov_30.6658_ID_2314:4010-5555	BUPNP1_04981, hypo	0	1	15.8369	16.1687	462	28.56	4.01513
NODE_8_length_226847_cov_20.6696_ID_2226:132234-132651	BUPNP1_02160, hypo	0	1	15.4281	15.9424	285.75	17.91	3.9948
NODE_24_length_67812_cov_19.9146_ID_2258:10421-11159	bdhA,locus|5702_BUPNP1_04091	0	1	14.755	14.8799	1046.44	70.32	3.89529
NODE_2_length_349297_cov_21.1495_ID_2214:176991-179274	copper translocater ATPase, copA_2,locus|5702_BUPNP1_00542	0	1	13.9523	13.9837	3679.83	263.14	3.80568
NODE_1_length_446704_cov_20.4868_ID_2212:125073-125643	maltose acetyl transferase, maa,locus|5702_BUPNP1_00098	0	1	13.6217	13.9049	395.87	28.46	3.79753
NODE_37_length_31367_cov_21.2894_ID_2284:9117-9543	BUPNP1_04706, heat shock protein	0	1	13.3564	13.6898	324.08	23.66	3.77503
NODE_25_length_64697_cov_20.0532_ID_2260:51182-51446	WhiB-type transcriptional regulator, whiB3_3,locus|5702_BUPNP1_04192	0	1	12.107	13.0824	95.16	7.26	3.70956
NODE_1_length_446704_cov_20.4868_ID_2212:125665-126745	sugC_1,locus|5702_BUPNP1_00099	0	1	12.8045	12.92	843.5	65.28	3.69154
NODE_19_length_94479_cov_21.9741_ID_2248:23-1196	Rieske (2Fe-2S) domain-containing protein, kshA_4,locus|5702_BUPNP1_03692	0	1	12.1604	12.857	131.59	10.23	3.68448
NODE_2_length_349297_cov_21.1495_ID_2214:183354-183789	Transcriptional regulator, MerR family, hmrR_1,locus|5702_BUPNP1_00549	0	1	11.1918	12.6774	55.55	4.37	3.66419
NODE_13_length_170080_cov_19.999_ID_2236:43564-44110	NADH-ubiquinone oxidoreductase chain I, nqo9,locus|5702_BUPNP1_02995	0	1	11.2618	12.6063	61.46	4.87	3.65607
NODE_19_length_94479_cov_21.9741_ID_2248:7670-8843	dnaJ_2	0	1	12.3765	12.3944	5033.1	406.07	3.63162
NODE_19_length_94479_cov_21.9741_ID_2248:8842-9247	DnaJ reppressor, hspR_1,locus|5702_BUPNP1_03699	0	1	11.8812	12.039	530.38	44.05	3.58964
NODE_35_length_36752_cov_33.9051_ID_2280:13700-15341	mmgC_23,locus|5702_BUPNP1_04640	0	1	11.8646	11.9649	827.55	69.16	3.58074
NODE_15_length_123652_cov_19.9455_ID_2240:96512-97991	yfmT,locus|5702_BUPNP1_03361	0	1	11.3651	11.6325	288.07	24.75	3.54009
NODE_52_length_13405_cov_30.6658_ID_2314:1974-3684	BUPNP1_04979, hypo	0	1	10.7881	10.9036	590.72	54.17	3.44673
NODE_10_length_192622_cov_21.0874_ID_2230:166435-166843	BUPNP1_02572	0	1	10.3157	10.6599	184.32	17.28	3.41412
NODE_19_length_94479_cov_21.9741_ID_2248:9390-10926	ksdD,locus|5702_BUPNP1_03700	0	1	10.5598	10.6588	657.48	61.67	3.41397
NODE_1_length_446704_cov_20.4868_ID_2212:128627-129983	BUPNP1_00102	0	1	10.5606	10.5974	1756.98	165.78	3.40564
NODE_17_length_107472_cov_20.9247_ID_2244:76356-76710	BUPNP1_03567, hypo	0	1	9.64492	10.4594	70.91	6.77	3.38673
NODE_52_length_13405_cov_30.6658_ID_2314:3696-4014	BUPNP1_04980, hypo	0	1	9.04219	10.3402	40.92	3.95	3.37019
NODE_2_length_349297_cov_21.1495_ID_2214:179298-180276	Putative secreted protein	0	1	10.0731	10.1259	1112.43	109.85	3.33997
NODE_24_length_67812_cov_19.9146_ID_2258:11155-12544	metabolite-proton symporter, proP_5,locus|5702_BUPNP1_04092	0	1	10.0378	10.0566	3083.69	306.62	3.33007
NODE_7_length_267149_cov_20.4885_ID_2224:250831-251575	sigma factor 54 sigH,locus|5702_BUPNP1_02009	0	1	9.95464	10.0268	794.3	79.21	3.3258
NODE_32_length_43998_cov_19.0801_ID_2274:6443-6728	BUPNP1_04515, possible glutaredoxin	0	1	9.71306	9.89035	310.52	31.39	3.30602
NODE_19_length_94479_cov_21.9741_ID_2248:11555-12545	luciferase BUPNP1_03702	0	1	9.76817	9.8428	738.73	75.04	3.29907
NODE_15_length_123652_cov_19.9455_ID_2240:94293-95403	NADPH dehydrogenase, nemA,locus|5702_BUPNP1_03359	0	1	9.76909	9.8176	1133.64	115.46	3.29537
NODE_8_length_226847_cov_20.6696_ID_2226:129889-131593	membrane protein , BUPNP1_02158	0	1	9.40216	9.66584	196.76	20.35	3.2729
NODE_7_length_267149_cov_20.4885_ID_2224:251571-251853	Anti-sigma, rshA,locus|5702_BUPNP1_02010	0	1	9.15496	9.45564	163.83	17.32	3.24118
NODE_5_length_276834_cov_19.8383_ID_2220:155919-157035	Flavin dependent oxidoreductase, BUPNP1_01419	0	1	8.94549	9.22058	170.13	18.44	3.20486
NODE_23_length_70985_cov_21.2858_ID_2256:15756-16218	Glyoxalase family protein, BUPNP1_04036	0.02829	0.97171	8.2197	9.17239	44.4	4.83	3.1973
NODE_23_length_70985_cov_21.2858_ID_2256:6964-7171	cold shock, cspA_3,locus|5702_BUPNP1_04026	0	1	8.80475	8.85485	881.25	99.51	3.14647
NODE_19_length_94479_cov_21.9741_ID_2248:69493-70405	ClpB protein	0	1	8.66259	8.70574	987.69	113.44	3.12197
NODE_17_length_107472_cov_20.9247_ID_2244:9977-10634	dTDP-glucose 4,6-dehydratase, BUPNP1_03510	0	1	8.37984	8.54691	241.18	28.21	3.0954
NODE_1_length_446704_cov_20.4868_ID_2212:127665-128631	sugA_1,locus|5702_BUPNP1_00101	0	1	8.31031	8.36546	708.39	84.67	3.06444
NODE_1_length_446704_cov_20.4868_ID_2212:126778-127669	sugB_1,locus|5702_BUPNP1_00100	0	1	8.22027	8.29146	537.22	64.78	3.05163
NODE_10_length_192622_cov_21.0874_ID_2230:171206-172187	ligB,locus|5702_BUPNP1_02577	0	1	7.89095	7.98748	364.27	45.6	2.99774
NODE_21_length_84954_cov_19.8725_ID_2252:72176-72431	hypo	0.00717	0.99283	7.19917	7.82907	49.21	6.28	2.96884
NODE_53_length_12819_cov_27.0858_ID_2316:8522-10403	dnak	0	1	7.54123	7.69348	211.17	27.44	2.94364
NODE_33_length_41989_cov_16.8585_ID_2276:40127-40916		0	1	7.28539	7.67769	78.58	10.23	2.94067
NODE_2_length_349297_cov_21.1495_ID_2214:156750-157938		0	1	7.04828	7.66284	48.17	6.28	2.93788
NODE_1_length_446704_cov_20.4868_ID_2212:295844-296582		0	1	7.48058	7.64753	189.64	24.79	2.93499
NODE_24_length_67812_cov_19.9146_ID_2258:45408-46386		0	1	7.51546	7.63528	265.24	34.73	2.93268
NODE_5_length_276834_cov_19.8383_ID_2220:158624-159212		0	1	7.45442	7.54712	335.69	44.47	2.91593
NODE_52_length_13405_cov_30.6658_ID_2314:7643-8681	gene_name|amiE,locus|5702_BUPNP1_04984	0	1	7.19247	7.41318	132.87	17.91	2.89009
NODE_21_length_84954_cov_19.8725_ID_2252:72551-73310	phosphatase	0	1	7.09183	7.39987	93.48	12.62	2.8875
NODE_2_length_349297_cov_21.1495_ID_2214:296426-297239	gas vescicle synthesis protein	0	1	7.11553	7.39302	104.08	14.07	2.88616
NODE_1_length_446704_cov_20.4868_ID_2212:133680-134613	fructokinase	0	1	7.33854	7.39165	563.59	76.24	2.8859
NODE_13_length_170080_cov_19.999_ID_2236:50058-51363	NADH-ubiquinone oxidoreductase chain D (EC 1.6.5.3)	0	1	7.15459	7.38579	125.6	17	2.88475
NODE_21_length_84954_cov_19.8725_ID_2252:70795-71479	ANTAR domai, BUPNP1_03930	0	1	7.05048	7.33426	99.89	13.61	2.87465
NODE_1_length_446704_cov_20.4868_ID_2212:132211-133684	Multiple polyol-specific dehydrogenase (EC 1.1.1.-)	0	1	7.12669	7.16202	793.39	110.77	2.84037
NODE_8_length_226847_cov_20.6696_ID_2226:172513-173740	hp	0	1	6.67388	6.93932	94.75	13.65	2.79479
NODE_19_length_94479_cov_21.9741_ID_2248:5155-6997	dnaK	0	1	6.93406	6.93604	13303.5	1918.02	2.79411
NODE_52_length_13405_cov_30.6658_ID_2314:11539-12292		0.00412	0.99588	5.83937	6.89218	20.23	2.93	2.78496
NODE_41_length_22438_cov_17.4294_ID_2292:13030-13426		0	1	6.5836	6.86364	87.42	12.73	2.77897
NODE_25_length_64697_cov_20.0532_ID_2260:40075-40726		0	1	6.28706	6.78265	46.22	6.81	2.76185
NODE_45_length_18793_cov_22.7146_ID_2300:6455-8297		0	1	6.70561	6.71399	2919.63	434.85	2.74717
NODE_2_length_349297_cov_21.1495_ID_2214:157978-159196		0	1	6.30016	6.68387	58.97	8.81	2.74068
NODE_2_length_349297_cov_21.1495_ID_2214:125330-125921		0	1	6.35867	6.67982	71.2	10.65	2.73981
NODE_33_length_41989_cov_16.8585_ID_2276:39122-39710		0	1	6.53147	6.65319	193.15	29.02	2.73405
NODE_7_length_267149_cov_20.4885_ID_2224:148441-148966		0	1	6.35891	6.6197	86.89	13.12	2.72677
NODE_13_length_170080_cov_19.999_ID_2236:22344-22884		0	1	6.26519	6.55573	75.89	11.57	2.71276
NODE_13_length_170080_cov_19.999_ID_2236:16933-18265	BUPNP1_02971	0	1	6.50728	6.54279	648.37	99.09	2.70991
NODE_25_length_64697_cov_20.0532_ID_2260:3977-4325		0.00954	0.99046	5.50257	6.49381	18.83	2.89	2.69907
NODE_19_length_94479_cov_21.9741_ID_2248:11006-11459		0	1	6.32722	6.42459	224.57	34.95	2.6836
NODE_54_length_11873_cov_22.6925_ID_2318:11-755		0	1	6.16429	6.31737	136.15	21.54	2.65932
NODE_7_length_267149_cov_20.4885_ID_2224:160886-161534		0	1	6.26151	6.3029	511.95	81.22	2.65602
NODE_37_length_31367_cov_21.2894_ID_2284:8628-8958		0	1	5.86482	6.2941	45.56	7.23	2.654
NODE_24_length_67812_cov_19.9146_ID_2258:41165-42383		0	1	6.17195	6.22391	395.77	63.58	2.63782
NODE_15_length_123652_cov_19.9455_ID_2240:7433-8459		0	1	5.94077	6.17133	84.48	13.68	2.62558
NODE_35_length_36752_cov_33.9051_ID_2280:16240-17008		0	1	6.06013	6.15186	216.79	35.23	2.62102
NODE_23_length_70985_cov_21.2858_ID_2256:48396-49287		0	1	5.93737	6.12959	100.57	16.4	2.61579
NODE_52_length_13405_cov_30.6658_ID_2314:6431-7526	Putative nitrile hydratase regulator, BUPNP1_04983	0	1	6.04782	6.11831	279.92	45.74	2.61313
NODE_19_length_94479_cov_21.9741_ID_2248:6993-7638		0	1	6.10175	6.10586	4841.37	792.9	2.6102
NODE_21_length_84954_cov_19.8725_ID_2252:39139-40570		0	1	6.04801	6.1017	366.49	60.06	2.60921
NODE_46_length_18504_cov_20.0915_ID_2302:8496-8970		0	1	5.96839	6.04471	251.38	41.58	2.59567
NODE_55_length_10739_cov_18.4222_ID_2320:8537-9470		0	1	5.92322	6.03329	172.39	28.56	2.59295
NODE_23_length_70985_cov_21.2858_ID_2256:15259-15742		0.00287	0.99713	5.52741	5.79786	62	10.68	2.53552
NODE_3_length_336714_cov_20.5608_ID_2216:103596-103851		0	1	5.47886	5.75841	58.93	10.23	2.52567
NODE_8_length_226847_cov_20.6696_ID_2226:113269-113779		0	1	5.63955	5.73219	183.39	31.98	2.51909
NODE_21_length_84954_cov_19.8725_ID_2252:42238-43033		0	1	5.58724	5.68794	165.52	29.09	2.50791
NODE_3_length_336714_cov_20.5608_ID_2216:89425-89869	BUPNP1_00791	0	1	5.61521	5.68016	257.86	45.39	2.50593
NODE_24_length_67812_cov_19.9146_ID_2258:42427-43234		0	1	5.58304	5.65947	216.79	38.3	2.50067
NODE_21_length_84954_cov_19.8725_ID_2252:47416-48715		0	1	5.59869	5.62124	732.36	130.28	2.49089
NODE_21_length_84954_cov_19.8725_ID_2252:46176-47385		0	1	5.56988	5.60229	504.62	90.07	2.48602
NODE_10_length_192622_cov_21.0874_ID_2230:154898-156353		0	1	5.25526	5.56333	49.08	8.81	2.47595
NODE_52_length_13405_cov_30.6658_ID_2314:10448-11162		0.01229	0.98771	4.72109	5.53062	16.23	2.93	2.46744
NODE_7_length_267149_cov_20.4885_ID_2224:188413-189748		0	1	5.49595	5.51847	703.73	127.51	2.46427
NODE_25_length_64697_cov_20.0532_ID_2260:37536-37965		0	1	5.28425	5.47817	77.31	14.1	2.45369
NODE_13_length_170080_cov_19.999_ID_2236:44109-45411		0	1	5.32798	5.41147	179.22	33.11	2.43602
NODE_25_length_64697_cov_20.0532_ID_2260:51442-52066		0	1	5.34735	5.37999	457.86	85.1	2.4276
NODE_17_length_107472_cov_20.9247_ID_2244:12370-12853		0	1	5.25429	5.35633	142.66	26.62	2.42125
NODE_17_length_107472_cov_20.9247_ID_2244:71768-73133		0	1	5.17126	5.33761	85.5	16.01	2.41619
NODE_53_length_12819_cov_27.0858_ID_2316:7063-7984		0	1	5.09567	5.32738	60.15	11.28	2.41343
NODE_22_length_77228_cov_20.3355_ID_2254:45306-45993		0	1	5.21784	5.24483	523.47	99.8	2.3909
NODE_9_length_192903_cov_20.8972_ID_2228:22339-22720		0	1	5.10719	5.22561	115.78	22.15	2.3856
NODE_2_length_349297_cov_21.1495_ID_2214:297645-299031		0	1	5.11655	5.20702	151.35	29.06	2.38046
NODE_9_length_192903_cov_20.8972_ID_2228:109423-110560		0	1	5.13693	5.20129	213.56	41.05	2.37887
NODE_16_length_116224_cov_21.0475_ID_2242:85144-86077		0	1	4.95794	5.18325	58.16	11.21	2.37386
NODE_1_length_446704_cov_20.4868_ID_2212:136014-136683		3e-05	0.99997	4.97866	5.1667	69.83	13.51	2.36924
NODE_21_length_84954_cov_19.8725_ID_2252:65934-67167		0	1	5.06904	5.1415	184.43	35.86	2.36219
NODE_23_length_70985_cov_21.2858_ID_2256:66667-68524		0	1	5.08616	5.13431	278.33	54.2	2.36017
NODE_11_length_185985_cov_19.5696_ID_2232:119937-120705		0	1	5.05887	5.08602	485.73	95.5	2.34654
NODE_10_length_192622_cov_21.0874_ID_2230:24463-24706		0	1	4.91412	5.08123	76.02	14.95	2.34518
NODE_1_length_446704_cov_20.4868_ID_2212:353166-354135		0	1	4.89749	5.05359	80.6	15.94	2.33731
NODE_16_length_116224_cov_21.0475_ID_2242:81365-82070		0	1	4.92436	5.0368	112.3	22.29	2.33251
NODE_13_length_170080_cov_19.999_ID_2236:9236-9608		0	1	5.00663	5.03654	430.94	85.55	2.33243
NODE_10_length_192622_cov_21.0874_ID_2230:143938-146353	fdhF,locus|5702_BUPNP1_02553	0	1	4.98305	5.0047	588.29	117.54	2.32328
NODE_25_length_64697_cov_20.0532_ID_2260:56974-58243		0	1	4.90142	4.99029	139.95	28.04	2.31912
NODE_7_length_267149_cov_20.4885_ID_2224:177015-177816		0	1	4.83342	4.96926	89.58	18.02	2.31303
NODE_5_length_276834_cov_19.8383_ID_2220:159249-159882		0	1	4.90859	4.9245	773.04	156.97	2.29998
NODE_20_length_89579_cov_30.6579_ID_2250:42150-43071		0	1	4.77088	4.90502	88.08	17.95	2.29426
NODE_18_length_103837_cov_20.8298_ID_2246:49107-49542	furA,locus|5702_BUPNP1_03641	0	1	4.75071	4.86316	103.62	21.3	2.28189
NODE_1_length_446704_cov_20.4868_ID_2212:134609-136004		0	1	4.83447	4.8555	565.71	116.5	2.27962
NODE_7_length_267149_cov_20.4885_ID_2224:187881-188346		0	1	4.76102	4.83834	150.35	31.07	2.27451
NODE_1_length_446704_cov_20.4868_ID_2212:129994-131056		0	1	4.72912	4.75177	499.69	105.15	2.24847
NODE_20_length_89579_cov_30.6579_ID_2250:38972-39380		9e-05	0.99991	4.34519	4.74578	25.31	5.32	2.24664
NODE_9_length_192903_cov_20.8972_ID_2228:114682-115855		0	1	4.62615	4.73725	98.77	20.84	2.24405
NODE_15_length_123652_cov_19.9455_ID_2240:18446-19325		3e-05	0.99997	4.62195	4.72241	108.76	23.02	2.23952
NODE_21_length_84954_cov_19.8725_ID_2252:43298-44666		0	1	4.64636	4.68764	264.51	56.42	2.22886
NODE_20_length_89579_cov_30.6579_ID_2250:38068-38938		0	1	4.58722	4.67682	119.62	25.57	2.22553
NODE_35_length_36752_cov_33.9051_ID_2280:8870-9776		0	1	4.57902	4.63203	199.81	43.13	2.21164
NODE_46_length_18504_cov_20.0915_ID_2302:17500-18373		0	1	4.5954	4.61056	698.49	151.49	2.20494
NODE_4_length_288658_cov_20.1336_ID_2218:287434-287920		0	1	4.51173	4.60823	107.13	23.24	2.20421
NODE_32_length_43998_cov_19.0801_ID_2274:43107-43716		0	1	4.55376	4.5878	305.99	66.69	2.1978
NODE_1_length_446704_cov_20.4868_ID_2212:110706-111420		0	1	4.5009	4.53689	281.93	62.13	2.1817
NODE_17_length_107472_cov_20.9247_ID_2244:73315-74536		0	1	4.51637	4.53615	515.26	113.58	2.18147
NODE_32_length_43998_cov_19.0801_ID_2274:40598-40910		0.00049	0.99951	4.28943	4.53042	39.5	8.71	2.17964
NODE_21_length_84954_cov_19.8725_ID_2252:41399-42242		0.00026	0.99974	4.42988	4.52617	102.99	22.75	2.17829
NODE_13_length_170080_cov_19.999_ID_2236:45407-47879		0	1	4.49458	4.51561	479.31	106.14	2.17492
NODE_4_length_288658_cov_20.1336_ID_2218:148574-149303	thioredoxin	0	1	4.4771	4.4953	548.57	122.02	2.16842
NODE_37_length_31367_cov_21.2894_ID_2284:173-1028		0	1	4.40166	4.41782	594.09	134.47	2.14334
NODE_3_length_336714_cov_20.5608_ID_2216:102905-103592		0	1	4.37091	4.38728	577.1	131.53	2.13333
NODE_4_length_288658_cov_20.1336_ID_2218:149352-151068		0	1	4.36552	4.37371	1148.97	262.69	2.12886
NODE_25_length_64697_cov_20.0532_ID_2260:46573-48748		0	1	4.25205	4.33198	112.6	25.98	2.11502
NODE_11_length_185985_cov_19.5696_ID_2232:160293-161025		0	1	4.18548	4.29054	83.1	19.36	2.10116
NODE_16_length_116224_cov_21.0475_ID_2242:66715-67234		0	1	4.19435	4.28616	95.26	22.22	2.09969
NODE_23_length_70985_cov_21.2858_ID_2256:63822-64524		0	1	4.2028	4.2766	118.56	27.72	2.09646
NODE_25_length_64697_cov_20.0532_ID_2260:49266-50463		0	1	4.18407	4.2704	100.61	23.55	2.09437
NODE_6_length_269480_cov_20.5655_ID_2222:239006-239939		5e-05	0.99995	4.16836	4.26289	91.28	21.4	2.09183
NODE_6_length_269480_cov_20.5655_ID_2222:264185-264773		0.00387	0.99613	4.10502	4.25652	55.72	13.08	2.08968
NODE_1_length_446704_cov_20.4868_ID_2212:111549-112509		0	1	4.20839	4.23019	397.88	94.05	2.08072
NODE_8_length_226847_cov_20.6696_ID_2226:55441-56851		0	1	4.16322	4.20604	198.48	47.18	2.07246
NODE_23_length_70985_cov_21.2858_ID_2256:47209-48400		0.00114	0.99886	4.04568	4.20096	52.63	12.52	2.07072
NODE_8_length_226847_cov_20.6696_ID_2226:112049-113171		0	1	4.16267	4.17136	969.69	232.46	2.06052
NODE_14_length_162020_cov_20.0223_ID_2238:97629-98673		0	1	4.10717	4.12617	431.04	104.46	2.0448
NODE_3_length_336714_cov_20.5608_ID_2216:104998-106105		0	1	4.09284	4.10591	621.04	151.25	2.0377
NODE_37_length_31367_cov_21.2894_ID_2284:3426-3915	Carbon monoxide dehydrogenase, cutS_3,locus|5702_BUPNP1_04698	0	1	4.02611	4.09286	118.54	28.95	2.03311
NODE_20_length_89579_cov_30.6579_ID_2250:11074-11794		0	1	4.0205	4.06908	161.61	39.71	2.0247
NODE_5_length_276834_cov_19.8383_ID_2220:150763-151912		0.04152	0.95848	3.94024	4.04223	74.44	18.41	2.01515
NODE_9_length_192903_cov_20.8972_ID_2228:128735-129656		0	1	4.01203	4.03635	319.29	79.1	2.01305
NODE_6_length_269480_cov_20.5655_ID_2222:32766-33231		3e-05	0.99997	3.89641	3.99885	72.22	18.05	1.99959
NODE_13_length_170080_cov_19.999_ID_2236:53831-54119		0	1	3.91629	3.97624	123.56	31.07	1.9914
NODE_21_length_84954_cov_19.8725_ID_2252:40566-41403		0	1	3.90779	3.95486	156.08	39.46	1.98363
NODE_46_length_18504_cov_20.0915_ID_2302:5094-5778		0	1	3.92766	3.94808	361.57	91.57	1.98115
NODE_4_length_288658_cov_20.1336_ID_2218:131065-131326		0	1	3.91626	3.92316	1059.55	270.07	1.97202
NODE_29_length_56161_cov_19.884_ID_2268:15431-15665		0	1	3.91042	3.92077	704.35	179.64	1.97114
NODE_14_length_162020_cov_20.0223_ID_2238:90944-91763		0	1	3.87627	3.91541	183.81	46.94	1.96917
NODE_1_length_446704_cov_20.4868_ID_2212:222985-223636		2e-05	0.99998	3.83813	3.91284	94.96	24.26	1.96822
NODE_13_length_170080_cov_19.999_ID_2236:47875-50062		0	1	3.87905	3.90408	286.79	73.45	1.96498
NODE_29_length_56161_cov_19.884_ID_2268:14263-15343		0	1	3.89478	3.90382	798.25	204.47	1.96489
NODE_2_length_349297_cov_21.1495_ID_2214:123720-125184		0	1	3.87493	3.90117	273.09	70	1.96391
NODE_51_length_14194_cov_26.4194_ID_2312:9428-10205		0	1	3.8713	3.89879	260.17	66.72	1.96303
NODE_9_length_192903_cov_20.8972_ID_2228:99244-100006		0.03189	0.96811	3.63419	3.89608	25.03	6.42	1.96202
NODE_2_length_349297_cov_21.1495_ID_2214:128122-128695		0	1	3.85711	3.88889	223.31	57.41	1.95936
NODE_25_length_64697_cov_20.0532_ID_2260:56291-57002		0	1	3.84573	3.88104	199.84	51.48	1.95644
NODE_15_length_123652_cov_19.9455_ID_2240:34767-35130		0.00314	0.99686	3.71166	3.8665	43.25	11.18	1.95103
NODE_5_length_276834_cov_19.8383_ID_2220:183826-186220		0	1	3.84345	3.86049	411.44	106.57	1.94879
NODE_25_length_64697_cov_20.0532_ID_2260:52062-53565		0	1	3.8415	3.84872	968.16	251.55	1.94438
NODE_5_length_276834_cov_19.8383_ID_2220:64291-65596		0	1	3.77807	3.83511	119.31	31.1	1.93927
NODE_9_length_192903_cov_20.8972_ID_2228:76719-78762		0	1	3.82025	3.82907	781.41	204.07	1.937
NODE_25_length_64697_cov_20.0532_ID_2260:63612-64638		5e-05	0.99995	3.75465	3.82571	94.73	24.75	1.93573
NODE_2_length_349297_cov_21.1495_ID_2214:122359-123724		0	1	3.79622	3.81215	427.38	112.1	1.93061
NODE_24_length_67812_cov_19.9146_ID_2258:9717-10359		0	1	3.7642	3.80789	153.9	40.41	1.92899
NODE_25_length_64697_cov_20.0532_ID_2260:58239-59529		0	1	3.78051	3.80785	247.37	64.96	1.92898
NODE_15_length_123652_cov_19.9455_ID_2240:116478-116850	Putative transcriptional regulator	6e-05	0.99994	3.59596	3.7984	31.11	8.18	1.92539
NODE_35_length_36752_cov_33.9051_ID_2280:7903-8704		0.0004	0.9996	3.62614	3.7923	38.28	10.09	1.92307
NODE_16_length_116224_cov_21.0475_ID_2242:67305-67815		0	1	3.74885	3.78181	201.54	53.28	1.91908
NODE_25_length_64697_cov_20.0532_ID_2260:4709-5939		0.00108	0.99892	3.61024	3.73794	48.8	13.05	1.90224
NODE_17_length_107472_cov_20.9247_ID_2244:7373-9026	BUPNP1_03508	0	1	3.71943	3.73009	607.86	162.95	1.89921
NODE_9_length_192903_cov_20.8972_ID_2228:118981-119953	Choloylglycine hydrolase , cbh,locus|5702_BUPNP1_02371	0	1	3.6997	3.7168	374.76	100.82	1.89406
NODE_2_length_349297_cov_21.1495_ID_2214:279625-280321		0	1	3.63569	3.7059	88.88	23.98	1.88982
NODE_3_length_336714_cov_20.5608_ID_2216:14892-16014		0	1	3.69383	3.703	695.01	187.68	1.88869
NODE_1_length_446704_cov_20.4868_ID_2212:180145-180607		0.00021	0.99979	3.55202	3.69774	41.36	11.18	1.88664
NODE_22_length_77228_cov_20.3355_ID_2254:7216-8194		0	1	3.68092	3.69643	408.29	110.45	1.88613
NODE_3_length_336714_cov_20.5608_ID_2216:91978-92617		0	1	3.67339	3.69527	288.53	78.07	1.88568
NODE_4_length_288658_cov_20.1336_ID_2218:147633-148578		0	1	3.68345	3.69301	662.28	179.33	1.8848
NODE_46_length_18504_cov_20.0915_ID_2302:16505-17429		0	1	3.59499	3.69247	62.79	17	1.88459
NODE_29_length_56161_cov_19.884_ID_2268:13759-14230		0	1	3.64597	3.68312	167.58	45.49	1.88093
NODE_3_length_336714_cov_20.5608_ID_2216:122018-122636		0	1	3.6168	3.64255	236.51	64.92	1.86495
NODE_3_length_336714_cov_20.5608_ID_2216:149948-150185		0	1	3.59908	3.62747	212.13	58.47	1.85896
NODE_3_length_336714_cov_20.5608_ID_2216:104427-104973		0	1	3.6222	3.6246	2530.47	698.13	1.85782
NODE_12_length_182902_cov_20.737_ID_2234:135853-136456		5e-05	0.99995	3.5488	3.60593	102.78	28.5	1.85037
NODE_37_length_31367_cov_21.2894_ID_2284:1024-3424		0	1	3.59877	3.60287	1459.64	405.12	1.84915
NODE_13_length_170080_cov_19.999_ID_2236:37223-38828		0	1	3.57421	3.60266	208.25	57.8	1.84906
NODE_2_length_349297_cov_21.1495_ID_2214:58465-59128		0	1	3.5819	3.60015	325.31	90.35	1.84806
NODE_54_length_11873_cov_22.6925_ID_2318:3618-4248		0.00057	0.99943	3.52902	3.58952	95.85	26.69	1.84379
NODE_11_length_185985_cov_19.5696_ID_2232:161683-163354		0	1	3.57047	3.58276	478.63	133.58	1.84107
NODE_1_length_446704_cov_20.4868_ID_2212:222593-222989		0	1	3.53737	3.57811	142.35	39.78	1.8392
NODE_3_length_336714_cov_20.5608_ID_2216:106184-106457		0.02714	0.97286	3.50277	3.56734	88.33	24.75	1.83485
NODE_24_length_67812_cov_19.9146_ID_2258:23296-24163		0	1	3.54264	3.55757	387.04	108.79	1.83089
NODE_9_length_192903_cov_20.8972_ID_2228:113741-114653	hsaC_4,locus|5702_BUPNP1_02367	0	1	3.49578	3.53299	151.39	42.84	1.82089
NODE_1_length_446704_cov_20.4868_ID_2212:290515-291031		0	1	3.51025	3.52383	416.08	118.07	1.81714
NODE_3_length_336714_cov_20.5608_ID_2216:98870-99662		0	1	3.49588	3.52273	209.21	59.38	1.81669
NODE_7_length_267149_cov_20.4885_ID_2224:186339-187845		0	1	3.51249	3.52045	709.37	201.49	1.81576
NODE_11_length_185985_cov_19.5696_ID_2232:82996-83479		0	1	3.48943	3.51756	198.88	56.53	1.81457
NODE_2_length_349297_cov_21.1495_ID_2214:282645-283893		0	1	3.45114	3.48896	144.46	41.4	1.8028
NODE_3_length_336714_cov_20.5608_ID_2216:62915-64013		0	1	3.46885	3.48728	298.47	85.58	1.8021
NODE_15_length_123652_cov_19.9455_ID_2240:9735-11379		0	1	3.42837	3.48214	100.46	28.84	1.79997
NODE_32_length_43998_cov_19.0801_ID_2274:41103-41715		0	1	3.445	3.47965	156.84	45.07	1.79894
NODE_5_length_276834_cov_19.8383_ID_2220:100491-102096		0	1	3.40532	3.45051	117.32	33.99	1.78681
NODE_4_length_288658_cov_20.1336_ID_2218:145556-146300		0	1	3.42205	3.44246	261.04	75.82	1.78344
NODE_18_length_103837_cov_20.8298_ID_2246:32167-32953	Endonuclease III, BUPNP1_03623	0	1	3.4107	3.43011	272.07	79.31	1.77826
NODE_9_length_192903_cov_20.8972_ID_2228:20760-22335		0	1	3.40791	3.42753	268.7	78.39	1.77717
NODE_2_length_349297_cov_21.1495_ID_2214:125952-126624		0.01507	0.98493	3.36117	3.41565	94.57	27.68	1.77216
NODE_32_length_43998_cov_19.0801_ID_2274:39549-40491		0	1	3.36979	3.41377	117.52	34.42	1.77136
NODE_5_length_276834_cov_19.8383_ID_2220:186709-187594		0	1	3.37256	3.40067	183.38	53.92	1.76582
NODE_54_length_11873_cov_22.6925_ID_2318:785-1622		0.00049	0.99951	3.34629	3.39786	98.76	29.06	1.76463
NODE_19_length_94479_cov_21.9741_ID_2248:41957-42728		0	1	3.37163	3.39631	208.43	61.36	1.76397
NODE_25_length_64697_cov_20.0532_ID_2260:1248-1521		0	1	3.33669	3.37826	121.3	35.9	1.75628
NODE_35_length_36752_cov_33.9051_ID_2280:17221-18373		0	1	3.33893	3.36961	164.14	48.7	1.75258
NODE_1_length_446704_cov_20.4868_ID_2212:228404-229040		0	1	3.35368	3.36074	715.74	212.97	1.74878
NODE_3_length_336714_cov_20.5608_ID_2216:115892-116816		0	1	3.32335	3.35928	138.74	41.29	1.74815
NODE_4_length_288658_cov_20.1336_ID_2218:183974-185828		0	1	3.31963	3.35203	153.33	45.73	1.74503
NODE_13_length_170080_cov_19.999_ID_2236:40529-42422		0	1	3.31481	3.34397	169.58	50.7	1.74156
NODE_20_length_89579_cov_30.6579_ID_2250:29244-30999		2e-05	0.99998	3.29816	3.33893	120.23	36	1.73938
NODE_4_length_288658_cov_20.1336_ID_2218:288093-288513		0	1	3.33164	3.33583	1187.33	355.93	1.73804
NODE_23_length_70985_cov_21.2858_ID_2256:64507-66625		0	1	3.29017	3.31578	189.45	57.13	1.72935
NODE_25_length_64697_cov_20.0532_ID_2260:53561-54326		0	1	3.29861	3.31292	339.77	102.55	1.72811
NODE_8_length_226847_cov_20.6696_ID_2226:192782-193286		0	1	3.25684	3.30498	98.98	29.94	1.72464
NODE_9_length_192903_cov_20.8972_ID_2228:148020-148338		0	1	3.19351	3.30111	42.98	13.01	1.72295
NODE_3_length_336714_cov_20.5608_ID_2216:195331-195580	ribosomal, translocase	0	1	3.23236	3.29379	76.45	23.2	1.71975
NODE_3_length_336714_cov_20.5608_ID_2216:97705-98761		0	1	3.27649	3.29162	316.32	96.09	1.7188
NODE_11_length_185985_cov_19.5696_ID_2232:42051-42702		0	1	3.26646	3.27733	436.54	133.19	1.71252
NODE_7_length_267149_cov_20.4885_ID_2224:95378-95957		0	1	3.2697	3.27254	1673.43	511.35	1.71041
NODE_23_length_70985_cov_21.2858_ID_2256:20654-22292		0	1	3.24898	3.27063	217.06	66.36	1.70957
NODE_1_length_446704_cov_20.4868_ID_2212:429879-430806		0.00019	0.99981	3.21453	3.25889	103.92	31.88	1.70438
NODE_5_length_276834_cov_19.8383_ID_2220:182868-183780		0	1	3.22842	3.25435	178.7	54.9	1.70237
NODE_49_length_15191_cov_27.2475_ID_2308:7990-8899		0	1	3.23656	3.24935	363.04	111.72	1.70015
NODE_1_length_446704_cov_20.4868_ID_2212:392592-395391		0	1	3.23856	3.24392	866.78	267.19	1.69774
NODE_8_length_226847_cov_20.6696_ID_2226:21528-23820		0	1	3.23334	3.24234	513.95	158.5	1.69703
NODE_13_length_170080_cov_19.999_ID_2236:168017-169058		0	1	3.21617	3.22938	345.99	107.13	1.69126
NODE_23_length_70985_cov_21.2858_ID_2256:22317-22890		0	1	3.16933	3.21982	88.37	27.44	1.68698
NODE_43_length_21602_cov_17.6161_ID_2296:676-928		8e-05	0.99992	3.1007	3.21124	38.98	12.13	1.68313
NODE_1_length_446704_cov_20.4868_ID_2212:68877-69468	Put esterase, BUPNP1_00049	0	1	3.19334	3.20659	339.03	105.72	1.68104
NODE_26_length_60927_cov_19.8843_ID_2262:33577-33865		0	1	3.18283	3.20541	197.96	61.75	1.68051
NODE_2_length_349297_cov_21.1495_ID_2214:232235-232505		0	1	3.14156	3.18795	94.01	29.48	1.67263
NODE_34_length_39416_cov_19.7447_ID_2278:16334-18116		0.00062	0.99938	3.15499	3.17452	223.68	70.45	1.66654
NODE_5_length_276834_cov_19.8383_ID_2220:273297-274122		0	1	3.14144	3.17049	149.28	47.08	1.66471
NODE_1_length_446704_cov_20.4868_ID_2212:186036-187422		0	1	3.14311	3.16806	173.85	54.87	1.6636
NODE_53_length_12819_cov_27.0858_ID_2316:4122-6756		0	1	3.14298	3.16561	191.48	60.48	1.66248
NODE_1_length_446704_cov_20.4868_ID_2212:131185-132205		0	1	3.14807	3.15416	711.08	225.43	1.65726
NODE_6_length_269480_cov_20.5655_ID_2222:34174-34480	BUPNP1_01567, hypo	0	1	3.13439	3.14945	285.13	90.52	1.6551
NODE_3_length_336714_cov_20.5608_ID_2216:64041-65478		0	1	3.12427	3.13878	293.56	93.52	1.6502
NODE_3_length_336714_cov_20.5608_ID_2216:128595-129921		0	1	3.1078	3.12424	255.85	81.88	1.6435
NODE_8_length_226847_cov_20.6696_ID_2226:111624-112053		0	1	3.06745	3.09382	154.94	50.07	1.62939
NODE_6_length_269480_cov_20.5655_ID_2222:58063-58414		0	1	3.04173	3.07923	107.09	34.77	1.62257
NODE_3_length_336714_cov_20.5608_ID_2216:101173-102766		0	1	3.06495	3.07736	327.09	106.28	1.62169
NODE_13_length_170080_cov_19.999_ID_2236:134496-134940		0.00016	0.99984	3.04101	3.07417	120.89	39.32	1.6202
NODE_6_length_269480_cov_20.5655_ID_2222:242875-243145		0	1	3.01026	3.07367	62.24	20.24	1.61996
NODE_21_length_84954_cov_19.8725_ID_2252:44704-46165		0	1	3.05736	3.06748	398.23	129.82	1.61706
NODE_17_length_107472_cov_20.9247_ID_2244:80690-81686		0.00012	0.99988	2.99533	3.06563	55.58	18.12	1.61618
NODE_8_length_226847_cov_20.6696_ID_2226:115118-115631		0	1	3.05341	3.06473	355.15	115.88	1.61576
NODE_49_length_15191_cov_27.2475_ID_2308:7280-7991		0	1	3.04052	3.05018	411.46	134.89	1.6089
NODE_51_length_14194_cov_26.4194_ID_2312:10452-11628		0	1	3.02731	3.03726	395.44	130.19	1.60277
NODE_40_length_27718_cov_13.9262_ID_2290:10-20257		0	1	3.03266	3.03486	1786.26	588.57	1.60163
NODE_7_length_267149_cov_20.4885_ID_2224:53546-53768		8e-05	0.99992	2.9897	3.02338	114.1	37.73	1.59616
NODE_13_length_170080_cov_19.999_ID_2236:169348-169780		0	1	3.01355	3.01706	1105.5	366.41	1.59314
NODE_43_length_21602_cov_17.6161_ID_2296:6240-6807		0.00032	0.99968	2.95143	3.01354	60.48	20.06	1.59146
NODE_21_length_84954_cov_19.8725_ID_2252:37332-38991		0	1	3.00692	3.01314	620.79	206.02	1.59127
NODE_1_length_446704_cov_20.4868_ID_2212:244329-245496		0	1	2.99225	3.01038	211.38	70.21	1.58994
NODE_12_length_182902_cov_20.737_ID_2234:91132-92467		0	1	2.99342	3.00535	320.82	106.74	1.58753
NODE_35_length_36752_cov_33.9051_ID_2280:10729-11977		0	1	2.98395	3.00177	213.54	71.13	1.58581
NODE_13_length_170080_cov_19.999_ID_2236:59433-60078		0	1	2.9884	3.00003	327.78	109.25	1.58497
NODE_9_length_192903_cov_20.8972_ID_2228:63787-64909		0.00026	0.99974	2.96775	2.99713	128.22	42.77	1.58358
NODE_11_length_185985_cov_19.5696_ID_2232:84128-84323		0	1	2.95149	2.97346	168.73	56.74	1.57214
NODE_24_length_67812_cov_19.9146_ID_2258:24168-24771		0	1	2.96134	2.97186	353.94	119.09	1.57137
NODE_1_length_446704_cov_20.4868_ID_2212:317757-318417		0	1	2.94373	2.97036	138.49	46.62	1.57064
NODE_18_length_103837_cov_20.8298_ID_2246:32995-33307		9e-05	0.99991	2.90288	2.96408	58.87	19.85	1.56758
NODE_4_length_288658_cov_20.1336_ID_2218:142559-143558		0.00478	0.99522	2.90615	2.95625	71.84	24.3	1.56377
NODE_25_length_64697_cov_20.0532_ID_2260:23197-24352		0	1	2.91432	2.95469	89.51	30.29	1.56301
NODE_6_length_269480_cov_20.5655_ID_2222:33335-34172	Thiosulfate sulfurtransferase, rhodanese BUPNP1_01566	0	1	2.93432	2.9369	1402.62	477.58	1.5543
NODE_5_length_276834_cov_19.8383_ID_2220:6828-7911		0	1	2.89468	2.91578	167.2	57.34	1.54388
NODE_4_length_288658_cov_20.1336_ID_2218:245763-246114		0	1	2.90461	2.91043	608.27	208.99	1.54123
NODE_2_length_349297_cov_21.1495_ID_2214:315710-316133		0	1	2.89389	2.90924	229.32	78.82	1.54064
NODE_32_length_43998_cov_19.0801_ID_2274:41768-42191		0	1	2.87971	2.90295	150	51.67	1.53752
NODE_51_length_14194_cov_26.4194_ID_2312:8630-8972		0	1	2.85719	2.90174	77.28	26.62	1.53692
NODE_42_length_21919_cov_16.4402_ID_2294:1431-2175		0.00023	0.99977	2.87459	2.90051	134	46.19	1.53631
NODE_5_length_276834_cov_19.8383_ID_2220:96060-96642		0	1	2.87892	2.88463	607.03	210.43	1.52838
NODE_8_length_226847_cov_20.6696_ID_2226:6540-6867		0.00012	0.99988	2.84422	2.87063	128.07	44.61	1.52137
NODE_73_length_1464_cov_84.3545_ID_2356:18-1221		0	1	2.86009	2.86324	1080.78	377.46	1.51765
NODE_8_length_226847_cov_20.6696_ID_2226:188782-190177		0	1	2.8529	2.8612	408.14	142.64	1.51662
NODE_22_length_77228_cov_20.3355_ID_2254:6416-7220		0	1	2.83651	2.84877	272.68	95.71	1.51034
NODE_6_length_269480_cov_20.5655_ID_2222:182597-184265		0	1	2.82724	2.84714	166.99	58.64	1.50951
NODE_4_length_288658_cov_20.1336_ID_2218:139822-140848		0	1	2.82525	2.84582	161.29	56.67	1.50885
NODE_1_length_446704_cov_20.4868_ID_2212:229056-229389		0	1	2.81827	2.83969	154.03	54.24	1.50573
NODE_39_length_28892_cov_19.0712_ID_2288:25180-26260		2e-05	0.99998	2.81125	2.83523	136.78	48.24	1.50347
NODE_3_length_336714_cov_20.5608_ID_2216:106535-107537		0	1	2.8234	2.82813	696.34	246.21	1.49985
NODE_13_length_170080_cov_19.999_ID_2236:150133-150409		0	1	2.79181	2.82185	107.5	38.09	1.49664
NODE_5_length_276834_cov_19.8383_ID_2220:77224-77839		0	1	2.81057	2.81732	482.21	171.15	1.49433
NODE_9_length_192903_cov_20.8972_ID_2228:110596-111184		0.00194	0.99806	2.74502	2.8043	52.73	18.8	1.48764
NODE_4_length_288658_cov_20.1336_ID_2218:140962-141760		0.01182	0.98818	2.72706	2.79978	42.47	15.16	1.48532
NODE_1_length_446704_cov_20.4868_ID_2212:78500-79709		0	1	2.78898	2.79894	321.2	114.75	1.48488
NODE_4_length_288658_cov_20.1336_ID_2218:146296-147631		0	1	2.79516	2.7989	858.45	306.7	1.48486
NODE_8_length_226847_cov_20.6696_ID_2226:39950-40280		0.01983	0.98017	2.65098	2.79667	20.24	7.23	1.48371
NODE_8_length_226847_cov_20.6696_ID_2226:186962-188786		0	1	2.78925	2.79533	525.26	187.9	1.48302
NODE_45_length_18793_cov_22.7146_ID_2300:8469-9468		0	1	2.78386	2.79375	321.98	115.25	1.4822
NODE_12_length_182902_cov_20.737_ID_2234:4652-5822		0	1	2.75589	2.79194	86.85	31.1	1.48127
NODE_1_length_446704_cov_20.4868_ID_2212:431292-431613	BUPNP1_00372, hypo	0.00475	0.99525	2.72477	2.786	50.12	17.98	1.4782
NODE_35_length_36752_cov_33.9051_ID_2280:12211-13660		0	1	2.76877	2.77413	584.28	210.61	1.47204
NODE_1_length_446704_cov_20.4868_ID_2212:243493-244324		0	1	2.72695	2.7582	97.38	35.3	1.46373
NODE_1_length_446704_cov_20.4868_ID_2212:387568-388441		0.00218	0.99782	2.67707	2.75094	39.89	14.49	1.45992
NODE_7_length_267149_cov_20.4885_ID_2224:86844-87576		0	1	2.73234	2.74893	183.43	66.72	1.45887
NODE_2_length_349297_cov_21.1495_ID_2214:284140-285298		0	1	2.71936	2.73167	243.71	89.21	1.44978
NODE_9_length_192903_cov_20.8972_ID_2228:78774-80067		0	1	2.72403	2.72995	507.44	185.87	1.44888
NODE_12_length_182902_cov_20.737_ID_2234:71258-71681	BUPNP1_02843, hypo	0.00309	0.99691	2.71163	2.72684	196.08	71.9	1.44723
NODE_2_length_349297_cov_21.1495_ID_2214:150138-152256		0	1	2.72437	2.7264	1477.49	541.91	1.447
NODE_1_length_446704_cov_20.4868_ID_2212:371489-372536		2e-05	0.99998	2.70469	2.7249	146.84	53.88	1.4462
NODE_4_length_288658_cov_20.1336_ID_2218:197348-197855		0	1	2.70981	2.71654	440.88	162.29	1.44177
NODE_1_length_446704_cov_20.4868_ID_2212:352394-353147		0	1	2.69788	2.71611	161.61	59.49	1.44154
NODE_28_length_58298_cov_20.8253_ID_2266:33219-34257		0.00256	0.99744	2.68507	2.70796	127.31	47.01	1.43721
NODE_2_length_349297_cov_21.1495_ID_2214:130365-130866		0	1	2.69134	2.70714	185.12	68.38	1.43677
NODE_7_length_267149_cov_20.4885_ID_2224:204471-205158		0	1	2.68243	2.70304	140.91	52.12	1.43459
NODE_12_length_182902_cov_20.737_ID_2234:30527-32063		0.01363	0.98637	2.67785	2.70084	125.92	46.62	1.43341
NODE_17_length_107472_cov_20.9247_ID_2244:9022-9967		0	1	2.68351	2.69676	218.92	81.17	1.43123
NODE_9_length_192903_cov_20.8972_ID_2228:80193-81108		0	1	2.68297	2.69508	239.23	88.76	1.43033
NODE_11_length_185985_cov_19.5696_ID_2232:118137-119805		0	1	2.68991	2.69261	1078.52	400.54	1.429
NODE_17_length_107472_cov_20.9247_ID_2244:14490-15924		0	1	2.68157	2.68832	428.06	159.22	1.4267
NODE_37_length_31367_cov_21.2894_ID_2284:29430-29907		0.00067	0.99933	2.66992	2.6737	756.03	282.76	1.41884
NODE_3_length_336714_cov_20.5608_ID_2216:93489-94932		0	1	2.65922	2.66355	651.42	244.56	1.41335
NODE_25_length_64697_cov_20.0532_ID_2260:42942-43653		0.00966	0.99034	2.60954	2.66332	50.91	19.11	1.41323
NODE_4_length_288658_cov_20.1336_ID_2218:129967-130939		0	1	2.63984	2.65756	157.09	59.1	1.4101
NODE_14_length_162020_cov_20.0223_ID_2238:96662-97154		0	1	2.64089	2.64732	431.43	162.96	1.40453
NODE_33_length_41989_cov_16.8585_ID_2276:21010-22474		0.00414	0.99586	2.61988	2.64522	108.03	40.83	1.40339
NODE_2_length_349297_cov_21.1495_ID_2214:129528-130305		5e-05	0.99995	2.62424	2.6441	138.11	52.23	1.40278
NODE_17_length_107472_cov_20.9247_ID_2244:77875-80704		0	1	2.62328	2.64257	142.02	53.74	1.40194
NODE_56_length_10429_cov_16.7507_ID_2322:6691-7516		7e-05	0.99993	2.62224	2.6395	158.44	60.02	1.40027
NODE_39_length_28892_cov_19.0712_ID_2288:26256-27255		0	1	2.62059	2.63691	167.3	63.44	1.39885
NODE_14_length_162020_cov_20.0223_ID_2238:21-1782		0	1	2.61565	2.62847	211.63	80.51	1.39422
NODE_8_length_226847_cov_20.6696_ID_2226:184848-185475		0.0183	0.9817	2.55634	2.62644	37.24	14.17	1.39311
NODE_2_length_349297_cov_21.1495_ID_2214:128687-129506		0	1	2.61619	2.62459	322.76	122.97	1.39209
NODE_32_length_43998_cov_19.0801_ID_2274:31907-32276		0	1	2.59791	2.59794	90711.4	34916.7	1.37737
NODE_11_length_185985_cov_19.5696_ID_2232:163379-167075		0	1	2.59295	2.59544	1063.11	409.6	1.37598
NODE_41_length_22438_cov_17.4294_ID_2292:5118-5745		0	1	2.58329	2.59097	341.01	131.61	1.37349
NODE_5_length_276834_cov_19.8383_ID_2220:75354-76218		0	1	2.5826	2.59096	313.15	120.86	1.37349
NODE_12_length_182902_cov_20.737_ID_2234:98167-99538		0	1	2.56945	2.57801	301.94	117.12	1.36626
NODE_5_length_276834_cov_19.8383_ID_2220:164805-165435		0	1	2.54901	2.57059	117.85	45.84	1.3621
NODE_12_length_182902_cov_20.737_ID_2234:729-2178		0	1	2.55853	2.56634	327.28	127.52	1.35971
NODE_13_length_170080_cov_19.999_ID_2236:38824-40516		0	1	2.52496	2.54496	123.94	48.7	1.34764
NODE_1_length_446704_cov_20.4868_ID_2212:2207-2411		0.01854	0.98146	2.46582	2.54318	30.78	12.1	1.34663
NODE_1_length_446704_cov_20.4868_ID_2212:229471-231073		0	1	2.52774	2.53183	603.92	238.53	1.34018
NODE_22_length_77228_cov_20.3355_ID_2254:9228-10635		0.00021	0.99979	2.47569	2.51431	61.36	24.4	1.33016
NODE_22_length_77228_cov_20.3355_ID_2254:34529-35237		0.00135	0.99865	2.50516	2.51305	306.21	121.84	1.32944
NODE_44_length_19307_cov_19.3051_ID_2298:14575-15154		0	1	2.48529	2.49389	275.2	110.34	1.3184
NODE_11_length_185985_cov_19.5696_ID_2232:145097-145484		0.00328	0.99672	2.48333	2.48873	436.21	175.27	1.31541
NODE_7_length_267149_cov_20.4885_ID_2224:222138-222468		0	1	2.47053	2.48572	153.77	61.86	1.31366
NODE_8_length_226847_cov_20.6696_ID_2226:492-1284		0	1	2.46707	2.47453	310.84	125.61	1.30715
NODE_3_length_336714_cov_20.5608_ID_2216:44648-45506		1e-05	0.99999	2.43915	2.46697	81.53	33.04	1.30274
NODE_16_length_116224_cov_21.0475_ID_2242:101821-102676		0	1	2.45978	2.46227	921.37	374.19	1.29999
NODE_25_length_64697_cov_20.0532_ID_2260:59894-60599		0	1	2.44492	2.45782	175.88	71.55	1.29738
NODE_11_length_185985_cov_19.5696_ID_2232:29211-30408		0	1	2.44411	2.44599	1201.23	491.09	1.29042
NODE_3_length_336714_cov_20.5608_ID_2216:95989-97516		0	1	2.44103	2.44562	489.87	200.3	1.2902
NODE_11_length_185985_cov_19.5696_ID_2232:124148-125189		0	1	2.43899	2.44418	433.58	177.39	1.28935
NODE_35_length_36752_cov_33.9051_ID_2280:1606-3253		0.00444	0.99556	2.39217	2.44179	43.76	17.91	1.28794
NODE_8_length_226847_cov_20.6696_ID_2226:196137-197025		0	1	2.41433	2.44093	82.91	33.96	1.28743
NODE_4_length_288658_cov_20.1336_ID_2218:23090-25214		0	1	2.42815	2.43395	382.29	157.06	1.2833
NODE_1_length_446704_cov_20.4868_ID_2212:256152-256980		4e-05	0.99996	2.41964	2.43332	161.34	66.3	1.28293
NODE_2_length_349297_cov_21.1495_ID_2214:240324-240654		0	1	2.40563	2.41385	263.65	109.22	1.27134
NODE_16_length_116224_cov_21.0475_ID_2242:102729-103887		0	1	2.41118	2.413	1199.03	496.9	1.27083
NODE_2_length_349297_cov_21.1495_ID_2214:239010-240189		0	1	2.40558	2.40909	616.72	255.99	1.26849
NODE_25_length_64697_cov_20.0532_ID_2260:41377-42865		0	1	2.39883	2.40478	360.94	150.09	1.2659
NODE_3_length_336714_cov_20.5608_ID_2216:22544-23738		0	1	2.39461	2.39946	440.77	183.69	1.26271
NODE_5_length_276834_cov_19.8383_ID_2220:6092-6836		0.03231	0.96769	2.35225	2.39143	52.71	22.04	1.25788
NODE_10_length_192622_cov_21.0874_ID_2230:146421-147993	glutamate synthase, gltA,locus|5702_BUPNP1_02554	0	1	2.3787	2.3852	323.35	135.56	1.25411
NODE_3_length_336714_cov_20.5608_ID_2216:90585-91839		0	1	2.3823	2.38481	838.8	351.72	1.25388
NODE_25_length_64697_cov_20.0532_ID_2260:62718-63549		0.00444	0.99556	2.35726	2.38455	75.77	31.77	1.25372
NODE_18_length_103837_cov_20.8298_ID_2246:1193-2381		0	1	2.37314	2.38131	255.71	107.37	1.25176
NODE_11_length_185985_cov_19.5696_ID_2232:28393-29215		0	1	2.37649	2.38098	466.28	195.83	1.25156
NODE_22_length_77228_cov_20.3355_ID_2254:36751-38143		7e-05	0.99993	2.36085	2.37234	179.54	75.68	1.24631
NODE_37_length_31367_cov_21.2894_ID_2284:9599-10781		0	1	2.36009	2.36691	301.4	127.33	1.24301
NODE_39_length_28892_cov_19.0712_ID_2288:24191-25184		0.0321	0.9679	2.34976	2.36233	161.95	68.55	1.24021
NODE_3_length_336714_cov_20.5608_ID_2216:87918-88701		0	1	2.33319	2.33686	542.02	231.94	1.22457
NODE_5_length_276834_cov_19.8383_ID_2220:13624-14998	mtr,locus|5702_BUPNP1_01286	0	1	2.32828	2.33122	671.87	288.2	1.22109
NODE_20_length_89579_cov_30.6579_ID_2250:57121-57916	pcaR_6,locus|5702_BUPNP1_03833	0.00077	0.99923	0.43544	0.43015	29.29	68.1	1.21709
NODE_3_length_336714_cov_20.5608_ID_2216:88697-89117		0.00999	0.99001	2.30758	2.3198	158.63	68.38	1.214
NODE_19_length_94479_cov_21.9741_ID_2248:46306-47962		0.00828	0.99172	2.27232	2.31895	40.41	17.42	1.21347
NODE_33_length_41989_cov_16.8585_ID_2276:35351-37517		0	1	2.30817	2.31714	215.81	93.13	1.21235
NODE_7_length_267149_cov_20.4885_ID_2224:244435-245722		0	1	2.30847	2.30966	1622.29	702.39	1.20768
NODE_5_length_276834_cov_19.8383_ID_2220:181972-182872		0.0166	0.9834	2.25726	2.30316	40.3	17.49	1.20361
NODE_7_length_267149_cov_20.4885_ID_2224:258518-260183		0	1	2.30096	2.30196	1914.38	831.63	1.20286
NODE_8_length_226847_cov_20.6696_ID_2226:217613-218441		0.00281	0.99719	2.28746	2.29632	213.22	92.85	1.19932
NODE_4_length_288658_cov_20.1336_ID_2218:67858-68500		0.0009	0.9991	2.25542	2.29502	46.47	20.24	1.19851
NODE_14_length_162020_cov_20.0223_ID_2238:130692-131736		1e-05	0.99999	2.27462	2.29219	106.22	46.33	1.19673
NODE_25_length_64697_cov_20.0532_ID_2260:54525-56265		0	1	2.28587	2.29036	419.18	183.02	1.19557
NODE_4_length_288658_cov_20.1336_ID_2218:157904-158717		0.00081	0.99919	2.2787	2.28981	168.46	73.56	1.19523
NODE_1_length_446704_cov_20.4868_ID_2212:380665-381838		0.00215	0.99785	2.2577	2.28561	65.78	28.77	1.19258
NODE_7_length_267149_cov_20.4885_ID_2224:243274-244405		0	1	2.27826	2.27931	1769.95	776.52	1.1886
NODE_3_length_336714_cov_20.5608_ID_2216:12964-13315		0.00138	0.99862	2.25906	2.27753	99.2	43.55	1.18747
NODE_14_length_162020_cov_20.0223_ID_2238:1944-2736		0	1	2.26328	2.27736	130.59	57.34	1.18736
NODE_2_length_349297_cov_21.1495_ID_2214:34486-36046		0	1	2.27402	2.27483	2283.49	1003.8	1.18576
NODE_18_length_103837_cov_20.8298_ID_2246:63567-64605		0.02414	0.97586	2.24906	2.27414	72.34	31.8	1.18532
NODE_11_length_185985_cov_19.5696_ID_2232:100343-101381		0	1	2.25752	2.26355	301.58	133.23	1.17859
NODE_19_length_94479_cov_21.9741_ID_2248:30637-31585		0.02861	0.97139	2.22696	2.26179	50.89	22.5	1.17746
NODE_5_length_276834_cov_19.8383_ID_2220:144192-145470		0	1	2.24316	2.24435	1496.94	666.97	1.1663
NODE_5_length_276834_cov_19.8383_ID_2220:246842-247604		0	1	2.23611	2.24407	222.7	99.24	1.16612
NODE_2_length_349297_cov_21.1495_ID_2214:271730-272321		0	1	2.23454	2.23759	578.55	258.55	1.16195
NODE_46_length_18504_cov_20.0915_ID_2302:5864-7139		0	1	2.2277	2.23535	229.02	102.45	1.1605
NODE_5_length_276834_cov_19.8383_ID_2220:165621-166014		0.01238	0.98762	2.19524	2.23459	43.35	19.4	1.16001
NODE_33_length_41989_cov_16.8585_ID_2276:38165-38504	HP	0	1	2.22711	2.22958	709.56	318.24	1.15677
NODE_2_length_349297_cov_21.1495_ID_2214:11445-11898		0	1	2.22246	2.22791	319.15	143.25	1.15569
NODE_11_length_185985_cov_19.5696_ID_2232:125188-126655		0	1	2.22569	2.22684	1522.97	683.91	1.155
NODE_1_length_446704_cov_20.4868_ID_2212:124364-125027		0	1	2.20944	2.22515	109.47	49.19	1.1539
NODE_1_length_446704_cov_20.4868_ID_2212:7961-9665	hp	0	1	2.21678	2.22425	231.39	104.02	1.15332
NODE_46_length_18504_cov_20.0915_ID_2302:4607-5102		0.00122	0.99878	2.2104	2.22014	176.33	79.42	1.15065
NODE_3_length_336714_cov_20.5608_ID_2216:7525-8971		0	1	2.21467	2.2199	329.19	148.29	1.1505
NODE_46_length_18504_cov_20.0915_ID_2302:10386-11496		0	1	2.21323	2.21908	293.85	132.42	1.14996
NODE_2_length_349297_cov_21.1495_ID_2214:152353-153835		0.00094	0.99906	2.20982	2.21797	210.32	94.82	1.14924
NODE_42_length_21919_cov_16.4402_ID_2294:18244-19684		0	1	2.20969	2.21253	602.53	272.32	1.1457
NODE_1_length_446704_cov_20.4868_ID_2212:410964-413715		0	1	2.20822	2.21189	464.14	209.83	1.14528
NODE_1_length_446704_cov_20.4868_ID_2212:395406-396318		0.00146	0.99854	2.18883	2.21145	74.25	33.57	1.14499
NODE_33_length_41989_cov_16.8585_ID_2276:33448-34444		0.00377	0.99623	2.18803	2.20854	81.7	36.99	1.14309
NODE_4_length_288658_cov_20.1336_ID_2218:110502-111099		0	1	2.20023	2.204	448.17	203.34	1.14012
NODE_15_length_123652_cov_19.9455_ID_2240:60438-61482		0	1	2.18778	2.20204	117.12	53.18	1.13884
NODE_30_length_51928_cov_20.4798_ID_2270:839-1427		0.00013	0.99987	2.17936	2.20055	78.23	35.54	1.13787
NODE_18_length_103837_cov_20.8298_ID_2246:6631-7237		0	1	2.19255	2.19938	245.41	111.57	1.1371
NODE_2_length_349297_cov_21.1495_ID_2214:274762-275683		0	1	2.18922	2.19696	215.61	98.14	1.13551
NODE_1_length_446704_cov_20.4868_ID_2212:308401-310477		0	1	2.18805	2.19222	399.3	182.14	1.13239
NODE_21_length_84954_cov_19.8725_ID_2252:36349-37324		1e-05	0.99999	2.17729	2.1839	248.39	113.73	1.12691
NODE_10_length_192622_cov_21.0874_ID_2230:17987-18620		0.00022	0.99978	2.13772	2.16669	54.34	25.08	1.11549
NODE_2_length_349297_cov_21.1495_ID_2214:65482-66100		0	1	2.16305	2.16486	887.16	409.79	1.11427
NODE_14_length_162020_cov_20.0223_ID_2238:7861-9025		0	1	2.16136	2.1629	1042.76	482.11	1.11297
NODE_47_length_18096_cov_18.5152_ID_2304:2058-2526		0.00367	0.99633	2.13037	2.15558	61.73	28.63	1.10807
NODE_27_length_59767_cov_18.9281_ID_2264:14335-14836		0	1	2.14472	2.15082	257.98	119.94	1.10489
NODE_41_length_22438_cov_17.4294_ID_2292:16651-17872		5e-05	0.99995	2.14625	2.1505	370.26	172.17	1.10468
NODE_21_length_84954_cov_19.8725_ID_2252:33917-35171		0.00301	0.99699	2.1391	2.1463	216.87	101.04	1.10185
NODE_22_length_77228_cov_20.3355_ID_2254:5774-6389		0	1	2.12727	2.1379	144.84	67.74	1.09619
NODE_7_length_267149_cov_20.4885_ID_2224:176377-177046		0.00165	0.99835	2.11877	2.13626	87.32	40.87	1.09509
NODE_5_length_276834_cov_19.8383_ID_2220:168891-169326		0.00127	0.99873	2.10255	2.13506	46.25	21.65	1.09428
NODE_6_length_269480_cov_20.5655_ID_2222:240445-242758		0.00041	0.99959	2.12929	2.132	567.38	266.12	1.09221
NODE_1_length_446704_cov_20.4868_ID_2212:256976-258539		0	1	2.12367	2.1287	303.82	142.72	1.08997
NODE_38_length_30683_cov_26.7914_ID_2286:28129-28774		0.00399	0.99601	2.09616	2.12766	47.28	22.22	1.08927
NODE_4_length_288658_cov_20.1336_ID_2218:157069-157828		0.0066	0.9934	2.11903	2.12546	236.35	111.19	1.08778
NODE_19_length_94479_cov_21.9741_ID_2248:70425-71094		0	1	2.12069	2.12491	361.06	169.91	1.0874
NODE_12_length_182902_cov_20.737_ID_2234:2266-2845		0	1	2.11564	2.11763	757.27	357.6	1.08245
NODE_1_length_446704_cov_20.4868_ID_2212:420078-422091		0.00064	0.99936	2.10236	2.11519	116.14	54.9	1.08078
NODE_1_length_446704_cov_20.4868_ID_2212:10877-11897		0	1	2.09084	2.10456	106.96	50.82	1.07352
NODE_9_length_192903_cov_20.8972_ID_2228:26227-27064		0	1	2.0906	2.09659	243.85	116.3	1.06804
NODE_30_length_51928_cov_20.4798_ID_2270:29478-29802	BUPNP1_04447, hypo	0	1	2.09091	2.09571	304.21	145.15	1.06744
NODE_1_length_446704_cov_20.4868_ID_2212:94988-95954		0.01036	0.98964	2.06531	2.08581	69.22	33.18	1.06061
NODE_17_length_107472_cov_20.9247_ID_2244:30798-31095	chrosimate mutase	0	1	2.07781	2.07987	694.03	333.68	1.0565
NODE_41_length_22438_cov_17.4294_ID_2292:15956-16655		0	1	2.06735	2.07394	214.67	103.5	1.05237
NODE_5_length_276834_cov_19.8383_ID_2220:99473-100421		0.0117	0.9883	2.04348	2.07207	48.31	23.31	1.05107
NODE_6_length_269480_cov_20.5655_ID_2222:105388-106108		0.0187	0.9813	2.05156	2.06531	100.87	48.83	1.04636
NODE_7_length_267149_cov_20.4885_ID_2224:95949-97026		0	1	2.06067	2.06149	1696.21	822.8	1.04369
NODE_4_length_288658_cov_20.1336_ID_2218:154816-155860		0	1	2.05662	2.06004	406.48	197.31	1.04267
NODE_7_length_267149_cov_20.4885_ID_2224:206512-207046		0	1	2.04785	2.05449	207.14	100.82	1.03878
NODE_5_length_276834_cov_19.8383_ID_2220:76224-77028		0	1	2.05198	2.05364	833.82	406.02	1.03818
NODE_16_length_116224_cov_21.0475_ID_2242:91328-93026		0	1	2.05015	2.05316	458.26	223.19	1.03784
NODE_7_length_267149_cov_20.4885_ID_2224:264766-265630		0.00091	0.99909	2.04224	2.04889	205.28	100.19	1.03484
NODE_11_length_185985_cov_19.5696_ID_2232:27426-28251		0	1	2.04268	2.04549	484.83	237.02	1.03245
NODE_14_length_162020_cov_20.0223_ID_2238:95404-96658		0	1	2.03765	2.03854	1509.82	740.63	1.02754
NODE_4_length_288658_cov_20.1336_ID_2218:25650-25986		0.03015	0.96985	2.01241	2.03414	60.55	29.76	1.02442
NODE_17_length_107472_cov_20.9247_ID_2244:44956-46114		0	1	2.03025	2.03274	536.58	263.96	1.02342
NODE_32_length_43998_cov_19.0801_ID_2274:42236-43094		0	1	2.02611	2.02813	659.9	325.37	1.02015
NODE_4_length_288658_cov_20.1336_ID_2218:165113-165761		0.04702	0.95298	1.99738	2.0253	46.22	22.82	1.01813
NODE_28_length_58298_cov_20.8253_ID_2266:7252-7885		6e-05	0.99994	2.01681	2.02502	160.34	79.17	1.01793
NODE_33_length_41989_cov_16.8585_ID_2276:10446-11442		0	1	2.01835	2.02282	294.62	145.65	1.01637
NODE_2_length_349297_cov_21.1495_ID_2214:36319-38470		0	1	2.01703	2.01709	19747.8	9790.24	1.01228
NODE_56_length_10429_cov_16.7507_ID_2322:7800-8832		0	1	2.01225	2.01709	269.25	133.48	1.01228
NODE_9_length_192903_cov_20.8972_ID_2228:51150-52626		2e-05	0.99998	2.0026	2.01637	93.8	46.51	1.01176
NODE_19_length_94479_cov_21.9741_ID_2248:47961-49959		0.00645	0.99355	1.98735	2.01021	55.45	27.58	1.00735
NODE_45_length_18793_cov_22.7146_ID_2300:3834-4233		0.0047	0.9953	1.99907	2.00836	137.98	68.7	1.00602
NODE_5_length_276834_cov_19.8383_ID_2220:102979-104083		3e-05	0.99997	2.00143	2.00833	186.13	92.67	1.006
NODE_13_length_170080_cov_19.999_ID_2236:60538-61423		0	1	2.00398	2.00674	465.6	232.01	1.00485
NODE_4_length_288658_cov_20.1336_ID_2218:72944-74324		0.00133	0.99867	1.99953	2.00539	218.46	108.93	1.00388
NODE_41_length_22438_cov_17.4294_ID_2292:5986-6460		0	1	1.99455	1.99756	421.48	210.99	0.99824
NODE_22_length_77228_cov_20.3355_ID_2254:44786-45317		0.00203	0.99797	1.98984	1.99553	221.47	110.98	0.99678
NODE_1_length_446704_cov_20.4868_ID_2212:9970-10237		0.00034	0.99966	1.98301	1.99138	149.38	75.01	0.99377
NODE_13_length_170080_cov_19.999_ID_2236:124248-126642		0	1	1.98964	1.99055	1389.36	697.97	0.99317
NODE_3_length_336714_cov_20.5608_ID_2216:99658-100618		9e-05	0.99991	1.97801	1.98276	260.74	131.5	0.98751
NODE_4_length_288658_cov_20.1336_ID_2218:10746-12162		0	1	1.9788	1.98095	574.88	290.2	0.98619
NODE_9_length_192903_cov_20.8972_ID_2228:84298-84739		0	1	1.97304	1.97865	219.23	110.8	0.98451
NODE_4_length_288658_cov_20.1336_ID_2218:161160-162222		0	1	1.97389	1.97725	366.57	185.39	0.9835
NODE_1_length_446704_cov_20.4868_ID_2212:239844-241074		0	1	1.97157	1.97394	516.74	261.77	0.98108
NODE_9_length_192903_cov_20.8972_ID_2228:54100-56047		0.03426	0.96574	1.96748	1.97335	208.05	105.43	0.98064
NODE_17_length_107472_cov_20.9247_ID_2244:74547-75213		0.00025	0.99975	1.95997	1.97286	93.86	47.57	0.98029
NODE_1_length_446704_cov_20.4868_ID_2212:66341-67706		0	1	1.96948	1.97196	493.18	250.09	0.97963
NODE_8_length_226847_cov_20.6696_ID_2226:210747-213108		3e-05	0.99997	1.96542	1.96966	287	145.71	0.97794
NODE_23_length_70985_cov_21.2858_ID_2256:26385-27678		1e-05	0.99999	1.95894	1.96389	243.04	123.75	0.97372
NODE_13_length_170080_cov_19.999_ID_2236:20552-21386		0.03407	0.96593	1.95448	1.96344	133.57	68.02	0.97338
NODE_22_length_77228_cov_20.3355_ID_2254:57192-58026		1e-05	0.99999	1.95457	1.95929	253.1	129.18	0.97033
NODE_14_length_162020_cov_20.0223_ID_2238:97153-97573		0	1	1.95548	1.95809	458.11	233.95	0.96944
NODE_41_length_22438_cov_17.4294_ID_2292:14529-15960		0	1	1.95218	1.95424	577.47	295.49	0.96661
NODE_3_length_336714_cov_20.5608_ID_2216:161252-161741		0	1	1.94961	1.9537	289.38	148.11	0.96621
NODE_7_length_267149_cov_20.4885_ID_2224:221022-221370		0	1	1.93852	1.94086	497	256.07	0.95669
NODE_3_length_336714_cov_20.5608_ID_2216:195630-196467		0	1	1.93712	1.93815	1120.75	578.25	0.95468
NODE_5_length_276834_cov_19.8383_ID_2220:259638-261849		0	1	1.92886	1.93023	834.22	432.18	0.94877
NODE_12_length_182902_cov_20.737_ID_2234:71699-72740		0.00726	0.99274	1.92445	1.92772	348.12	180.58	0.94689
NODE_7_length_267149_cov_20.4885_ID_2224:257308-258514		0	1	1.92071	1.92292	511.45	265.97	0.9433
NODE_2_length_349297_cov_21.1495_ID_2214:175946-176945		5e-05	0.99995	1.91627	1.92	301.09	156.82	0.94111
NODE_29_length_56161_cov_19.884_ID_2268:42589-43141		0.00178	0.99822	1.91204	1.9183	178.4	92.99	0.93983
NODE_8_length_226847_cov_20.6696_ID_2226:213104-214535		0	1	1.9101	1.91593	191.02	99.69	0.93804
NODE_6_length_269480_cov_20.5655_ID_2222:56024-56699		0.01344	0.98656	1.90246	1.90689	247.94	130.02	0.93122
NODE_3_length_336714_cov_20.5608_ID_2216:194444-194870		0	1	1.90351	1.90496	756.04	396.87	0.92976
NODE_11_length_185985_cov_19.5696_ID_2232:26738-27350		0.00131	0.99869	1.89708	1.90308	181.74	95.5	0.92833
NODE_43_length_21602_cov_17.6161_ID_2296:1236-2082		0.00182	0.99818	1.8823	1.89691	73.2	38.58	0.92365
NODE_1_length_446704_cov_20.4868_ID_2212:188671-189430		0	1	1.89083	1.89457	288.56	152.3	0.92187
NODE_5_length_276834_cov_19.8383_ID_2220:146409-147036		0	1	1.89317	1.89444	851.62	449.53	0.92177
NODE_56_length_10429_cov_16.7507_ID_2322:2710-3895		0	1	1.87692	1.87846	685.5	364.92	0.90955
NODE_56_length_10429_cov_16.7507_ID_2322:8828-10244		0	1	1.87517	1.87748	453.74	241.67	0.9088
NODE_5_length_276834_cov_19.8383_ID_2220:242253-242748		0	1	1.87294	1.87474	581.46	310.15	0.90669
NODE_11_length_185985_cov_19.5696_ID_2232:76970-77273		0	1	1.86755	1.87219	224.04	119.66	0.90472
NODE_7_length_267149_cov_20.4885_ID_2224:107277-107964		1e-05	0.99999	1.8622	1.86994	133.08	71.16	0.90299
NODE_11_length_185985_cov_19.5696_ID_2232:87647-87884		0	1	1.86499	1.86989	211.02	112.85	0.90295
NODE_6_length_269480_cov_20.5655_ID_2222:181476-182589		0.00499	0.99501	1.85796	1.86784	103.61	55.47	0.90137
NODE_4_length_288658_cov_20.1336_ID_2218:65712-67821		0	1	1.86002	1.8615	691.53	371.49	0.89646
NODE_19_length_94479_cov_21.9741_ID_2248:89254-90085		0	1	1.84883	1.85177	341.54	184.44	0.88891
NODE_11_length_185985_cov_19.5696_ID_2232:158871-160209		0	1	1.84624	1.84961	296.4	160.24	0.88722
NODE_9_length_192903_cov_20.8972_ID_2228:44235-45075		0	1	1.84468	1.84696	435.96	236.04	0.88515
NODE_14_length_162020_cov_20.0223_ID_2238:30847-32161		0	1	1.8398	1.84232	391.96	212.75	0.88152
NODE_7_length_267149_cov_20.4885_ID_2224:245785-247021		0	1	1.83677	1.83694	5852.87	3186.2	0.8773
NODE_7_length_267149_cov_20.4885_ID_2224:189744-190626		0	1	1.83302	1.83591	338.09	184.15	0.8765
NODE_39_length_28892_cov_19.0712_ID_2288:20912-21815		0.01335	0.98665	1.82573	1.83364	122.28	66.68	0.87471
NODE_1_length_446704_cov_20.4868_ID_2212:227450-228134		0.03353	0.96647	1.82213	1.82581	260.9	142.89	0.86854
NODE_7_length_267149_cov_20.4885_ID_2224:177817-182380		0	1	1.82069	1.82206	696.9	382.47	0.86557
NODE_15_length_123652_cov_19.9455_ID_2240:89959-92620		0.03619	0.96381	1.81429	1.82164	128.86	70.73	0.86524
NODE_14_length_162020_cov_20.0223_ID_2238:100053-101685		3e-05	0.99997	1.81898	1.82042	661.26	363.24	0.86427
NODE_4_length_288658_cov_20.1336_ID_2218:155908-157060		0	1	1.81218	1.81483	354.95	195.58	0.85983
NODE_7_length_267149_cov_20.4885_ID_2224:97136-97547		0	1	1.8121	1.81384	539.94	297.67	0.85905
NODE_49_length_15191_cov_27.2475_ID_2308:8956-10771		0.00851	0.99149	1.80655	1.81076	221.77	122.47	0.8566
NODE_13_length_170080_cov_19.999_ID_2236:151275-152010		0	1	1.80335	1.80943	152.9	84.5	0.85553
NODE_6_length_269480_cov_20.5655_ID_2222:40863-41901		0	1	1.80615	1.80918	308.29	170.4	0.85533
NODE_2_length_349297_cov_21.1495_ID_2214:117687-119532		0	1	1.80082	1.80184	905.35	502.45	0.84947
NODE_1_length_446704_cov_20.4868_ID_2212:187607-188546		0	1	1.79843	1.80103	353.2	196.11	0.84882
NODE_3_length_336714_cov_20.5608_ID_2216:90051-90552		0.00289	0.99711	1.79436	1.79643	439.28	244.53	0.84514
NODE_17_length_107472_cov_20.9247_ID_2244:50469-50745		0.00275	0.99725	1.7811	1.79176	83.92	46.83	0.84138
NODE_1_length_446704_cov_20.4868_ID_2212:350766-352515		1e-05	0.99999	1.78806	1.78988	495.41	276.78	0.83986
NODE_5_length_276834_cov_19.8383_ID_2220:194686-195256		0	1	1.78274	1.78466	465.5	260.83	0.83565
NODE_33_length_41989_cov_16.8585_ID_2276:12595-12853		0	1	1.77903	1.78283	233.39	130.91	0.83417
NODE_8_length_226847_cov_20.6696_ID_2226:128270-129140		0	1	1.77763	1.77891	693.78	390	0.83099
NODE_9_length_192903_cov_20.8972_ID_2228:29077-29887	acoC,locus|5702_BUPNP1_02282	0.00257	0.99743	1.76239	1.77015	111.05	62.73	0.82388
NODE_56_length_10429_cov_16.7507_ID_2322:5750-6695		0	1	1.76442	1.76831	222.02	125.55	0.82237
NODE_13_length_170080_cov_19.999_ID_2236:76432-77176		0	1	1.76533	1.76822	299.14	169.17	0.8223
NODE_5_length_276834_cov_19.8383_ID_2220:105729-105993		0	1	1.76435	1.76694	333.88	188.95	0.82125
NODE_21_length_84954_cov_19.8725_ID_2252:26162-27008		0.0016	0.9984	1.75204	1.75979	109.04	61.96	0.8154
NODE_8_length_226847_cov_20.6696_ID_2226:18677-19586		0	1	1.759	1.75966	1301.55	739.65	0.8153
NODE_22_length_77228_cov_20.3355_ID_2254:35262-35751		0.00027	0.99973	1.75784	1.75876	926.02	526.52	0.81456
NODE_14_length_162020_cov_20.0223_ID_2238:32169-32661		3e-05	0.99997	1.75266	1.75785	162.87	92.65	0.81381
NODE_8_length_226847_cov_20.6696_ID_2226:114582-115074		0.00019	0.99981	1.74911	1.75527	136.55	77.79	0.81169
NODE_5_length_276834_cov_19.8383_ID_2220:32785-33616		0.00269	0.99731	1.74521	1.75405	94.46	53.85	0.81069
NODE_28_length_58298_cov_20.8253_ID_2266:16649-17240		0	1	1.74727	1.75226	167.48	95.57	0.80922
NODE_5_length_276834_cov_19.8383_ID_2220:56364-57072		0.00073	0.99927	1.73953	1.7462	123.59	70.77	0.80422
NODE_18_length_103837_cov_20.8298_ID_2246:36795-37926		0	1	1.74136	1.74328	429.66	246.47	0.8018
NODE_9_length_192903_cov_20.8972_ID_2228:117327-118857		0	1	1.73963	1.74096	619.31	355.73	0.79989
NODE_20_length_89579_cov_30.6579_ID_2250:10163-11075		0.00122	0.99878	1.72918	1.73893	83.04	47.75	0.7982
NODE_21_length_84954_cov_19.8725_ID_2252:15141-15957		0.00255	0.99745	1.72882	1.73853	83.33	47.92	0.79787
NODE_28_length_58298_cov_20.8253_ID_2266:17285-18014		0.00514	0.99486	1.73465	1.73797	245.6	141.31	0.79741
NODE_20_length_89579_cov_30.6579_ID_2250:39573-40566	hcaR,locus|5702_BUPNP1_03818	0.0002	0.9998	1.71912	1.7241	158.95	92.19	0.78584
NODE_3_length_336714_cov_20.5608_ID_2216:37670-38447		0	1	1.71947	1.72168	358.12	208	0.78382
NODE_17_length_107472_cov_20.9247_ID_2244:88-763		0.02312	0.97688	1.71231	1.72146	85.67	49.76	0.78363
NODE_45_length_18793_cov_22.7146_ID_2300:1833-2175	Helix-turn-helix motif	0.00638	0.99362	1.71774	1.7202	320.49	186.31	0.78258
NODE_11_length_185985_cov_19.5696_ID_2232:30413-31316		0	1	1.71956	1.72014	1373.79	798.65	0.78252
NODE_2_length_349297_cov_21.1495_ID_2214:240700-241666		3e-05	0.99997	1.71755	1.71835	989.91	576.08	0.78102
NODE_8_length_226847_cov_20.6696_ID_2226:16321-16585		0.0006	0.9994	1.71651	1.71798	535.83	311.89	0.78071
NODE_8_length_226847_cov_20.6696_ID_2226:15341-16298		0	1	1.71576	1.71616	1963.75	1144.27	0.77918
NODE_3_length_336714_cov_20.5608_ID_2216:116856-117894		0.00029	0.99971	1.71077	1.71528	172.63	100.64	0.77844
NODE_5_length_276834_cov_19.8383_ID_2220:275515-276409	ABC amino acid transporter, BUPNP1_01526	0.02651	0.97349	1.71245	1.71492	315.65	184.05	0.77814
NODE_5_length_276834_cov_19.8383_ID_2220:241850-242225		0.00435	0.99565	1.70493	1.70877	200.19	117.15	0.77296
NODE_6_length_269480_cov_20.5655_ID_2222:45667-46357		2e-05	0.99998	1.69945	1.70433	155.97	91.51	0.76921
NODE_14_length_162020_cov_20.0223_ID_2238:106808-108749		0	1	1.70171	1.70298	603.44	354.34	0.76806
NODE_19_length_94479_cov_21.9741_ID_2248:72115-72703		0.00656	0.99344	1.69507	1.7009	129.5	76.13	0.7663
NODE_27_length_59767_cov_18.9281_ID_2264:24453-25014		0	1	1.69735	1.69845	686.6	404.25	0.76422
NODE_45_length_18793_cov_22.7146_ID_2300:9489-11187		0.00106	0.99894	1.69244	1.6977	142.9	84.17	0.76358
NODE_19_length_94479_cov_21.9741_ID_2248:89987-90536		0.00837	0.99163	1.68816	1.69682	86.12	50.75	0.76283
NODE_21_length_84954_cov_19.8725_ID_2252:59025-60585		0.00788	0.99212	1.68679	1.69348	110.98	65.53	0.75999
NODE_3_length_336714_cov_20.5608_ID_2216:161722-163669		0	1	1.69202	1.6924	1971.06	1164.65	0.75907
NODE_22_length_77228_cov_20.3355_ID_2254:58028-58466		0.00748	0.99252	1.6879	1.69218	173.56	102.56	0.75889
NODE_6_length_269480_cov_20.5655_ID_2222:2788-4015		0.02477	0.97523	1.66431	1.67504	66.23	39.53	0.74419
NODE_5_length_276834_cov_19.8383_ID_2220:83473-85807		0	1	1.66994	1.67129	527.69	315.73	0.74096
NODE_1_length_446704_cov_20.4868_ID_2212:432221-432827		0.02224	0.97776	1.66206	1.67092	79.74	47.72	0.74064
NODE_4_length_288658_cov_20.1336_ID_2218:97043-97547		0.00055	0.99945	1.65954	1.66346	178.99	107.6	0.73419
NODE_12_length_182902_cov_20.737_ID_2234:43497-45318		4e-05	0.99996	1.65756	1.6604	245.36	147.77	0.73153
NODE_6_length_269480_cov_20.5655_ID_2222:185339-186869		0	1	1.65708	1.65988	248.9	149.95	0.73108
NODE_22_length_77228_cov_20.3355_ID_2254:63211-64069		0	1	1.65653	1.65939	243.33	146.63	0.73065
NODE_2_length_349297_cov_21.1495_ID_2214:153971-154628		0.00033	0.99967	1.64992	1.65411	164.08	99.19	0.72605
NODE_5_length_276834_cov_19.8383_ID_2220:119427-120726		0.02371	0.97629	1.6425	1.64561	217.2	131.98	0.71863
NODE_13_length_170080_cov_19.999_ID_2236:75586-76429		0	1	1.63903	1.64257	189.42	115.31	0.71595
NODE_1_length_446704_cov_20.4868_ID_2212:207197-208310		0	1	1.63705	1.63832	525.01	320.45	0.71222
NODE_41_length_22438_cov_17.4294_ID_2292:6609-7347		0.02035	0.97965	1.6255	1.6263	813.29	500.08	0.70159
NODE_8_length_226847_cov_20.6696_ID_2226:16627-17539		0	1	1.62479	1.62556	851.23	523.65	0.70093
NODE_6_length_269480_cov_20.5655_ID_2222:126638-128138		0.00042	0.99958	1.62384	1.62424	1595.19	982.11	0.69977
NODE_13_length_170080_cov_19.999_ID_2236:74816-75590		1e-05	0.99999	1.6187	1.62152	227.08	140.03	0.69735
NODE_20_length_89579_cov_30.6579_ID_2250:14521-15481		0.00388	0.99612	1.61489	1.6205	113.56	70.07	0.69644
NODE_13_length_170080_cov_19.999_ID_2236:165261-167094		0	1	1.60952	1.6103	804.7	499.72	0.68733
NODE_4_length_288658_cov_20.1336_ID_2218:91498-92257		0	1	1.6057	1.60697	489.64	304.69	0.68434
NODE_11_length_185985_cov_19.5696_ID_2232:25847-26600		0	1	1.59711	1.5978	879.6	550.5	0.67609
NODE_1_length_446704_cov_20.4868_ID_2212:413757-417333		0	1	1.5808	1.58191	529.02	334.42	0.66167
NODE_67_length_3563_cov_9.71624_ID_2344:504-1305		0.00025	0.99975	1.57624	1.5807	130.51	82.56	0.66056
NODE_14_length_162020_cov_20.0223_ID_2238:93324-94560		0.00162	0.99838	1.57016	1.5706	1296.66	825.58	0.65131
NODE_7_length_267149_cov_20.4885_ID_2224:205168-206476		0.04606	0.95394	1.56603	1.57006	140.97	89.78	0.65082
NODE_36_length_35301_cov_16.8042_ID_2282:27840-32256		0.00121	0.99879	1.56695	1.56814	477.13	304.26	0.64906
NODE_46_length_18504_cov_20.0915_ID_2302:11512-12424		0	1	1.56479	1.56677	285.22	182.04	0.6478
NODE_33_length_41989_cov_16.8585_ID_2276:1667-3437		0	1	1.56384	1.56423	1457.89	932.01	0.64545
NODE_3_length_336714_cov_20.5608_ID_2216:150733-151804		0	1	1.55954	1.56207	220.74	141.31	0.64345
NODE_4_length_288658_cov_20.1336_ID_2218:85206-86412		0.01368	0.98632	1.55534	1.56008	116.76	74.84	0.64162
NODE_3_length_336714_cov_20.5608_ID_2216:95332-95899		0	1	1.55763	1.55829	847.38	543.78	0.63996
NODE_4_length_288658_cov_20.1336_ID_2218:164185-165103		0.00109	0.99891	1.55233	1.55578	159.23	102.34	0.63763
NODE_10_length_192622_cov_21.0874_ID_2230:71533-72460	cdhR_1,locus|5702_BUPNP1_02485	0.00109	0.99891	1.55235	1.55335	547.95	352.75	0.63538
NODE_14_length_162020_cov_20.0223_ID_2238:128929-129370		0.00921	0.99079	1.53938	1.5436	126.03	81.64	0.6263
NODE_9_length_192903_cov_20.8972_ID_2228:7913-9749		0	1	1.53293	1.53328	1480.84	965.79	0.61663
NODE_1_length_446704_cov_20.4868_ID_2212:32002-32920		0	1	1.53096	1.53308	246.11	160.53	0.61643
NODE_1_length_446704_cov_20.4868_ID_2212:370029-371310		0.00914	0.99086	1.52433	1.5276	156.61	102.52	0.61127
NODE_11_length_185985_cov_19.5696_ID_2232:137396-138440		0.00031	0.99969	1.52689	1.52729	1292.15	846.04	0.61097
NODE_5_length_276834_cov_19.8383_ID_2220:166537-168178		0.0133	0.9867	1.52036	1.52387	144.18	94.61	0.60774
NODE_12_length_182902_cov_20.737_ID_2234:2853-3789		0	1	1.52202	1.52232	1686.87	1108.09	0.60627
NODE_4_length_288658_cov_20.1336_ID_2218:30863-31316		0	1	1.51181	1.51276	520.52	344.08	0.59719
NODE_3_length_336714_cov_20.5608_ID_2216:144534-145803		0	1	1.50691	1.50832	348.68	231.17	0.59294
NODE_8_length_226847_cov_20.6696_ID_2226:115613-117413		0	1	1.50596	1.50687	538.69	357.48	0.59155
NODE_4_length_288658_cov_20.1336_ID_2218:62341-63577		0.00066	0.99934	1.49524	1.4983	154.93	103.4	0.58332
NODE_11_length_185985_cov_19.5696_ID_2232:183351-185184		0.00051	0.99949	1.49752	1.49765	3468.73	2316.11	0.5827
NODE_27_length_59767_cov_18.9281_ID_2264:38116-40306		0.00279	0.99721	1.49577	1.49631	874.29	584.29	0.58141
NODE_5_length_276834_cov_19.8383_ID_2220:106029-106341		0	1	1.49222	1.49301	597.61	400.27	0.57822
NODE_1_length_446704_cov_20.4868_ID_2212:274091-275111		0.00156	0.99844	1.48863	1.49048	250.58	168.11	0.57578
NODE_5_length_276834_cov_19.8383_ID_2220:169329-174138		8e-05	0.99992	1.48684	1.48779	488.88	328.59	0.57317
NODE_16_length_116224_cov_21.0475_ID_2242:90631-91294		0.00665	0.99335	1.48166	1.48293	357.36	240.98	0.56846
NODE_2_length_349297_cov_21.1495_ID_2214:314921-315479	Transcriptional regulator, PadR family,BUPNP1_00674	0	1	1.48078	1.48149	648.9	438	0.56704
NODE_7_length_267149_cov_20.4885_ID_2224:262581-263415		0.00037	0.99963	1.47565	1.47792	197.9	133.9	0.56356
NODE_32_length_43998_cov_19.0801_ID_2274:26082-27201		1e-05	0.99999	1.47479	1.47581	440.1	298.21	0.5615
NODE_4_length_288658_cov_20.1336_ID_2218:201144-202017		0	1	1.47196	1.47246	903.98	613.92	0.55822
NODE_59_length_7555_cov_22.2754_ID_2328:3740-4439		0.0342	0.9658	1.46824	1.47213	113.08	76.81	0.55791
NODE_1_length_446704_cov_20.4868_ID_2212:206851-207175		0.00486	0.99514	1.46845	1.47134	152.35	103.54	0.55713
NODE_8_length_226847_cov_20.6696_ID_2226:23825-25286		0.002	0.998	1.46936	1.47054	374.54	254.69	0.55635
NODE_13_length_170080_cov_19.999_ID_2236:150583-151243		0	1	1.46749	1.46819	628.67	428.19	0.55404
NODE_4_length_288658_cov_20.1336_ID_2218:15123-16182		0	1	1.46656	1.46747	476.37	324.62	0.55334
NODE_6_length_269480_cov_20.5655_ID_2222:41913-43413		0	1	1.45955	1.46017	696.09	476.71	0.54614
NODE_7_length_267149_cov_20.4885_ID_2224:222544-223915		0	1	1.45771	1.45882	384.81	263.78	0.5448
NODE_11_length_185985_cov_19.5696_ID_2232:12-483		0.00146	0.99854	1.45409	1.45591	231.82	159.22	0.54192
NODE_33_length_41989_cov_16.8585_ID_2276:25019-26390		0.00087	0.99913	1.45152	1.45313	260.54	179.29	0.53917
NODE_2_length_349297_cov_21.1495_ID_2214:312980-313739		0.04459	0.95541	1.4489	1.45286	105.25	72.44	0.53889
NODE_3_length_336714_cov_20.5608_ID_2216:169960-170926		0	1	1.43686	1.43776	442.24	307.59	0.52383
NODE_4_length_288658_cov_20.1336_ID_2218:220758-221619		0	1	1.41579	1.41662	454.32	320.7	0.50245
NODE_1_length_446704_cov_20.4868_ID_2212:24473-24968		0.00959	0.99041	1.41512	1.4157	648.45	458.04	0.50152
NODE_5_length_276834_cov_19.8383_ID_2220:257623-259642		0.00147	0.99853	1.40662	1.40765	355.69	252.68	0.49328
NODE_14_length_162020_cov_20.0223_ID_2238:3396-3990		0	1	1.40682	1.4073	750.99	533.63	0.49293
NODE_46_length_18504_cov_20.0915_ID_2302:7347-8220		0	1	1.40639	1.40722	439.99	312.66	0.49285
NODE_33_length_41989_cov_16.8585_ID_2276:32626-33403		0.01755	0.98245	1.40482	1.40708	160.43	114.02	0.49271
NODE_1_length_446704_cov_20.4868_ID_2212:101859-103113		0.01962	0.98038	1.40467	1.4066	188.16	133.77	0.49221
NODE_4_length_288658_cov_20.1336_ID_2218:9624-10698		0.02087	0.97913	1.39945	1.40077	269.97	192.73	0.48622
NODE_7_length_267149_cov_20.4885_ID_2224:156580-157825		7e-05	0.99993	1.39175	1.39257	426.18	306.04	0.47775
NODE_27_length_59767_cov_18.9281_ID_2264:51024-52233		0.00026	0.99974	1.38877	1.38972	362.12	260.57	0.4748
NODE_7_length_267149_cov_20.4885_ID_2224:236312-236981		0	1	1.38045	1.3808	946.91	685.76	0.46551
NODE_5_length_276834_cov_19.8383_ID_2220:115810-117805		0.04353	0.95647	1.37837	1.37977	238.51	172.86	0.46442
NODE_4_length_288658_cov_20.1336_ID_2218:267501-268710		0.01449	0.98551	1.37672	1.37803	253.24	183.77	0.46261
NODE_5_length_276834_cov_19.8383_ID_2220:96703-97993		0.00043	0.99957	1.37761	1.37776	2243.24	1628.18	0.46232
NODE_1_length_446704_cov_20.4868_ID_2212:10355-10553		0.00062	0.99938	1.37407	1.37475	479.38	348.7	0.45917
NODE_3_length_336714_cov_20.5608_ID_2216:191281-192163		0.00234	0.99766	1.36623	1.36742	268.93	196.67	0.45145
NODE_5_length_276834_cov_19.8383_ID_2220:252494-254546		0.00057	0.99943	1.36027	1.36138	283.02	207.89	0.44507
NODE_18_length_103837_cov_20.8298_ID_2246:35785-36799		0.00375	0.99625	1.35881	1.35978	320.67	235.82	0.44338
NODE_6_length_269480_cov_20.5655_ID_2222:102876-104775		0.01255	0.98745	1.34165	1.34293	229.7	171.04	0.42538
NODE_1_length_446704_cov_20.4868_ID_2212:288619-290509		0.01119	0.98881	1.34029	1.34058	999.67	745.7	0.42285
NODE_3_length_336714_cov_20.5608_ID_2216:193882-194458		0.03588	0.96412	1.33898	1.33939	701.35	523.63	0.42158
NODE_4_length_288658_cov_20.1336_ID_2218:197967-199401		2e-05	0.99998	1.33451	1.33479	991.1	742.51	0.41662
NODE_5_length_276834_cov_19.8383_ID_2220:57676-57919		0.00496	0.99504	1.33372	1.33463	311.2	233.17	0.41644
NODE_5_length_276834_cov_19.8383_ID_2220:104134-105592		0.00024	0.99976	1.32928	1.33005	362.16	272.28	0.41148
NODE_13_length_170080_cov_19.999_ID_2236:80931-81567		0.04728	0.95272	1.32828	1.3299	172.31	129.57	0.41131
NODE_7_length_267149_cov_20.4885_ID_2224:45685-46054		0.00014	0.99986	1.32936	1.32959	1217.28	915.53	0.41098
NODE_13_length_170080_cov_19.999_ID_2236:56165-57185		0.00115	0.99885	1.32002	1.32084	327.04	247.6	0.40146
NODE_3_length_336714_cov_20.5608_ID_2216:237468-238632		0.00775	0.99225	1.29687	1.2978	263.62	203.13	0.37607
NODE_26_length_60927_cov_19.8843_ID_2262:12958-14521		0.00366	0.99634	1.29099	1.29123	992.14	768.37	0.36875
NODE_11_length_185985_cov_19.5696_ID_2232:45536-46574		0.00186	0.99814	1.27042	1.2707	801.5	630.76	0.34562
NODE_1_length_446704_cov_20.4868_ID_2212:143976-145503		0.04702	0.95298	1.24006	1.24065	320.93	258.67	0.3111
NODE_7_length_267149_cov_20.4885_ID_2224:224017-225103		0.00777	0.99223	1.23896	1.23945	391.81	316.11	0.30969
NODE_6_length_269480_cov_20.5655_ID_2222:34664-35327		0.00779	0.99221	1.22533	1.22567	524.38	427.83	0.29357
NODE_26_length_60927_cov_19.8843_ID_2262:296-2066		0.00722	0.99278	1.18581	1.186	710.1	598.73	0.24611
NODE_8_length_226847_cov_20.6696_ID_2226:208042-208936		3e-05	0.99997	0.77073	0.77064	1206.86	1566.06	-0.37588
NODE_22_length_77228_cov_20.3355_ID_2254:4647-5706		0.03362	0.96638	0.76703	0.76631	157.05	204.95	-0.384
NODE_44_length_19307_cov_19.3051_ID_2298:15225-17502		0.00114	0.99886	0.73951	0.73916	356.3	482.04	-0.43603
NODE_12_length_182902_cov_20.737_ID_2234:41997-42870		0.04355	0.95645	0.73518	0.73447	175.89	239.49	-0.44522
NODE_13_length_170080_cov_19.999_ID_2236:161888-163433		0.02036	0.97964	0.72719	0.72683	355.71	489.41	-0.46031
NODE_13_length_170080_cov_19.999_ID_2236:65686-66949		0.04488	0.95512	0.71727	0.71691	366.13	510.71	-0.48013
NODE_4_length_288658_cov_20.1336_ID_2218:47597-48428		0.01047	0.98953	0.7078	0.70694	153.24	216.77	-0.50034
NODE_29_length_56161_cov_19.884_ID_2268:23041-24694		0	1	0.70461	0.70425	366.14	519.91	-0.50585
NODE_9_length_192903_cov_20.8972_ID_2228:171941-173360		0.0213	0.9787	0.70162	0.70087	179.32	255.85	-0.51278
NODE_14_length_162020_cov_20.0223_ID_2238:38575-38896		0.00219	0.99781	0.70046	0.70031	902.8	1289.15	-0.51394
NODE_13_length_170080_cov_19.999_ID_2236:130929-132678		0.0035	0.9965	0.69909	0.69852	231.82	331.88	-0.51764
NODE_48_length_16276_cov_29.6982_ID_2306:11228-12986		0.01597	0.98403	0.69735	0.69697	350.98	503.59	-0.52084
NODE_9_length_192903_cov_20.8972_ID_2228:59978-61529		0.00751	0.99249	0.69643	0.69548	141.85	203.97	-0.52392
NODE_4_length_288658_cov_20.1336_ID_2218:102286-103303		0	1	0.69551	0.69517	396.06	569.74	-0.52457
NODE_2_length_349297_cov_21.1495_ID_2214:66184-67102		0.01932	0.98068	0.69042	0.68974	201.25	291.78	-0.53588
NODE_9_length_192903_cov_20.8972_ID_2228:3905-6485		0	1	0.68983	0.68951	424.64	615.86	-0.53636
NODE_5_length_276834_cov_19.8383_ID_2220:93804-95919		0.0024	0.9976	0.68728	0.68672	245.83	357.98	-0.54221
NODE_28_length_58298_cov_20.8253_ID_2266:26390-26933		0.0429	0.9571	0.68711	0.68645	207.14	301.77	-0.54278
NODE_47_length_18096_cov_18.5152_ID_2304:13824-15054		0.0474	0.9526	0.68509	0.68342	82.4	120.57	-0.54916
NODE_4_length_288658_cov_20.1336_ID_2218:54512-56015		0.02589	0.97411	0.68329	0.68267	225.46	330.26	-0.55073
NODE_12_length_182902_cov_20.737_ID_2234:13367-14060		0.00072	0.99928	0.68152	0.68088	214.46	314.99	-0.55454
NODE_5_length_276834_cov_19.8383_ID_2220:91913-93440		0.00015	0.99985	0.67926	0.67868	239.12	352.33	-0.5592
NODE_2_length_349297_cov_21.1495_ID_2214:73328-73970		0.00017	0.99983	0.67144	0.67136	1652.72	2461.76	-0.57485
NODE_37_length_31367_cov_21.2894_ID_2284:4055-4871		0.01528	0.98472	0.67117	0.67009	130.58	194.88	-0.57758
NODE_6_length_269480_cov_20.5655_ID_2222:120589-122371		0.02727	0.97273	0.67003	0.66879	113.51	169.73	-0.58038
NODE_45_length_18793_cov_22.7146_ID_2300:16909-18073		0.03331	0.96669	0.67087	0.66873	65.69	98.24	-0.58051
NODE_8_length_226847_cov_20.6696_ID_2226:206361-207894		0.00068	0.99932	0.66456	0.66398	244.1	367.64	-0.5908
NODE_2_length_349297_cov_21.1495_ID_2214:111247-112801		3e-05	0.99997	0.66273	0.66196	184.18	278.24	-0.59519
NODE_4_length_288658_cov_20.1336_ID_2218:119553-120837		0.02698	0.97302	0.6594	0.65895	315.41	478.66	-0.60176
NODE_7_length_267149_cov_20.4885_ID_2224:200694-201021		0.00271	0.99729	0.65434	0.65307	112.87	172.83	-0.6147
NODE_11_length_185985_cov_19.5696_ID_2232:54239-54935		0.0007	0.9993	0.65218	0.65162	255.32	391.83	-0.6179
NODE_3_length_336714_cov_20.5608_ID_2216:120462-121128		0.01542	0.98458	0.65181	0.65024	91.81	141.2	-0.62096
NODE_14_length_162020_cov_20.0223_ID_2238:4361-5279		0.00087	0.99913	0.64943	0.64877	221.54	341.47	-0.62422
NODE_4_length_288658_cov_20.1336_ID_2218:279855-280902		0.03014	0.96986	0.64983	0.64836	98.79	152.38	-0.62513
NODE_9_length_192903_cov_20.8972_ID_2228:46261-46963		0.02791	0.97209	0.64983	0.64767	67.1	103.6	-0.62666
NODE_12_length_182902_cov_20.737_ID_2234:11838-13371		0.00048	0.99952	0.64615	0.64559	263.55	408.23	-0.6313
NODE_1_length_446704_cov_20.4868_ID_2212:97729-98644		0.01711	0.98289	0.64596	0.64321	52.84	82.16	-0.63664
NODE_5_length_276834_cov_19.8383_ID_2220:246019-246808		0.03997	0.96003	0.6421	0.6412	162.71	253.77	-0.64116
NODE_7_length_267149_cov_20.4885_ID_2224:218412-219780		0	1	0.64152	0.64088	228.67	356.81	-0.64187
NODE_32_length_43998_cov_19.0801_ID_2274:4368-5457		0.01472	0.98528	0.64097	0.63991	137.72	215.22	-0.64407
NODE_4_length_288658_cov_20.1336_ID_2218:207208-207673		0.01083	0.98917	0.64039	0.63919	122.08	191	-0.64568
NODE_26_length_60927_cov_19.8843_ID_2262:50619-54594		0.00029	0.99971	0.63811	0.63769	348.54	546.58	-0.64907
NODE_4_length_288658_cov_20.1336_ID_2218:87536-89045		0.00018	0.99982	0.63612	0.63585	564.69	888.09	-0.65323
NODE_8_length_226847_cov_20.6696_ID_2226:147125-149405		0.00336	0.99664	0.63335	0.63214	121.99	192.99	-0.66169
NODE_5_length_276834_cov_19.8383_ID_2220:28614-29832		0.00353	0.99647	0.631	0.63049	294.85	467.66	-0.66545
NODE_11_length_185985_cov_19.5696_ID_2232:93825-95130		0.02882	0.97118	0.63019	0.62961	257.14	408.41	-0.66747
NODE_17_length_107472_cov_20.9247_ID_2244:57675-59601		0.00044	0.99956	0.63058	0.62921	107.9	171.49	-0.66839
NODE_24_length_67812_cov_19.9146_ID_2258:66459-67554		0.00216	0.99784	0.62919	0.62821	151.57	241.29	-0.67069
NODE_14_length_162020_cov_20.0223_ID_2238:80449-81595		0.02559	0.97441	0.62676	0.62653	635.05	1013.61	-0.67455
NODE_6_length_269480_cov_20.5655_ID_2222:31250-32096		0.00034	0.99966	0.62772	0.62644	116.73	186.34	-0.67475
NODE_6_length_269480_cov_20.5655_ID_2222:236113-238117		0.04662	0.95338	0.6272	0.62363	41.58	66.68	-0.68123
NODE_3_length_336714_cov_20.5608_ID_2216:182633-183629		0.00339	0.99661	0.62245	0.62035	71.18	114.74	-0.68885
NODE_16_length_116224_cov_21.0475_ID_2242:52183-53098		0.04445	0.95555	0.62118	0.61972	103.11	166.38	-0.6903
NODE_2_length_349297_cov_21.1495_ID_2214:219466-219883		0.03027	0.96973	0.6202	0.61916	143.34	231.52	-0.69162
NODE_1_length_446704_cov_20.4868_ID_2212:117552-120885		0.00669	0.99331	0.61964	0.61898	228.3	368.84	-0.69203
NODE_30_length_51928_cov_20.4798_ID_2270:49656-50814		0.00274	0.99726	0.61962	0.61864	152.25	246.12	-0.69283
NODE_30_length_51928_cov_20.4798_ID_2270:40443-41628		0.02778	0.97222	0.62137	0.61834	49.34	79.8	-0.69353
NODE_7_length_267149_cov_20.4885_ID_2224:51507-52053		0.00529	0.99471	0.61771	0.61727	346.16	560.8	-0.69602
NODE_63_length_6088_cov_16.1285_ID_2336:354-2538		0.00723	0.99277	0.6159	0.61574	926.37	1504.5	-0.69962
NODE_2_length_349297_cov_21.1495_ID_2214:293031-294168		0	1	0.61532	0.61459	205.2	333.89	-0.70231
NODE_7_length_267149_cov_20.4885_ID_2224:145987-147079		0.03251	0.96749	0.61224	0.61159	235.24	384.65	-0.70936
NODE_30_length_51928_cov_20.4798_ID_2270:19169-20291		0.02197	0.97803	0.61305	0.60898	37.02	60.79	-0.71553
NODE_30_length_51928_cov_20.4798_ID_2270:26017-27505		2e-05	0.99998	0.60969	0.60832	110.83	182.2	-0.7171
NODE_3_length_336714_cov_20.5608_ID_2216:232992-233367		0.02825	0.97175	0.604	0.60381	829.91	1374.45	-0.72783
NODE_1_length_446704_cov_20.4868_ID_2212:73240-74506		0.00019	0.99981	0.60095	0.60022	209.66	349.3	-0.73643
NODE_6_length_269480_cov_20.5655_ID_2222:22575-24219		0.00018	0.99982	0.59795	0.59704	169.19	283.39	-0.7441
NODE_10_length_192622_cov_21.0874_ID_2230:46909-47344		0.01771	0.98229	0.59777	0.59642	113.58	190.44	-0.7456
NODE_2_length_349297_cov_21.1495_ID_2214:44573-45836		2e-05	0.99998	0.59298	0.59261	424.78	716.8	-0.75483
NODE_2_length_349297_cov_21.1495_ID_2214:307771-309901		0	1	0.59234	0.59196	413.78	698.99	-0.75642
NODE_3_length_336714_cov_20.5608_ID_2216:233366-233837		0.00464	0.99536	0.59167	0.59154	1264.35	2137.38	-0.75744
NODE_30_length_51928_cov_20.4798_ID_2270:24772-26014		0.00046	0.99954	0.59248	0.59148	153.31	259.2	-0.75761
NODE_10_length_192622_cov_21.0874_ID_2230:130112-131810		5e-05	0.99995	0.59271	0.59075	78.34	132.62	-0.75938
NODE_7_length_267149_cov_20.4885_ID_2224:167726-169124		0.01598	0.98402	0.5908	0.59025	277.86	470.76	-0.7606
NODE_2_length_349297_cov_21.1495_ID_2214:39387-40203		0.03906	0.96094	0.58991	0.58938	290.55	492.98	-0.76273
NODE_4_length_288658_cov_20.1336_ID_2218:7885-8971		0.00296	0.99704	0.58925	0.58893	490.23	832.41	-0.76383
NODE_29_length_56161_cov_19.884_ID_2268:20298-21627		0.04014	0.95986	0.58911	0.58872	404.17	686.52	-0.76434
NODE_2_length_349297_cov_21.1495_ID_2214:211856-213092		0	1	0.58739	0.58716	672.05	1144.59	-0.76817
NODE_31_length_49832_cov_21.0539_ID_2272:9979-11377		0.01603	0.98397	0.58693	0.58671	690.73	1177.32	-0.76929
NODE_8_length_226847_cov_20.6696_ID_2226:125696-126824		0	1	0.58684	0.58621	247.72	422.58	-0.7705
NODE_1_length_446704_cov_20.4868_ID_2212:96441-97713		0.00923	0.99077	0.59044	0.58607	35.07	59.84	-0.77086
NODE_4_length_288658_cov_20.1336_ID_2218:151421-152684		0	1	0.58696	0.58587	141.77	241.99	-0.77135
NODE_16_length_116224_cov_21.0475_ID_2242:18868-19603		0.04004	0.95996	0.5904	0.58569	32.5	55.5	-0.77179
NODE_26_length_60927_cov_19.8843_ID_2262:7800-8703		1e-05	0.99999	0.58516	0.58508	1915.39	3273.75	-0.77331
NODE_2_length_349297_cov_21.1495_ID_2214:245176-248995		0.00973	0.99027	0.58517	0.58497	760.35	1299.83	-0.77357
NODE_12_length_182902_cov_20.737_ID_2234:7933-9766		0.03252	0.96748	0.5834	0.58332	2139.59	3667.94	-0.77763
NODE_6_length_269480_cov_20.5655_ID_2222:25956-26880		0.01186	0.98814	0.58194	0.58015	86.34	148.82	-0.7855
NODE_3_length_336714_cov_20.5608_ID_2216:236178-237369		0.0446	0.9554	0.57947	0.57945	8429.4	14547.2	-0.78724
NODE_1_length_446704_cov_20.4868_ID_2212:85804-86584		0.00307	0.99693	0.58078	0.57759	48.47	83.93	-0.79188
NODE_31_length_49832_cov_21.0539_ID_2272:43281-45366		0.00027	0.99973	0.57823	0.57752	218.65	378.61	-0.79207
NODE_1_length_446704_cov_20.4868_ID_2212:508-1036		0.00871	0.99129	0.57947	0.57579	42.11	73.14	-0.79637
NODE_4_length_288658_cov_20.1336_ID_2218:103379-104576		0.03136	0.96864	0.58134	0.57536	25.76	44.78	-0.79745
NODE_14_length_162020_cov_20.0223_ID_2238:129372-130614		0.00769	0.99231	0.57583	0.57526	274.93	477.92	-0.79771
NODE_10_length_192622_cov_21.0874_ID_2230:4804-5578		1e-05	0.99999	0.57412	0.57331	193.6	337.7	-0.80261
NODE_22_length_77228_cov_20.3355_ID_2254:71862-72354		0.01637	0.98363	0.57361	0.573	253.62	442.62	-0.80341
NODE_45_length_18793_cov_22.7146_ID_2300:11286-12426		0	1	0.57261	0.57192	224.13	391.9	-0.80613
NODE_23_length_70985_cov_21.2858_ID_2256:69480-70767		0.03003	0.96997	0.57207	0.57189	846.34	1479.9	-0.80619
NODE_5_length_276834_cov_19.8383_ID_2220:254550-257136		0.01071	0.98929	0.57016	0.56987	548.87	963.15	-0.81129
NODE_33_length_41989_cov_16.8585_ID_2276:3957-5451		0.03957	0.96043	0.57021	0.5698	379.56	666.14	-0.81149
NODE_2_length_349297_cov_21.1495_ID_2214:188730-190179		0.00972	0.99028	0.56999	0.56905	165.52	290.87	-0.81338
NODE_16_length_116224_cov_21.0475_ID_2242:64499-65651		0.00445	0.99555	0.57002	0.56892	141.6	248.91	-0.81371
NODE_14_length_162020_cov_20.0223_ID_2238:111210-112191		0.02195	0.97805	0.56711	0.56532	87.14	154.15	-0.82286
NODE_2_length_349297_cov_21.1495_ID_2214:191661-193230		0	1	0.56532	0.56459	216.4	383.29	-0.82472
NODE_39_length_28892_cov_19.0712_ID_2288:10392-11964		0.00047	0.99953	0.56428	0.56351	205.4	364.51	-0.82748
NODE_2_length_349297_cov_21.1495_ID_2214:187204-188731		0	1	0.56386	0.56322	244.21	433.61	-0.82824
NODE_5_length_276834_cov_19.8383_ID_2220:17852-18749		0	1	0.5616	0.56131	551.2	982	-0.83313
NODE_3_length_336714_cov_20.5608_ID_2216:25999-26917		0.01108	0.98892	0.56267	0.56114	102.5	182.68	-0.83357
NODE_4_length_288658_cov_20.1336_ID_2218:34777-38014		0	1	0.56103	0.56045	271.43	484.32	-0.83535
NODE_26_length_60927_cov_19.8843_ID_2262:6614-7784		0.00022	0.99978	0.55976	0.5597	2435.05	4350.68	-0.83729
NODE_5_length_276834_cov_19.8383_ID_2220:266718-267975		0.01177	0.98823	0.55947	0.5591	426.04	762.03	-0.83883
NODE_5_length_276834_cov_19.8383_ID_2220:36841-37666		0.00246	0.99754	0.55919	0.55906	1232.75	2205.07	-0.83893
NODE_4_length_288658_cov_20.1336_ID_2218:211105-212248		3e-05	0.99997	0.5597	0.55775	80.66	144.62	-0.8423
NODE_1_length_446704_cov_20.4868_ID_2212:334006-334786		0.03517	0.96483	0.55992	0.55677	49.75	89.36	-0.84485
NODE_37_length_31367_cov_21.2894_ID_2284:14631-15402		0.00166	0.99834	0.55746	0.55633	139.27	250.35	-0.84599
NODE_58_length_8049_cov_11.0234_ID_2326:1694-3146		0	1	0.55421	0.55384	421.95	761.87	-0.85246
NODE_8_length_226847_cov_20.6696_ID_2226:109429-111322		0.01282	0.98718	0.55389	0.55366	675.46	1219.99	-0.85293
NODE_15_length_123652_cov_19.9455_ID_2240:75672-76257		0.00895	0.99105	0.55606	0.55352	61.8	111.65	-0.85328
NODE_5_length_276834_cov_19.8383_ID_2220:9484-10747		0	1	0.55421	0.55348	216.32	390.85	-0.8534
NODE_11_length_185985_cov_19.5696_ID_2232:176759-177452		0.01633	0.98367	0.55386	0.55257	121.71	220.27	-0.85578
NODE_29_length_56161_cov_19.884_ID_2268:5676-7320		0.01016	0.98984	0.55246	0.55243	4810.89	8708.59	-0.85613
NODE_5_length_276834_cov_19.8383_ID_2220:8003-9482		0.00298	0.99702	0.55148	0.55056	171.22	311.01	-0.86102
NODE_16_length_116224_cov_21.0475_ID_2242:94748-96032		0.00031	0.99969	0.55269	0.54985	55.35	100.67	-0.86288
NODE_26_length_60927_cov_19.8843_ID_2262:42817-43180		9e-05	0.99991	0.55168	0.54972	80.04	145.61	-0.86324
NODE_15_length_123652_cov_19.9455_ID_2240:86684-87491		0	1	0.54971	0.54851	131.32	239.42	-0.86642
NODE_9_length_192903_cov_20.8972_ID_2228:169519-171274		1e-05	0.99999	0.5454	0.54508	486.84	893.17	-0.87546
NODE_6_length_269480_cov_20.5655_ID_2222:66962-67457		0.00494	0.99506	0.54537	0.54443	168.93	310.3	-0.87718
NODE_2_length_349297_cov_21.1495_ID_2214:92634-93573		0	1	0.54407	0.54309	162.37	298.98	-0.88073
NODE_29_length_56161_cov_19.884_ID_2268:3189-4638		0.00758	0.99242	0.54251	0.54248	4701.79	8667.26	-0.88236
NODE_5_length_276834_cov_19.8383_ID_2220:178689-180723		0	1	0.5423	0.54156	214.33	395.78	-0.88481
NODE_32_length_43998_cov_19.0801_ID_2274:34416-35661		0.0012	0.9988	0.54457	0.54153	51.83	95.71	-0.88489
NODE_31_length_49832_cov_21.0539_ID_2272:14060-14960		0.00721	0.99279	0.54198	0.54134	250.3	462.37	-0.88538
NODE_12_length_182902_cov_20.737_ID_2234:74483-76052		0.00031	0.99969	0.54284	0.54128	101.8	188.07	-0.88554
NODE_11_length_185985_cov_19.5696_ID_2232:123888-124146		0.04352	0.95648	0.54333	0.54004	47.97	88.84	-0.88886
NODE_9_length_192903_cov_20.8972_ID_2228:148677-150519		0.0162	0.9838	0.54033	0.53946	183.62	340.38	-0.8904
NODE_18_length_103837_cov_20.8298_ID_2246:23333-25265		9e-05	0.99991	0.53817	0.53808	1837.62	3415.15	-0.89411
NODE_1_length_446704_cov_20.4868_ID_2212:201690-203202		0.00062	0.99938	0.54147	0.53735	38.14	70.98	-0.89607
NODE_9_length_192903_cov_20.8972_ID_2228:146151-147474		0.04231	0.95769	0.53812	0.53683	122.86	228.88	-0.89747
NODE_10_length_192622_cov_21.0874_ID_2230:24796-25555		0	1	0.53447	0.53381	238.94	447.62	-0.9056
NODE_20_length_89579_cov_30.6579_ID_2250:26218-27184		0.03764	0.96236	0.53671	0.53364	51.52	96.56	-0.90605
NODE_13_length_170080_cov_19.999_ID_2236:4158-5145		0.01424	0.98576	0.53406	0.53282	127.39	239.1	-0.90829
NODE_5_length_276834_cov_19.8383_ID_2220:4305-6027		0.00102	0.99898	0.53189	0.53162	592.76	1115	-0.91152
NODE_18_length_103837_cov_20.8298_ID_2246:89773-91909		0.00121	0.99879	0.53108	0.53094	1073.47	2021.86	-0.91339
NODE_3_length_336714_cov_20.5608_ID_2216:147892-148750		0.01985	0.98015	0.53539	0.52969	27.58	52.08	-0.91678
NODE_13_length_170080_cov_19.999_ID_2236:119810-121913		0	1	0.5303	0.5289	113.6	214.8	-0.91894
NODE_4_length_288658_cov_20.1336_ID_2218:193411-195064		0.03114	0.96886	0.53402	0.5288	30.15	57.02	-0.91921
NODE_28_length_58298_cov_20.8253_ID_2266:31689-32925		0	1	0.52914	0.52745	93.61	177.49	-0.9229
NODE_7_length_267149_cov_20.4885_ID_2224:94314-95250		0.04159	0.95841	0.53462	0.52698	20.49	38.89	-0.92418
NODE_3_length_336714_cov_20.5608_ID_2216:156782-157793		0.04292	0.95708	0.52706	0.52648	273.84	520.14	-0.92556
NODE_7_length_267149_cov_20.4885_ID_2224:106018-107281		0	1	0.52704	0.52599	150.08	285.33	-0.92691
NODE_1_length_446704_cov_20.4868_ID_2212:6484-7498	BUPNP1_00011	0.00593	0.99407	0.52537	0.52429	147.14	280.65	-0.93157
NODE_22_length_77228_cov_20.3355_ID_2254:53012-54443		0	1	0.52352	0.52231	131.67	252.11	-0.93702
NODE_11_length_185985_cov_19.5696_ID_2232:116759-118052		8e-05	0.99992	0.52315	0.52159	102.36	196.25	-0.939
NODE_14_length_162020_cov_20.0223_ID_2238:22544-23732		0.00108	0.99892	0.52148	0.52121	575.57	1104.32	-0.94007
NODE_20_length_89579_cov_30.6579_ID_2250:6101-7997		0.04346	0.95654	0.52995	0.51968	15.19	29.23	-0.94431
NODE_8_length_226847_cov_20.6696_ID_2226:197190-198372		0.00094	0.99906	0.5245	0.51933	30.52	58.78	-0.94526
NODE_4_length_288658_cov_20.1336_ID_2218:50149-51127		0	1	0.51992	0.51926	241.04	464.2	-0.94546
NODE_7_length_267149_cov_20.4885_ID_2224:229007-230477		0.0305	0.9695	0.51913	0.51897	972.08	1873.1	-0.94628
NODE_10_length_192622_cov_21.0874_ID_2230:85039-87769		0	1	0.51883	0.51768	138.13	266.84	-0.94986
NODE_7_length_267149_cov_20.4885_ID_2224:207296-208511		0.00024	0.99976	0.51838	0.51761	205.39	396.81	-0.95007
NODE_30_length_51928_cov_20.4798_ID_2270:16306-16966		0.00049	0.99951	0.51797	0.51537	61.03	118.42	-0.95632
NODE_5_length_276834_cov_19.8383_ID_2220:10843-12370		0.03515	0.96485	0.51263	0.51247	1027.59	2005.17	-0.96446
NODE_29_length_56161_cov_19.884_ID_2268:18243-19173		4e-05	0.99996	0.51252	0.5119	258.87	505.71	-0.96605
NODE_11_length_185985_cov_19.5696_ID_2232:65703-67299		0.00431	0.99569	0.51121	0.51023	161.67	316.87	-0.97079
NODE_7_length_267149_cov_20.4885_ID_2224:116217-118341		0	1	0.5106	0.50985	213.56	418.88	-0.97185
NODE_35_length_36752_cov_33.9051_ID_2280:31561-33184	fadK_2,locus|5702_BUPNP1_04662	0.00607	0.99393	0.51083	0.50952	121.81	239.07	-0.97278
NODE_3_length_336714_cov_20.5608_ID_2216:198873-199260		0.01005	0.98995	0.50942	0.50931	1480.71	2907.3	-0.97338
NODE_3_length_336714_cov_20.5608_ID_2216:126801-127551		0.00262	0.99738	0.50796	0.50682	139.8	275.85	-0.98045
NODE_5_length_276834_cov_19.8383_ID_2220:51765-52671		0.00531	0.99469	0.50762	0.50546	73.74	145.9	-0.98432
NODE_4_length_288658_cov_20.1336_ID_2218:56567-57815		0.00509	0.99491	0.50702	0.50544	100.81	199.47	-0.98438
NODE_9_length_192903_cov_20.8972_ID_2228:2361-3675		0.01091	0.98909	0.50492	0.5043	254.76	505.19	-0.98765
NODE_18_length_103837_cov_20.8298_ID_2246:60156-61968		0.03439	0.96561	0.50437	0.50424	1217.08	2413.7	-0.98781
NODE_21_length_84954_cov_19.8725_ID_2252:5494-8995		0.00052	0.99948	0.50442	0.50421	751.93	1491.33	-0.98791
NODE_3_length_336714_cov_20.5608_ID_2216:84407-86735		0	1	0.50592	0.50324	59.16	117.57	-0.99069
NODE_2_length_349297_cov_21.1495_ID_2214:119981-120470		2e-05	0.99998	0.50535	0.50311	71.02	141.17	-0.99106
NODE_18_length_103837_cov_20.8298_ID_2246:8038-10387		0	1	0.50525	0.50306	72.62	144.36	-0.99118
NODE_9_length_192903_cov_20.8972_ID_2228:188456-190934		0	1	0.50329	0.50252	206.11	410.17	-0.99274
NODE_7_length_267149_cov_20.4885_ID_2224:50197-51511		0.04399	0.95601	0.50214	0.50185	536.17	1068.4	-0.99468
NODE_2_length_349297_cov_21.1495_ID_2214:90179-90863		6e-05	0.99994	0.50066	0.5001	286.52	572.93	-0.99971
NODE_4_length_288658_cov_20.1336_ID_2218:238721-240233		0	1	0.50028	0.49987	396.22	792.66	-1.00037
NODE_2_length_349297_cov_21.1495_ID_2214:276420-277125		6e-05	0.99994	0.50262	0.49884	41.97	84.14	-1.00334
NODE_4_length_288658_cov_20.1336_ID_2218:61213-62170		0	1	0.49874	0.49861	1168.69	2343.91	-1.00402
NODE_31_length_49832_cov_21.0539_ID_2272:4040-5138		0.00157	0.99843	0.49868	0.49786	193.13	387.93	-1.0062
NODE_11_length_185985_cov_19.5696_ID_2232:48324-49575		0.00843	0.99157	0.49886	0.49775	143.27	287.84	-1.00652
NODE_28_length_58298_cov_20.8253_ID_2266:20137-20803		0.00533	0.99467	0.50152	0.49767	41.1	82.59	-1.00675
NODE_8_length_226847_cov_20.6696_ID_2226:83392-84607		0.00094	0.99906	0.502	0.49712	32.41	65.2	-1.00832
NODE_21_length_84954_cov_19.8725_ID_2252:30767-31835		0	1	0.49901	0.49688	74.54	150.02	-1.00903
NODE_4_length_288658_cov_20.1336_ID_2218:5771-7553		0.00047	0.99953	0.49675	0.49667	1965.33	3957.05	-1.00965
NODE_49_length_15191_cov_27.2475_ID_2308:12864-13635		0.04945	0.95055	0.50871	0.49657	12.83	25.85	-1.00993
NODE_1_length_446704_cov_20.4868_ID_2212:218838-220683		0.00297	0.99703	0.49682	0.49608	215.65	434.73	-1.01136
NODE_11_length_185985_cov_19.5696_ID_2232:63600-65544		0.00669	0.99331	0.4963	0.49606	669.93	1350.52	-1.01142
NODE_11_length_185985_cov_19.5696_ID_2232:141913-142594		0.04407	0.95593	0.49804	0.49592	75.15	151.54	-1.01182
NODE_11_length_185985_cov_19.5696_ID_2232:91064-93833		0.00036	0.99964	0.49595	0.49561	470.61	949.57	-1.01272
NODE_6_length_269480_cov_20.5655_ID_2222:117692-119336		0	1	0.49638	0.49513	127.44	257.4	-1.01412
NODE_9_length_192903_cov_20.8972_ID_2228:32-890		0.04423	0.95577	0.49589	0.49493	166.04	335.49	-1.01469
NODE_1_length_446704_cov_20.4868_ID_2212:329915-330299		0	1	0.49525	0.49439	184.04	372.26	-1.01629
NODE_9_length_192903_cov_20.8972_ID_2228:182888-183587		0.00078	0.99922	0.49387	0.49377	1519.17	3076.71	-1.0181
NODE_14_length_162020_cov_20.0223_ID_2238:18424-19576		1e-05	0.99999	0.49434	0.49306	123.88	251.26	-1.02018
NODE_26_length_60927_cov_19.8843_ID_2262:26373-27777	mprB,locus|5702_BUPNP1_04232	0	1	0.49539	0.49302	67.02	135.95	-1.02028
NODE_2_length_349297_cov_21.1495_ID_2214:40266-41082		0.04091	0.95909	0.49582	0.49096	32.56	66.32	-1.02631
NODE_9_length_192903_cov_20.8972_ID_2228:18553-20206		0.00768	0.99232	0.49082	0.49008	216.54	441.85	-1.0289
NODE_17_length_107472_cov_20.9247_ID_2244:66344-68867		0	1	0.48925	0.48724	79.3	162.77	-1.03728
NODE_19_length_94479_cov_21.9741_ID_2248:81185-82220		0.00402	0.99598	0.48734	0.4872	1109.46	2277.24	-1.03742
NODE_2_length_349297_cov_21.1495_ID_2214:12645-14187		0.03459	0.96541	0.48652	0.48634	916.23	1883.94	-1.03996
NODE_9_length_192903_cov_20.8972_ID_2228:190942-192763		1e-05	0.99999	0.48701	0.48626	211.55	435.07	-1.04021
NODE_14_length_162020_cov_20.0223_ID_2238:113052-113859		6e-05	0.99994	0.4867	0.486	224.79	462.55	-1.04098
NODE_3_length_336714_cov_20.5608_ID_2216:23739-25953		0	1	0.48656	0.48546	144.33	297.31	-1.04259
NODE_14_length_162020_cov_20.0223_ID_2238:112256-113006		0.02206	0.97794	0.48588	0.48451	116.46	240.38	-1.04539
NODE_6_length_269480_cov_20.5655_ID_2222:164989-166207		0.01579	0.98421	0.49496	0.48444	14.86	30.68	-1.04561
NODE_14_length_162020_cov_20.0223_ID_2238:26154-26757		5e-05	0.99995	0.48646	0.48413	68.34	141.17	-1.04653
NODE_18_length_103837_cov_20.8298_ID_2246:52165-53878		0	1	0.48578	0.48401	89.8	185.55	-1.04688
NODE_12_length_182902_cov_20.737_ID_2234:37759-38809		0.02426	0.97574	0.48784	0.48323	34.28	70.96	-1.04923
NODE_24_length_67812_cov_19.9146_ID_2258:48475-50209		0	1	0.48341	0.48242	160	331.67	-1.05164
NODE_7_length_267149_cov_20.4885_ID_2224:5862-11694		0	1	0.48259	0.48226	481.53	998.5	-1.05212
NODE_9_length_192903_cov_20.8972_ID_2228:6560-7736		0.02909	0.97091	0.48845	0.48132	22.06	45.84	-1.05494
NODE_2_length_349297_cov_21.1495_ID_2214:60131-60794		0.01297	0.98703	0.48778	0.48064	22.01	45.8	-1.05697
NODE_2_length_349297_cov_21.1495_ID_2214:198551-199079		0	1	0.48056	0.48026	530.63	1104.89	-1.05812
NODE_2_length_349297_cov_21.1495_ID_2214:291851-293021		3e-05	0.99997	0.48005	0.4793	211.75	441.81	-1.061
NODE_3_length_336714_cov_20.5608_ID_2216:60845-61523		0.00023	0.99977	0.48369	0.47826	29.05	60.76	-1.06412
NODE_27_length_59767_cov_18.9281_ID_2264:19187-21674		0	1	0.47844	0.47809	446.89	934.75	-1.06466
NODE_3_length_336714_cov_20.5608_ID_2216:181046-181940		0	1	0.47809	0.47752	278.12	582.44	-1.06637
NODE_16_length_116224_cov_21.0475_ID_2242:47611-48712		0.01477	0.98523	0.48141	0.47588	28.5	59.91	-1.07133
NODE_1_length_446704_cov_20.4868_ID_2212:2499-3753		0.00313	0.99687	0.47634	0.47578	281.24	591.13	-1.07164
NODE_54_length_11873_cov_22.6925_ID_2318:4546-5401		4e-05	0.99996	0.47528	0.47474	297.86	627.41	-1.07478
NODE_3_length_336714_cov_20.5608_ID_2216:175640-176510		6e-05	0.99994	0.47481	0.47244	66.89	141.59	-1.0818
NODE_4_length_288658_cov_20.1336_ID_2218:258077-259157		0	1	0.47303	0.47221	194.28	411.44	-1.0825
NODE_22_length_77228_cov_20.3355_ID_2254:22515-23586		0.00015	0.99985	0.47306	0.4714	95.9	203.45	-1.08497
NODE_2_length_349297_cov_21.1495_ID_2214:69577-70513	ssuD_1,locus|5702_BUPNP1_00442	3e-05	0.99997	0.47122	0.47031	175.04	372.2	-1.08831
NODE_12_length_182902_cov_20.737_ID_2234:14069-17522		0.00067	0.99933	0.46962	0.46945	913.78	1946.51	-1.09096
NODE_2_length_349297_cov_21.1495_ID_2214:313828-314929		0.00949	0.99051	0.46934	0.46922	1321.33	2816.02	-1.09166
NODE_14_length_162020_cov_20.0223_ID_2238:64545-67308		8e-05	0.99992	0.46999	0.46895	153.4	327.13	-1.09248
NODE_7_length_267149_cov_20.4885_ID_2224:60458-61601		0	1	0.46878	0.46814	249.63	533.25	-1.09497
NODE_6_length_269480_cov_20.5655_ID_2222:202718-203903		0.0278	0.9722	0.47955	0.46778	13.21	28.24	-1.09609
NODE_4_length_288658_cov_20.1336_ID_2218:45391-47554		0	1	0.46863	0.46753	145.07	310.3	-1.09686
NODE_32_length_43998_cov_19.0801_ID_2274:22081-23296		0.01105	0.98895	0.46766	0.46702	249.39	534	-1.09843
NODE_11_length_185985_cov_19.5696_ID_2232:46715-48275		0	1	0.46645	0.46484	98.09	211.03	-1.1052
NODE_28_length_58298_cov_20.8253_ID_2266:46-4201		2e-05	0.99998	0.46345	0.46266	199.44	431.09	-1.11198
NODE_7_length_267149_cov_20.4885_ID_2224:149902-150679	sdhB,locus|5702_BUPNP1_01909	0.00063	0.99937	0.46165	0.46147	893.83	1936.92	-1.11569
NODE_20_length_89579_cov_30.6579_ID_2250:74304-76683		0.0453	0.9547	0.46664	0.46133	29.59	64.15	-1.11613
NODE_20_length_89579_cov_30.6579_ID_2250:25115-26204		0	1	0.46343	0.46095	63.75	138.31	-1.11733
NODE_2_length_349297_cov_21.1495_ID_2214:21730-22690		0	1	0.46177	0.46086	175.34	380.48	-1.11759
NODE_18_length_103837_cov_20.8298_ID_2246:38643-41019		6e-05	0.99994	0.46052	0.46036	943.05	2048.53	-1.11918
NODE_13_length_170080_cov_19.999_ID_2236:86569-88324		0.03503	0.96497	0.45995	0.45985	1575.32	3425.72	-1.12076
NODE_1_length_446704_cov_20.4868_ID_2212:235461-236736		0.01151	0.98849	0.46149	0.45961	84.08	182.95	-1.12153
NODE_8_length_226847_cov_20.6696_ID_2226:126928-128050		0.00063	0.99937	0.45759	0.45738	754.55	1649.72	-1.12853
NODE_9_length_192903_cov_20.8972_ID_2228:85070-88577		0.02802	0.97198	0.45725	0.45724	20053.5	43857.8	-1.12898
NODE_24_length_67812_cov_19.9146_ID_2258:63242-64580		0	1	0.45813	0.45671	110.83	242.69	-1.13066
NODE_3_length_336714_cov_20.5608_ID_2216:246932-247988		0.00172	0.99828	0.4584	0.4567	93.28	204.26	-1.13067
NODE_8_length_226847_cov_20.6696_ID_2226:121758-122634		0.01842	0.98158	0.4687	0.45649	12.68	27.79	-1.13136
NODE_19_length_94479_cov_21.9741_ID_2248:80274-81045		0.00815	0.99185	0.45654	0.45615	416.45	912.98	-1.1324
NODE_6_length_269480_cov_20.5655_ID_2222:166224-167298		0.0065	0.9935	0.46593	0.45606	15.77	34.59	-1.13269
NODE_2_length_349297_cov_21.1495_ID_2214:193226-195131		5e-05	0.99995	0.45561	0.45537	654.85	1438.08	-1.13488
NODE_5_length_276834_cov_19.8383_ID_2220:250589-251852		0.0004	0.9996	0.45617	0.45504	140.01	307.7	-1.13594
NODE_1_length_446704_cov_20.4868_ID_2212:74502-75195		0.0418	0.9582	0.45538	0.45479	268.6	590.61	-1.13673
NODE_17_length_107472_cov_20.9247_ID_2244:23850-28077		0	1	0.45533	0.45443	176.49	388.38	-1.13787
NODE_26_length_60927_cov_19.8843_ID_2262:9493-10585		0	1	0.45507	0.45443	247.16	543.9	-1.13788
NODE_9_length_192903_cov_20.8972_ID_2228:174971-176153		0	1	0.45468	0.45416	306.8	675.54	-1.13873
NODE_2_length_349297_cov_21.1495_ID_2214:343475-345134		0.02021	0.97979	0.45557	0.45291	59.18	130.68	-1.14271
NODE_2_length_349297_cov_21.1495_ID_2214:52477-53239		2e-05	0.99998	0.45442	0.45261	87.33	192.96	-1.14365
NODE_5_length_276834_cov_19.8383_ID_2220:24589-26353		0	1	0.45399	0.45251	106.72	235.86	-1.14396
NODE_8_length_226847_cov_20.6696_ID_2226:91192-93670		0	1	0.45231	0.45187	362.21	801.59	-1.14601
NODE_1_length_446704_cov_20.4868_ID_2212:19588-20740		5e-05	0.99995	0.45113	0.45086	578	1282.02	-1.14926
NODE_1_length_446704_cov_20.4868_ID_2212:287144-288461		1e-05	0.99999	0.4503	0.44939	172.64	384.19	-1.15397
NODE_7_length_267149_cov_20.4885_ID_2224:219779-220769		0	1	0.44989	0.44895	166.95	371.87	-1.15538
NODE_29_length_56161_cov_19.884_ID_2268:8775-9024		0.00416	0.99584	0.44875	0.44785	175.56	392.02	-1.1589
NODE_13_length_170080_cov_19.999_ID_2236:145372-148531		0.00451	0.99549	0.44699	0.44676	701.98	1571.26	-1.16241
NODE_4_length_288658_cov_20.1336_ID_2218:135201-136134		0	1	0.44646	0.44532	137.85	309.56	-1.16709
NODE_37_length_31367_cov_21.2894_ID_2284:21435-22257		0.00055	0.99945	0.44526	0.44509	930.31	2090.19	-1.16784
NODE_18_length_103837_cov_20.8298_ID_2246:91944-93159		0.00011	0.99989	0.44516	0.44483	476.48	1071.17	-1.16867
NODE_32_length_43998_cov_19.0801_ID_2274:28668-29358		0.00653	0.99347	0.44632	0.44444	83.44	187.76	-1.16995
NODE_11_length_185985_cov_19.5696_ID_2232:144091-144898		0.00765	0.99235	0.44437	0.4442	913.2	2055.86	-1.17073
NODE_32_length_43998_cov_19.0801_ID_2274:14151-15177		1e-05	0.99999	0.44253	0.44145	145.49	329.6	-1.17968
NODE_27_length_59767_cov_18.9281_ID_2264:13201-14275		0.00275	0.99725	0.4423	0.44045	84.84	192.63	-1.18294
NODE_3_length_336714_cov_20.5608_ID_2216:155364-156786		3e-05	0.99997	0.44101	0.44043	269.88	612.78	-1.18303
NODE_3_length_336714_cov_20.5608_ID_2216:59367-60771		5e-05	0.99995	0.44026	0.4402	2717.68	6173.76	-1.18377
NODE_32_length_43998_cov_19.0801_ID_2274:23324-24713		3e-05	0.99997	0.44078	0.44011	234.34	532.48	-1.18407
NODE_16_length_116224_cov_21.0475_ID_2242:84205-85039		0.00802	0.99198	0.44853	0.43992	18	40.94	-1.18468
NODE_28_length_58298_cov_20.8253_ID_2266:39518-41384		3e-05	0.99997	0.43991	0.43974	896.72	2039.22	-1.18528
NODE_16_length_116224_cov_21.0475_ID_2242:37457-38642		0.0002	0.9998	0.43888	0.43837	307.89	702.36	-1.18977
NODE_13_length_170080_cov_19.999_ID_2236:63852-64890		5e-05	0.99995	0.43867	0.4381	275.79	629.53	-1.19067
NODE_6_length_269480_cov_20.5655_ID_2222:13922-15161		0.00802	0.99198	0.43992	0.43696	52.71	120.65	-1.19444
NODE_2_length_349297_cov_21.1495_ID_2214:346975-348214		0.00774	0.99226	0.43827	0.43693	116.62	266.93	-1.19454
NODE_7_length_267149_cov_20.4885_ID_2224:194810-196601		0.00019	0.99981	0.43683	0.43672	1462.35	3348.52	-1.19522
NODE_34_length_39416_cov_19.7447_ID_2278:34432-36433		0	1	0.43789	0.43664	125.57	287.58	-1.19547
NODE_18_length_103837_cov_20.8298_ID_2246:51540-52185		4e-05	0.99996	0.4421	0.43633	26.95	61.78	-1.19651
NODE_1_length_446704_cov_20.4868_ID_2212:91431-91989		0.00929	0.99071	0.44629	0.43457	13.11	30.18	-1.20233
NODE_9_length_192903_cov_20.8972_ID_2228:135042-136047		0	1	0.436	0.43452	105.65	243.16	-1.20251
NODE_3_length_336714_cov_20.5608_ID_2216:81974-83264		0	1	0.43472	0.43431	390.15	898.33	-1.20319
NODE_5_length_276834_cov_19.8383_ID_2220:52739-55133		0	1	0.43369	0.43335	469.63	1083.72	-1.20638
NODE_12_length_182902_cov_20.737_ID_2234:144846-146139		2e-05	0.99998	0.43648	0.43275	41.68	96.34	-1.2084
NODE_3_length_336714_cov_20.5608_ID_2216:168919-169909		0	1	0.43312	0.43263	323.41	747.56	-1.20878
NODE_26_length_60927_cov_19.8843_ID_2262:21753-22680		0.04294	0.95706	0.44713	0.43262	10.52	24.33	-1.20883
NODE_16_length_116224_cov_21.0475_ID_2242:36579-37461		0	1	0.43367	0.43241	124.67	288.33	-1.20951
NODE_38_length_30683_cov_26.7914_ID_2286:21065-22883		0.00472	0.99528	0.43118	0.43012	147.22	342.3	-1.21719
NODE_3_length_336714_cov_20.5608_ID_2216:160482-161016		0.00337	0.99663	0.43122	0.42903	71	165.5	-1.22086
NODE_4_length_288658_cov_20.1336_ID_2218:60382-61168		3e-05	0.99997	0.42903	0.42886	890	2075.3	-1.22143
NODE_26_length_60927_cov_19.8843_ID_2262:5182-6166		0	1	0.42992	0.4288	139.81	326.06	-1.22162
NODE_3_length_336714_cov_20.5608_ID_2216:192293-192785		0	1	0.43063	0.4287	80.68	188.21	-1.22197
NODE_11_length_185985_cov_19.5696_ID_2232:10096-11371		0.01838	0.98162	0.42664	0.42584	195.2	458.4	-1.23163
NODE_37_length_31367_cov_21.2894_ID_2284:11766-13407		0	1	0.42661	0.4257	170.19	399.81	-1.23211
NODE_14_length_162020_cov_20.0223_ID_2238:61004-62021		0.0181	0.9819	0.42457	0.42437	801.04	1887.61	-1.2366
NODE_37_length_31367_cov_21.2894_ID_2284:13671-14544		0	1	0.42256	0.42171	183.04	434.05	-1.24566
NODE_8_length_226847_cov_20.6696_ID_2226:181845-182943		0	1	0.42311	0.42163	105	249.05	-1.24595
NODE_11_length_185985_cov_19.5696_ID_2232:56295-57393		0.00032	0.99968	0.42051	0.41961	172.25	410.5	-1.25287
NODE_2_length_349297_cov_21.1495_ID_2214:213092-215597		0.01955	0.98045	0.41797	0.41789	1773.75	4244.59	-1.25881
NODE_10_length_192622_cov_21.0874_ID_2230:69681-70533	clcA_2,locus|5702_BUPNP1_02483	1e-05	0.99999	0.41832	0.41777	282.59	676.44	-1.25922
NODE_16_length_116224_cov_21.0475_ID_2242:16635-17847		0.00014	0.99986	0.42001	0.41756	62.99	150.86	-1.25996
NODE_17_length_107472_cov_20.9247_ID_2244:33879-39375		0.00265	0.99735	0.41893	0.41607	53.93	129.63	-1.2651
NODE_14_length_162020_cov_20.0223_ID_2238:81599-83723		0.00225	0.99775	0.41609	0.41594	1062.03	2553.33	-1.26554
NODE_20_length_89579_cov_30.6579_ID_2250:78663-80139		0.00835	0.99165	0.41669	0.4153	111.63	268.8	-1.26777
NODE_1_length_446704_cov_20.4868_ID_2212:180674-182372		0	1	0.41517	0.41472	340.12	820.14	-1.2698
NODE_18_length_103837_cov_20.8298_ID_2246:74427-75417		0.00023	0.99977	0.41644	0.41385	59.56	143.92	-1.27282
NODE_27_length_59767_cov_18.9281_ID_2264:8387-8897		0.00038	0.99962	0.41685	0.41266	36.67	88.87	-1.27698
NODE_39_length_28892_cov_19.0712_ID_2288:4168-6049		8e-05	0.99992	0.41282	0.41249	469.63	1138.53	-1.27757
NODE_4_length_288658_cov_20.1336_ID_2218:256766-257336		1e-05	0.99999	0.41187	0.41165	710.72	1726.52	-1.2805
NODE_29_length_56161_cov_19.884_ID_2268:8201-8762		0.00084	0.99916	0.41173	0.41164	1735.71	4216.58	-1.28054
NODE_4_length_288658_cov_20.1336_ID_2218:254705-255833		3e-05	0.99997	0.40978	0.40971	2100.48	5126.8	-1.28733
NODE_2_length_349297_cov_21.1495_ID_2214:8164-11419		0	1	0.40965	0.40932	469.27	1146.49	-1.28871
NODE_5_length_276834_cov_19.8383_ID_2220:264854-266045		0.00274	0.99726	0.40886	0.40868	863.8	2113.66	-1.29096
NODE_1_length_446704_cov_20.4868_ID_2212:18189-19575		3e-05	0.99997	0.40866	0.40841	631.2	1545.5	-1.2919
NODE_10_length_192622_cov_21.0874_ID_2230:26641-27244		0.03086	0.96914	0.42784	0.4076	7.35	18.05	-1.29477
NODE_29_length_56161_cov_19.884_ID_2268:9114-9801		1e-05	0.99999	0.40765	0.40746	787.99	1933.95	-1.29529
NODE_3_length_336714_cov_20.5608_ID_2216:5697-6627		0	1	0.40832	0.40731	152.61	374.7	-1.2958
NODE_3_length_336714_cov_20.5608_ID_2216:165182-165833		0	1	0.40842	0.4065	79.97	196.75	-1.29867
NODE_6_length_269480_cov_20.5655_ID_2222:266556-267732		0.0046	0.9954	0.41996	0.40614	10.88	26.8	-1.29996
NODE_4_length_288658_cov_20.1336_ID_2218:174709-175780		0	1	0.40874	0.40573	50.79	125.19	-1.30142
NODE_16_length_116224_cov_21.0475_ID_2242:12916-14122		0.01639	0.98361	0.40554	0.40552	5589.23	13783	-1.30216
NODE_8_length_226847_cov_20.6696_ID_2226:143858-144347		0	1	0.40421	0.40227	78.95	196.29	-1.31377
NODE_3_length_336714_cov_20.5608_ID_2216:17185-18775		0	1	0.40197	0.40007	80.51	201.25	-1.32167
NODE_15_length_123652_cov_19.9455_ID_2240:69504-70782		0.01278	0.98722	0.40737	0.39893	17.9	44.89	-1.32578
NODE_18_length_103837_cov_20.8298_ID_2246:98406-99537		0.04791	0.95209	0.42108	0.39882	6.62	16.61	-1.32618
NODE_3_length_336714_cov_20.5608_ID_2216:185861-187481		4e-05	0.99996	0.39973	0.39882	167.41	419.77	-1.32619
NODE_16_length_116224_cov_21.0475_ID_2242:57142-59245		0	1	0.40084	0.39852	65.75	165	-1.32729
NODE_9_length_192903_cov_20.8972_ID_2228:10618-11641		0	1	0.39905	0.39839	232.22	582.91	-1.32775
NODE_39_length_28892_cov_19.0712_ID_2288:1182-3561		1e-05	0.99999	0.39772	0.39736	424.65	1068.7	-1.33148
NODE_13_length_170080_cov_19.999_ID_2236:160812-161892		8e-05	0.99992	0.398	0.39715	178.37	449.15	-1.33225
NODE_59_length_7555_cov_22.2754_ID_2328:5210-6113		0.00089	0.99911	0.39677	0.39432	62.04	157.36	-1.34256
NODE_16_length_116224_cov_21.0475_ID_2242:42907-43879		0	1	0.39452	0.39374	194.24	493.33	-1.3447
NODE_61_length_6413_cov_23.3651_ID_2332:157-1462		0.00898	0.99102	0.3966	0.39326	45.33	115.29	-1.34645
NODE_2_length_349297_cov_21.1495_ID_2214:22710-23283		0.00014	0.99986	0.39374	0.39276	154.96	394.56	-1.34828
NODE_16_length_116224_cov_21.0475_ID_2242:46192-47590		0.00282	0.99718	0.39774	0.39271	30.04	76.52	-1.34847
NODE_11_length_185985_cov_19.5696_ID_2232:13184-13967		0	1	0.39205	0.39104	148.93	380.87	-1.35463
NODE_36_length_35301_cov_16.8042_ID_2282:15517-17032		0.00245	0.99755	0.39329	0.39015	48.1	123.31	-1.35791
NODE_1_length_446704_cov_20.4868_ID_2212:154577-155309		0.0326	0.9674	0.40393	0.38922	10.07	25.88	-1.36135
NODE_13_length_170080_cov_19.999_ID_2236:143308-143815		0.00011	0.99989	0.3896	0.38892	224.62	577.56	-1.36244
NODE_30_length_51928_cov_20.4798_ID_2270:18300-18876		4e-05	0.99996	0.38825	0.38802	638.55	1645.7	-1.36581
NODE_4_length_288658_cov_20.1336_ID_2218:273026-275096		6e-05	0.99994	0.38855	0.38789	228.36	588.74	-1.36628
NODE_9_length_192903_cov_20.8972_ID_2228:890-2237		0	1	0.38817	0.38762	277.3	715.4	-1.36728
NODE_62_length_6307_cov_20.1095_ID_2334:2473-6193		0	1	0.38822	0.38629	78.12	202.24	-1.37224
NODE_27_length_59767_cov_18.9281_ID_2264:11954-13205		0	1	0.38704	0.38566	109.56	284.1	-1.37459
NODE_16_length_116224_cov_21.0475_ID_2242:21745-22468		5e-05	0.99995	0.39086	0.38542	27.54	71.48	-1.3755
NODE_3_length_336714_cov_20.5608_ID_2216:41251-42271		0	1	0.38451	0.38364	173.89	453.27	-1.38216
NODE_12_length_182902_cov_20.737_ID_2234:24365-25838		0.01041	0.98959	0.38331	0.38286	331.18	865.03	-1.38512
NODE_12_length_182902_cov_20.737_ID_2234:93564-95106		0.00739	0.99261	0.39366	0.38278	13.61	35.58	-1.38543
NODE_2_length_349297_cov_21.1495_ID_2214:14195-19118		0.00533	0.99467	0.38213	0.38207	2606.74	6822.64	-1.38808
NODE_28_length_58298_cov_20.8253_ID_2266:26962-28315		0	1	0.38299	0.38204	158.64	415.25	-1.38821
NODE_11_length_185985_cov_19.5696_ID_2232:106890-108114		0	1	0.38314	0.38193	124.47	325.92	-1.38863
NODE_4_length_288658_cov_20.1336_ID_2218:253047-254709		0	1	0.38171	0.38166	3305.4	8660.58	-1.38964
NODE_3_length_336714_cov_20.5608_ID_2216:47374-48241		0.00318	0.99682	0.3934	0.38079	11.69	30.71	-1.39294
NODE_1_length_446704_cov_20.4868_ID_2212:17214-18057		5e-05	0.99995	0.38062	0.3805	1342.18	3527.4	-1.39402
NODE_29_length_56161_cov_19.884_ID_2268:49427-50300		0	1	0.38168	0.37945	67.12	176.89	-1.39804
NODE_2_length_349297_cov_21.1495_ID_2214:205677-206853		0	1	0.3789	0.37844	325.23	859.43	-1.40187
NODE_8_length_226847_cov_20.6696_ID_2226:25401-26223		0	1	0.37851	0.37776	201.61	533.7	-1.40444
NODE_4_length_288658_cov_20.1336_ID_2218:255829-256666		3e-05	0.99997	0.37745	0.37734	1416.76	3754.62	-1.40606
NODE_6_length_269480_cov_20.5655_ID_2222:5734-7204		0.00197	0.99803	0.38119	0.37674	33.42	88.72	-1.40836
NODE_4_length_288658_cov_20.1336_ID_2218:203579-206429		0.00025	0.99975	0.37675	0.37672	4740.63	12584.1	-1.40845
NODE_7_length_267149_cov_20.4885_ID_2224:91653-93264		0.00018	0.99982	0.37614	0.37611	4213.64	11203.2	-1.41078
NODE_7_length_267149_cov_20.4885_ID_2224:201177-202818		0	1	0.37614	0.37603	1341.23	3566.81	-1.41107
NODE_5_length_276834_cov_19.8383_ID_2220:112586-115247		0.00052	0.99948	0.37585	0.3757	975.89	2597.55	-1.41235
NODE_47_length_18096_cov_18.5152_ID_2304:2583-3666		0	1	0.37552	0.3735	73.74	197.45	-1.42083
NODE_1_length_446704_cov_20.4868_ID_2212:311961-313314		0	1	0.378	0.37334	31.81	85.23	-1.42145
NODE_9_length_192903_cov_20.8972_ID_2228:107582-108989		0.00181	0.99819	0.37957	0.37244	20.69	55.57	-1.42492
NODE_30_length_51928_cov_20.4798_ID_2270:39536-40277		0.021	0.979	0.37652	0.3723	35.17	94.48	-1.42546
NODE_3_length_336714_cov_20.5608_ID_2216:183727-184168		0	1	0.3726	0.37155	142.16	382.63	-1.42837
NODE_8_length_226847_cov_20.6696_ID_2226:3702-4926		0	1	0.37381	0.37106	54.01	145.58	-1.43026
NODE_18_length_103837_cov_20.8298_ID_2246:80429-81965		0	1	0.37047	0.36915	112.04	303.53	-1.43774
NODE_29_length_56161_cov_19.884_ID_2268:19210-20302		6e-05	0.99994	0.36781	0.36736	332.61	905.43	-1.44472
NODE_13_length_170080_cov_19.999_ID_2236:88433-88859		0	1	0.3674	0.36724	933.95	2543.2	-1.44522
NODE_10_length_192622_cov_21.0874_ID_2230:45532-46744		0	1	0.36833	0.36656	83.77	228.55	-1.44787
NODE_2_length_349297_cov_21.1495_ID_2214:90898-91390		0	1	0.36741	0.36654	169.73	463.07	-1.44797
NODE_10_length_192622_cov_21.0874_ID_2230:68403-69531		0.00052	0.99948	0.36884	0.36536	42.34	115.91	-1.45262
NODE_22_length_77228_cov_20.3355_ID_2254:72420-73251		1e-05	0.99999	0.3684	0.36527	47.11	129	-1.45295
NODE_35_length_36752_cov_33.9051_ID_2280:29302-30463		0.00029	0.99971	0.36795	0.36391	36.38	99.98	-1.45834
NODE_1_length_446704_cov_20.4868_ID_2212:332499-333333	phbB_1,locus|5702_BUPNP1_00295	0.00954	0.99046	0.36398	0.36388	1495.76	4110.6	-1.45847
NODE_7_length_267149_cov_20.4885_ID_2224:163066-163879		0.00031	0.99969	0.36713	0.36367	42.49	116.86	-1.45929
NODE_27_length_59767_cov_18.9281_ID_2264:11019-11931		5e-05	0.99995	0.36539	0.36306	63.12	173.86	-1.46171
NODE_40_length_27718_cov_13.9262_ID_2290:20338-21514		0.00937	0.99063	0.38216	0.3629	7.43	20.49	-1.46235
NODE_10_length_192622_cov_21.0874_ID_2230:173501-175271		0.00227	0.99773	0.37385	0.36196	12.17	33.64	-1.46609
NODE_10_length_192622_cov_21.0874_ID_2230:41272-42028		0.00036	0.99964	0.36437	0.36078	40.77	113.02	-1.4708
NODE_16_length_116224_cov_21.0475_ID_2242:62941-64459		0	1	0.36147	0.36076	207.41	574.95	-1.47088
NODE_48_length_16276_cov_29.6982_ID_2306:13688-14570		0.02787	0.97213	0.37544	0.36068	9.74	27.01	-1.47121
NODE_6_length_269480_cov_20.5655_ID_2222:158396-160031		0.02033	0.97967	0.37516	0.35975	9.3	25.88	-1.47495
NODE_1_length_446704_cov_20.4868_ID_2212:314449-315787		2e-05	0.99998	0.36899	0.35937	15.04	41.86	-1.47648
NODE_28_length_58298_cov_20.8253_ID_2266:18050-18899		1e-05	0.99999	0.36356	0.35931	34.36	95.64	-1.47671
NODE_20_length_89579_cov_30.6579_ID_2250:53198-54482		0	1	0.36505	0.35901	24.11	67.18	-1.4779
NODE_7_length_267149_cov_20.4885_ID_2224:248082-249303		0	1	0.35894	0.35798	153.58	429.04	-1.48204
NODE_5_length_276834_cov_19.8383_ID_2220:164473-164746		2e-05	0.99998	0.357	0.35641	251.66	706.1	-1.48838
NODE_4_length_288658_cov_20.1336_ID_2218:38530-39589		0	1	0.35677	0.35578	147.04	413.31	-1.49094
NODE_32_length_43998_cov_19.0801_ID_2274:15965-19034		0.0007	0.9993	0.35579	0.35571	1821.41	5120.56	-1.49124
NODE_5_length_276834_cov_19.8383_ID_2220:18775-20419		0	1	0.35559	0.35548	1337.63	3762.86	-1.49214
NODE_4_length_288658_cov_20.1336_ID_2218:57811-59362		0	1	0.3577	0.35543	64.08	180.31	-1.49238
NODE_13_length_170080_cov_19.999_ID_2236:98964-99531		0	1	0.35704	0.35519	78.69	221.57	-1.49335
NODE_16_length_116224_cov_21.0475_ID_2242:93703-94708		9e-05	0.99991	0.35708	0.35386	45.03	127.27	-1.49876
NODE_1_length_446704_cov_20.4868_ID_2212:29897-32006		0	1	0.35568	0.35385	79.75	225.38	-1.49877
NODE_30_length_51928_cov_20.4798_ID_2270:21474-22770		0	1	0.35458	0.35246	68.41	194.12	-1.50447
NODE_4_length_288658_cov_20.1336_ID_2218:250694-251111		0	1	0.35254	0.35206	302.15	858.27	-1.50612
NODE_2_length_349297_cov_21.1495_ID_2214:4853-8066		0	1	0.35224	0.35147	188.87	537.37	-1.50851
NODE_8_length_226847_cov_20.6696_ID_2226:203012-204008		0.00024	0.99976	0.35148	0.35135	1086.64	3092.8	-1.50904
NODE_7_length_267149_cov_20.4885_ID_2224:150678-152430		5e-05	0.99995	0.35066	0.3506	2170.92	6192.1	-1.51212
NODE_10_length_192622_cov_21.0874_ID_2230:93632-94307		0.02609	0.97391	0.35472	0.35013	31.47	89.88	-1.51402
NODE_7_length_267149_cov_20.4885_ID_2224:153961-155245		0	1	0.35307	0.34988	45.36	129.66	-1.51507
NODE_22_length_77228_cov_20.3355_ID_2254:2840-4586		0	1	0.35215	0.34983	62.32	178.16	-1.51528
NODE_12_length_182902_cov_20.737_ID_2234:109189-110395		7e-05	0.99993	0.35834	0.34898	15.29	43.83	-1.51877
NODE_8_length_226847_cov_20.6696_ID_2226:104370-104907		0.01899	0.98101	0.3528	0.34887	36.67	105.12	-1.51925
NODE_35_length_36752_cov_33.9051_ID_2280:28523-29297		0.00176	0.99824	0.35393	0.34768	22.97	66.09	-1.52416
NODE_1_length_446704_cov_20.4868_ID_2212:107879-109592		0	1	0.34991	0.34762	63.1	181.54	-1.52443
NODE_11_length_185985_cov_19.5696_ID_2232:121699-123790		1e-05	0.99999	0.3475	0.34735	989.25	2848	-1.52554
NODE_27_length_59767_cov_18.9281_ID_2264:5716-7138		0	1	0.34751	0.34708	335.52	966.71	-1.52665
NODE_9_length_192903_cov_20.8972_ID_2228:12406-14527		0.04689	0.95311	0.35172	0.34611	25.54	73.8	-1.53071
NODE_13_length_170080_cov_19.999_ID_2236:77239-79519		0.00055	0.99945	0.35567	0.34537	13.79	39.95	-1.5338
NODE_7_length_267149_cov_20.4885_ID_2224:26-5675		0.00047	0.99953	0.34538	0.3452	793.63	2299.07	-1.53451
NODE_6_length_269480_cov_20.5655_ID_2222:60728-61373		0	1	0.34604	0.34477	113.9	330.37	-1.53628
NODE_15_length_123652_cov_19.9455_ID_2240:19508-20825		0.00542	0.99458	0.36434	0.34404	6.87	19.99	-1.53936
NODE_37_length_31367_cov_21.2894_ID_2284:20944-21439		0	1	0.34228	0.34211	858.59	2509.68	-1.54745
NODE_4_length_288658_cov_20.1336_ID_2218:778-2623		0	1	0.34313	0.342	126.8	370.78	-1.54792
NODE_3_length_336714_cov_20.5608_ID_2216:175190-175598		0.0262	0.9738	0.34419	0.34199	65.09	190.34	-1.54796
NODE_5_length_276834_cov_19.8383_ID_2220:164013-164487		0	1	0.34233	0.34199	411.35	1202.85	-1.54799
NODE_20_length_89579_cov_30.6579_ID_2250:17734-18985		0.00055	0.99945	0.34414	0.34126	49.72	145.72	-1.55104
NODE_16_length_116224_cov_21.0475_ID_2242:29225-29654		0.00367	0.99633	0.35741	0.34123	8.64	25.35	-1.5512
NODE_6_length_269480_cov_20.5655_ID_2222:126154-126580		0	1	0.34459	0.34122	42.4	124.28	-1.55124
NODE_2_length_349297_cov_21.1495_ID_2214:53294-54488	fadA_1,locus|5702_BUPNP1_00424	0	1	0.34177	0.3407	134.62	395.13	-1.55342
NODE_2_length_349297_cov_21.1495_ID_2214:345769-346903		0	1	0.34075	0.33987	161.59	475.46	-1.55695
NODE_4_length_288658_cov_20.1336_ID_2218:165802-167314		0.01983	0.98017	0.3517	0.33941	11.43	33.71	-1.55889
NODE_7_length_267149_cov_20.4885_ID_2224:149081-149816		8e-05	0.99992	0.35121	0.33869	11.21	33.11	-1.56194
NODE_8_length_226847_cov_20.6696_ID_2226:79913-80204		0.00035	0.99965	0.34268	0.33858	34.63	102.31	-1.56245
NODE_16_length_116224_cov_21.0475_ID_2242:59241-61194		0	1	0.34084	0.33838	57.91	171.17	-1.56328
NODE_3_length_336714_cov_20.5608_ID_2216:112648-113911		0	1	0.33536	0.33448	161.89	484.02	-1.58001
NODE_26_length_60927_cov_19.8843_ID_2262:16757-18182		0	1	0.33387	0.33347	355.04	1064.69	-1.58435
NODE_2_length_349297_cov_21.1495_ID_2214:30349-32302		0	1	0.33024	0.32985	366.31	1110.56	-1.60011
NODE_12_length_182902_cov_20.737_ID_2234:175882-176839		0.00295	0.99705	0.34373	0.32941	9.63	29.27	-1.60203
NODE_3_length_336714_cov_20.5608_ID_2216:114445-115372		0	1	0.32865	0.32828	386.51	1177.39	-1.60698
NODE_4_length_288658_cov_20.1336_ID_2218:249581-250661		1e-05	0.99999	0.3278	0.32772	1787.1	5453.2	-1.60948
NODE_38_length_30683_cov_26.7914_ID_2286:18987-21069		0.0017	0.9983	0.32821	0.3273	154.71	472.72	-1.61131
NODE_22_length_77228_cov_20.3355_ID_2254:14469-15513		0.01202	0.98798	0.33714	0.32718	13.89	42.49	-1.61185
NODE_23_length_70985_cov_21.2858_ID_2256:5940-6738		0	1	0.32904	0.32698	68.24	208.7	-1.61272
NODE_5_length_276834_cov_19.8383_ID_2220:188837-190181		6e-05	0.99994	0.32674	0.32655	746.78	2286.89	-1.61462
NODE_30_length_51928_cov_20.4798_ID_2270:7342-8143		0.00047	0.99953	0.32662	0.32576	163.15	500.86	-1.61813
NODE_14_length_162020_cov_20.0223_ID_2238:127169-128033		0.00023	0.99977	0.33219	0.32523	19.93	61.29	-1.62048
NODE_34_length_39416_cov_19.7447_ID_2278:23329-24178		0.00425	0.99575	0.32644	0.32517	110.22	338.99	-1.62075
NODE_2_length_349297_cov_21.1495_ID_2214:202031-203324		0.00031	0.99969	0.32906	0.32475	32.28	99.41	-1.62261
NODE_28_length_58298_cov_20.8253_ID_2266:37271-39518		2e-05	0.99998	0.3248	0.32472	1662.86	5120.96	-1.62274
NODE_10_length_192622_cov_21.0874_ID_2230:82801-83599		0	1	0.32638	0.32397	57.69	178.09	-1.62609
NODE_37_length_31367_cov_21.2894_ID_2284:22264-23038		0	1	0.32596	0.32393	68.92	212.79	-1.62624
NODE_2_length_349297_cov_21.1495_ID_2214:19156-21046		0.00027	0.99973	0.32339	0.32325	957.8	2963.07	-1.62929
NODE_30_length_51928_cov_20.4798_ID_2270:8536-9550		0.00115	0.99885	0.33197	0.32313	15.59	48.27	-1.62979
NODE_1_length_446704_cov_20.4868_ID_2212:330569-332453		0.00141	0.99859	0.32288	0.32285	4988.3	15451	-1.63107
NODE_15_length_123652_cov_19.9455_ID_2240:74663-75653		0	1	0.32447	0.32203	57.05	177.17	-1.63472
NODE_39_length_28892_cov_19.0712_ID_2288:13960-17560		0.00325	0.99675	0.32142	0.32134	1656.23	5154.16	-1.63783
NODE_2_length_349297_cov_21.1495_ID_2214:28852-29758		0	1	0.32113	0.32031	170.13	531.17	-1.64245
NODE_10_length_192622_cov_21.0874_ID_2230:81185-82805	benC,locus|5702_BUPNP1_02494	0.00151	0.99849	0.32072	0.32006	209.04	653.15	-1.64361
NODE_16_length_116224_cov_21.0475_ID_2242:17843-18872		0	1	0.32076	0.31806	51.02	160.42	-1.65264
NODE_30_length_51928_cov_20.4798_ID_2270:44231-45362		0.02121	0.97879	0.32308	0.31799	27.03	85.01	-1.65294
NODE_24_length_67812_cov_19.9146_ID_2258:24843-25725		0.03294	0.96706	0.32561	0.31774	17.39	54.76	-1.65407
NODE_4_length_288658_cov_20.1336_ID_2218:92336-94178		0.00795	0.99205	0.31772	0.31748	577.83	1820.03	-1.65524
NODE_12_length_182902_cov_20.737_ID_2234:62904-64125		0	1	0.31913	0.31651	52.61	166.24	-1.65966
NODE_7_length_267149_cov_20.4885_ID_2224:132096-133311		0.01011	0.98989	0.32752	0.31638	12.2	38.57	-1.66026
NODE_11_length_185985_cov_19.5696_ID_2232:141297-141894		0.00013	0.99987	0.31797	0.31606	72.29	228.74	-1.66171
NODE_22_length_77228_cov_20.3355_ID_2254:15580-17722		0	1	0.32056	0.31571	28.27	89.56	-1.66332
NODE_1_length_446704_cov_20.4868_ID_2212:39669-40545		1e-05	0.99999	0.31904	0.31398	26.98	85.94	-1.67125
NODE_10_length_192622_cov_21.0874_ID_2230:58560-59676		0.04483	0.95517	0.32926	0.3139	8.75	27.89	-1.67163
NODE_13_length_170080_cov_19.999_ID_2236:98300-98948		0	1	0.31588	0.31259	41.48	132.74	-1.67767
NODE_48_length_16276_cov_29.6982_ID_2306:7643-8324		0	1	0.3153	0.31228	45.26	144.94	-1.67908
NODE_27_length_59767_cov_18.9281_ID_2264:33735-36054		0.0001	0.9999	0.3123	0.31126	132.33	425.18	-1.6838
NODE_27_length_59767_cov_18.9281_ID_2264:7140-8340		0	1	0.30653	0.30617	383.46	1252.46	-1.70758
NODE_9_length_192903_cov_20.8972_ID_2228:68834-69755		0.00028	0.99972	0.31835	0.30594	10.73	35.08	-1.70869
NODE_3_length_336714_cov_20.5608_ID_2216:39393-41019		0	1	0.30551	0.3055	12794.6	41880.2	-1.71074
NODE_7_length_267149_cov_20.4885_ID_2224:152445-152886		0	1	0.30602	0.30515	154.97	507.87	-1.7124
NODE_17_length_107472_cov_20.9247_ID_2244:18720-20511		0	1	0.30417	0.30357	225.35	742.35	-1.71992
NODE_8_length_226847_cov_20.6696_ID_2226:104903-105794		0	1	0.30443	0.30304	97.04	320.25	-1.72242
NODE_11_length_185985_cov_19.5696_ID_2232:19723-20926		1e-05	0.99999	0.30141	0.30099	319.11	1060.22	-1.73222
NODE_36_length_35301_cov_16.8042_ID_2282:18244-20374		0.00053	0.99947	0.30386	0.3009	45.18	150.17	-1.73264
NODE_2_length_349297_cov_21.1495_ID_2214:219879-223479		0	1	0.30075	0.30062	994.99	3309.84	-1.73399
NODE_13_length_170080_cov_19.999_ID_2236:99561-99762		0.0015	0.9985	0.30978	0.2994	12.71	42.46	-1.73984
NODE_61_length_6413_cov_23.3651_ID_2332:1891-3502		0	1	0.29933	0.29811	109.82	368.39	-1.74607
NODE_16_length_116224_cov_21.0475_ID_2242:61193-62042		0.03081	0.96919	0.30681	0.29767	14.4	48.41	-1.74823
NODE_20_length_89579_cov_30.6579_ID_2250:18981-20058		0	1	0.30179	0.29744	30.48	102.48	-1.74932
NODE_10_length_192622_cov_21.0874_ID_2230:42173-43523		0	1	0.30155	0.29589	23.3	78.78	-1.75688
NODE_36_length_35301_cov_16.8042_ID_2282:33988-34993		0	1	0.30116	0.29488	20.94	71.05	-1.7618
NODE_8_length_226847_cov_20.6696_ID_2226:78282-79917		0	1	0.29488	0.29461	505.71	1716.55	-1.7631
NODE_3_length_336714_cov_20.5608_ID_2216:80294-81440		0.01464	0.98536	0.29986	0.29427	23.53	79.98	-1.76479
NODE_12_length_182902_cov_20.737_ID_2234:148145-149234		0.02078	0.97922	0.30742	0.29234	8.57	29.34	-1.77429
NODE_12_length_182902_cov_20.737_ID_2234:160899-161667		0.00644	0.99356	0.32078	0.29211	4.41	15.13	-1.77541
NODE_3_length_336714_cov_20.5608_ID_2216:139851-140598		0	1	0.29201	0.29169	422.7	1449.15	-1.77747
NODE_7_length_267149_cov_20.4885_ID_2224:140339-142970	citB,locus|5702_BUPNP1_01900	0	1	0.2935	0.29146	64.58	221.6	-1.77864
NODE_5_length_276834_cov_19.8383_ID_2220:65841-67407		0	1	0.29119	0.29094	536.28	1843.29	-1.78121
NODE_8_length_226847_cov_20.6696_ID_2226:1380-3003		0	1	0.2899	0.2875	54.15	188.39	-1.79838
NODE_5_length_276834_cov_19.8383_ID_2220:135719-136508		0.02772	0.97228	0.3153	0.28646	4.34	15.16	-1.80357
NODE_6_length_269480_cov_20.5655_ID_2222:220163-221672		0.04508	0.95492	0.31159	0.28593	4.89	17.14	-1.80624
NODE_30_length_51928_cov_20.4798_ID_2270:47179-48424		0.02702	0.97298	0.29084	0.28466	20.87	73.34	-1.81269
NODE_2_length_349297_cov_21.1495_ID_2214:77654-78422		0	1	0.28453	0.28392	210.24	740.51	-1.81646
NODE_12_length_182902_cov_20.737_ID_2234:125323-126727		0.00058	0.99942	0.29658	0.2836	9.81	34.63	-1.81807
NODE_64_length_5210_cov_113.565_ID_2338:3664-5183		0	1	0.28211	0.28203	1556.98	5520.62	-1.82607
NODE_9_length_192903_cov_20.8972_ID_2228:71193-72930		0.00402	0.99598	0.28747	0.28175	22.39	79.49	-1.82752
NODE_30_length_51928_cov_20.4798_ID_2270:38284-39496		0	1	0.28222	0.28085	94.2	335.45	-1.83212
NODE_28_length_58298_cov_20.8253_ID_2266:20806-21832		0	1	0.28179	0.27993	69.09	246.85	-1.83687
NODE_1_length_446704_cov_20.4868_ID_2212:106232-107690		0	1	0.2809	0.27912	72.04	258.11	-1.84107
NODE_2_length_349297_cov_21.1495_ID_2214:26901-28872		0	1	0.27966	0.27902	199.29	714.28	-1.84159
NODE_8_length_226847_cov_20.6696_ID_2226:135121-136591		0	1	0.2789	0.27819	179.44	645.05	-1.84586
NODE_4_length_288658_cov_20.1336_ID_2218:40913-42674		0	1	0.27822	0.27816	2193.87	7887.16	-1.84602
NODE_3_length_336714_cov_20.5608_ID_2216:268062-270048		0	1	0.27976	0.27806	74.98	269.67	-1.84655
NODE_3_length_336714_cov_20.5608_ID_2216:252308-252794		0	1	0.2782	0.27755	199.49	718.77	-1.84916
NODE_13_length_170080_cov_19.999_ID_2236:54415-55447		0	1	0.27763	0.2771	243.18	877.61	-1.85151
NODE_47_length_18096_cov_18.5152_ID_2304:766-1981		1e-05	0.99999	0.27792	0.2768	113.42	409.8	-1.85309
NODE_2_length_349297_cov_21.1495_ID_2214:340158-341376		0.03004	0.96996	0.28804	0.27657	10.95	39.63	-1.85429
NODE_29_length_56161_cov_19.884_ID_2268:32174-33116		0.02251	0.97749	0.29316	0.27638	7.43	26.9	-1.85526
NODE_12_length_182902_cov_20.737_ID_2234:179787-180669		3e-05	0.99997	0.29056	0.27602	8.6	31.17	-1.85716
NODE_2_length_349297_cov_21.1495_ID_2214:164158-165811		0.03062	0.96938	0.2814	0.27543	21.14	76.79	-1.86026
NODE_11_length_185985_cov_19.5696_ID_2232:12309-13185		0	1	0.27542	0.27454	143.38	522.3	-1.86492
NODE_3_length_336714_cov_20.5608_ID_2216:6626-7406		0	1	0.27547	0.27438	116.96	426.3	-1.86575
NODE_6_length_269480_cov_20.5655_ID_2222:63973-66139		0.00011	0.99989	0.28092	0.27434	19.12	69.71	-1.86599
NODE_1_length_446704_cov_20.4868_ID_2212:170198-172895		0.00158	0.99842	0.28473	0.27409	11.76	42.95	-1.86726
NODE_9_length_192903_cov_20.8972_ID_2228:90532-92068		0	1	0.27409	0.27406	3835.57	13995.5	-1.86744
NODE_6_length_269480_cov_20.5655_ID_2222:247146-248694		2e-05	0.99998	0.2847	0.27379	11.46	41.89	-1.86884
NODE_9_length_192903_cov_20.8972_ID_2228:179277-182454		0	1	0.27307	0.27298	1324.06	4850.49	-1.87315
NODE_2_length_349297_cov_21.1495_ID_2214:232861-233956		0	1	0.27294	0.2726	369.81	1356.62	-1.87515
NODE_12_length_182902_cov_20.737_ID_2234:171348-172368		0.00037	0.99963	0.29078	0.27257	6.77	24.86	-1.87533
NODE_3_length_336714_cov_20.5608_ID_2216:121164-121914		5e-05	0.99995	0.27359	0.27246	111.99	411.07	-1.87588
NODE_1_length_446704_cov_20.4868_ID_2212:302745-304332		0.00332	0.99668	0.28867	0.27232	7.56	27.79	-1.87664
NODE_2_length_349297_cov_21.1495_ID_2214:209201-209882		0.00614	0.99386	0.28165	0.27176	12.6	46.4	-1.87961
NODE_6_length_269480_cov_20.5655_ID_2222:259727-261098		0	1	0.27414	0.27168	51.24	188.63	-1.88
NODE_10_length_192622_cov_21.0874_ID_2230:80649-81153		0.00025	0.99975	0.27401	0.27165	53.32	196.3	-1.88019
NODE_4_length_288658_cov_20.1336_ID_2218:247296-249222		0	1	0.27108	0.27056	238.89	883	-1.88601
NODE_14_length_162020_cov_20.0223_ID_2238:70854-72294		0.04937	0.95063	0.28511	0.27007	8.19	30.36	-1.88862
NODE_10_length_192622_cov_21.0874_ID_2230:79261-80635		0.00011	0.99989	0.27079	0.26994	148.84	551.4	-1.88926
NODE_4_length_288658_cov_20.1336_ID_2218:175783-177793		0	1	0.26975	0.26913	202.73	753.29	-1.89361
NODE_29_length_56161_cov_19.884_ID_2268:35165-36314		0.00013	0.99987	0.28252	0.2687	8.9	33.15	-1.89595
NODE_2_length_349297_cov_21.1495_ID_2214:61702-63004		0.00205	0.99795	0.27078	0.26865	58.65	218.34	-1.89621
NODE_2_length_349297_cov_21.1495_ID_2214:32298-33519		1e-05	0.99999	0.26824	0.26792	392.58	1465.33	-1.90014
NODE_61_length_6413_cov_23.3651_ID_2332:3821-4967		8e-05	0.99992	0.26965	0.26789	70.81	264.36	-1.90031
NODE_5_length_276834_cov_19.8383_ID_2220:264389-264749		0	1	0.27146	0.26718	29.06	108.79	-1.90411
NODE_24_length_67812_cov_19.9146_ID_2258:15649-16405		0	1	0.26822	0.26713	114.73	429.52	-1.9044
NODE_7_length_267149_cov_20.4885_ID_2224:38088-39597		0	1	0.2666	0.26581	156.05	587.11	-1.91156
NODE_10_length_192622_cov_21.0874_ID_2230:98466-98796		0.00021	0.99979	0.27902	0.26456	8.42	31.85	-1.91835
NODE_47_length_18096_cov_18.5152_ID_2304:9554-10790		0	1	0.26462	0.26455	1604.55	6065.35	-1.91841
NODE_2_length_349297_cov_21.1495_ID_2214:264657-265614		6e-05	0.99994	0.26821	0.26401	29.33	111.14	-1.92135
NODE_26_length_60927_cov_19.8843_ID_2262:16091-16721		0.00019	0.99981	0.28052	0.26337	7.05	26.8	-1.92484
NODE_8_length_226847_cov_20.6696_ID_2226:105790-106984		0	1	0.26063	0.25971	133.14	512.67	-1.94503
NODE_12_length_182902_cov_20.737_ID_2234:152323-153499		0.00068	0.99932	0.2715	0.25586	7.61	29.76	-1.96656
NODE_2_length_349297_cov_21.1495_ID_2214:317071-319531		0	1	0.25445	0.25432	938.27	3689.39	-1.9753
NODE_27_length_59767_cov_18.9281_ID_2264:53170-54559		0.00528	0.99472	0.27665	0.25359	5.07	20.03	-1.97943
NODE_26_length_60927_cov_19.8843_ID_2262:23933-25151		2e-05	0.99998	0.2628	0.25263	11.69	46.3	-1.98491
NODE_2_length_349297_cov_21.1495_ID_2214:206845-207352		0	1	0.2525	0.25172	154.69	614.55	-1.9901
NODE_12_length_182902_cov_20.737_ID_2234:37236-37752		0	1	0.25363	0.25048	37.96	151.58	-1.99723
NODE_10_length_192622_cov_21.0874_ID_2230:27347-28628		0.01896	0.98104	0.26141	0.25045	10.77	43.05	-1.99741
NODE_18_length_103837_cov_20.8298_ID_2246:73651-74431		2e-05	0.99998	0.25598	0.25015	20.36	81.42	-1.99915
NODE_18_length_103837_cov_20.8298_ID_2246:76945-78070		0.03228	0.96772	0.26147	0.24927	9.63	38.68	-2.0042
NODE_22_length_77228_cov_20.3355_ID_2254:179-1892		0.00014	0.99986	0.25346	0.24808	22.01	88.75	-2.0111
NODE_37_length_31367_cov_21.2894_ID_2284:23251-24001		0	1	0.24465	0.2441	217.55	891.25	-2.03443
NODE_61_length_6413_cov_23.3651_ID_2332:4963-6334		0	1	0.24309	0.24199	105.93	437.77	-2.04701
NODE_9_length_192903_cov_20.8972_ID_2228:103639-105199		0.00043	0.99957	0.24665	0.24091	20.21	83.92	-2.05342
NODE_3_length_336714_cov_20.5608_ID_2216:250735-252301		0	1	0.24082	0.24076	1954.31	8117.18	-2.05431
NODE_10_length_192622_cov_21.0874_ID_2230:136289-137906		0	1	0.24496	0.24064	26.9	111.82	-2.05502
NODE_26_length_60927_cov_19.8843_ID_2262:48928-50332		0	1	0.24063	0.24028	335.42	1395.99	-2.0572
NODE_29_length_56161_cov_19.884_ID_2268:43250-44021		0	1	0.24416	0.23911	21.55	90.14	-2.06424
NODE_3_length_336714_cov_20.5608_ID_2216:278355-278904		0	1	0.23994	0.23899	121.63	508.96	-2.06498
NODE_13_length_170080_cov_19.999_ID_2236:99761-100775		0	1	0.23806	0.23774	358.52	1508.08	-2.07256
NODE_6_length_269480_cov_20.5655_ID_2222:173087-174431		0.00232	0.99768	0.24624	0.23711	12.5	52.75	-2.07638
NODE_37_length_31367_cov_21.2894_ID_2284:19784-20948		0	1	0.23541	0.23533	1500.58	6376.46	-2.08722
NODE_14_length_162020_cov_20.0223_ID_2238:102746-105551		0	1	0.23531	0.23527	3129.04	13299.8	-2.0876
NODE_10_length_192622_cov_21.0874_ID_2230:99540-100272		2e-05	0.99998	0.24847	0.23439	7.98	34.1	-2.093
NODE_10_length_192622_cov_21.0874_ID_2230:76737-77949		0.00146	0.99854	0.25969	0.2342	4.34	18.55	-2.09417
NODE_49_length_15191_cov_27.2475_ID_2308:13795-15067		0.00082	0.99918	0.24162	0.23412	15.11	64.58	-2.09469
NODE_48_length_16276_cov_29.6982_ID_2306:6956-7580		0.00368	0.99632	0.2395	0.23399	20.62	88.13	-2.09548
NODE_5_length_276834_cov_19.8383_ID_2220:126026-126725		0.02158	0.97842	0.25538	0.2328	4.89	21.05	-2.10287
NODE_7_length_267149_cov_20.4885_ID_2224:209654-211097		0	1	0.2375	0.23236	22.01	94.76	-2.1056
NODE_3_length_336714_cov_20.5608_ID_2216:260267-260711		0	1	0.23603	0.23161	25.58	110.49	-2.11024
NODE_3_length_336714_cov_20.5608_ID_2216:167252-168920		0	1	0.23204	0.2312	135.23	584.93	-2.11278
NODE_27_length_59767_cov_18.9281_ID_2264:8899-9829		0	1	0.23194	0.2307	90.99	394.46	-2.11591
NODE_24_length_67812_cov_19.9146_ID_2258:12667-13567		0.00832	0.99168	0.2487	0.23018	5.96	25.92	-2.11914
NODE_30_length_51928_cov_20.4798_ID_2270:17089-18169		0	1	0.23016	0.22994	526.54	2289.89	-2.12064
NODE_16_length_116224_cov_21.0475_ID_2242:9369-10833		0	1	0.22961	0.22957	3097.34	13491.7	-2.12297
NODE_33_length_41989_cov_16.8585_ID_2276:997-1582		0	1	0.23317	0.22943	30.05	131.01	-2.12389
NODE_27_length_59767_cov_18.9281_ID_2264:41326-43042		0	1	0.23061	0.22766	37.9	166.53	-2.13507
NODE_4_length_288658_cov_20.1336_ID_2218:82037-83156		0	1	0.22873	0.22665	53.63	236.64	-2.14146
NODE_37_length_31367_cov_21.2894_ID_2284:17751-19785		0	1	0.22535	0.2253	2214.53	9829.3	-2.15008
NODE_16_length_116224_cov_21.0475_ID_2242:10825-12079		0	1	0.22525	0.22523	4554	20219.5	-2.15054
NODE_23_length_70985_cov_21.2858_ID_2256:12900-14415		0	1	0.23067	0.22457	18.08	80.54	-2.15477
NODE_4_length_288658_cov_20.1336_ID_2218:192847-193267		0.00064	0.99936	0.2515	0.22429	3.93	17.56	-2.15658
NODE_3_length_336714_cov_20.5608_ID_2216:280564-282232		0	1	0.22423	0.22415	1418.79	6329.65	-2.15746
NODE_15_length_123652_cov_19.9455_ID_2240:89181-89793		0	1	0.23395	0.22402	11.03	49.27	-2.15832
NODE_10_length_192622_cov_21.0874_ID_2230:77951-78944		0.00265	0.99735	0.24365	0.22306	5.22	23.45	-2.16452
NODE_3_length_336714_cov_20.5608_ID_2216:163795-165121		0	1	0.22328	0.22279	226.68	1017.51	-2.16626
NODE_5_length_276834_cov_19.8383_ID_2220:226643-235955		1e-05	0.99999	0.22259	0.22258	12291.4	55221.7	-2.16759
NODE_2_length_349297_cov_21.1495_ID_2214:117237-117621		0.00429	0.99571	0.23473	0.22236	8.78	39.5	-2.16905
NODE_3_length_336714_cov_20.5608_ID_2216:58482-59304		0.01185	0.98815	0.2475	0.22231	4.23	19.07	-2.16937
NODE_12_length_182902_cov_20.737_ID_2234:158263-159403		0.00016	0.99984	0.2408	0.22204	5.73	25.85	-2.17111
NODE_11_length_185985_cov_19.5696_ID_2232:20928-22725		0	1	0.22173	0.22149	460.96	2081.21	-2.17469
NODE_18_length_103837_cov_20.8298_ID_2246:10394-12107		0	1	0.22476	0.21988	22.34	101.63	-2.18518
NODE_46_length_18504_cov_20.0915_ID_2302:13214-14129		2e-05	0.99998	0.22909	0.21799	9.66	44.36	-2.19768
NODE_19_length_94479_cov_21.9741_ID_2248:87010-87775		0	1	0.2183	0.21796	320.37	1469.9	-2.19788
NODE_32_length_43998_cov_19.0801_ID_2274:29407-30313		0	1	0.2189	0.21751	77.97	358.52	-2.20087
NODE_7_length_267149_cov_20.4885_ID_2224:11936-17690		0	1	0.2169	0.21653	289.74	1338.12	-2.20736
NODE_22_length_77228_cov_20.3355_ID_2254:46611-47910		5e-05	0.99995	0.22969	0.21642	8.01	37.06	-2.20811
NODE_2_length_349297_cov_21.1495_ID_2214:253775-257837		0.00015	0.99985	0.22113	0.2152	18.05	83.92	-2.21625
NODE_12_length_182902_cov_20.737_ID_2234:39521-40694		0.00854	0.99146	0.22591	0.21492	9.66	44.99	-2.2181
NODE_32_length_43998_cov_19.0801_ID_2274:36220-36970		0	1	0.21558	0.2147	121.99	568.21	-2.21964
NODE_3_length_336714_cov_20.5608_ID_2216:249639-250728		0	1	0.21443	0.21439	3000.51	13995.3	-2.22166
NODE_72_length_1519_cov_18.8506_ID_2354:394-1396		0.00167	0.99833	0.23227	0.21368	5.63	26.37	-2.22648
NODE_2_length_349297_cov_21.1495_ID_2214:263333-264002		0.00012	0.99988	0.22934	0.21253	6.21	29.27	-2.23429
NODE_37_length_31367_cov_21.2894_ID_2284:16156-17743		0	1	0.21204	0.21196	1298.54	6126.39	-2.23814
NODE_18_length_103837_cov_20.8298_ID_2246:68918-69854		0.00076	0.99924	0.22963	0.21072	5.48	26.03	-2.24658
NODE_27_length_59767_cov_18.9281_ID_2264:9835-11023		0	1	0.21178	0.2107	98.41	467.1	-2.24675
NODE_24_length_67812_cov_19.9146_ID_2258:50296-52630		0	1	0.21028	0.20978	209.21	997.37	-2.25308
NODE_6_length_269480_cov_20.5655_ID_2222:157276-158392		0.0025	0.9975	0.2255	0.20943	6.44	30.78	-2.25549
NODE_26_length_60927_cov_19.8843_ID_2262:28112-29189		0	1	0.20961	0.2089	148.8	712.37	-2.25913
NODE_30_length_51928_cov_20.4798_ID_2270:28225-29353		0.03547	0.96453	0.22281	0.20855	7.25	34.8	-2.26156
NODE_20_length_89579_cov_30.6579_ID_2250:84313-85069		0.00143	0.99857	0.21163	0.2067	21.1	102.1	-2.27441
NODE_12_length_182902_cov_20.737_ID_2234:105556-106510		0.04568	0.95432	0.23785	0.20583	3.12	15.2	-2.28047
NODE_15_length_123652_cov_19.9455_ID_2240:87806-89177		0	1	0.20604	0.20538	156.87	763.86	-2.28365
NODE_3_length_336714_cov_20.5608_ID_2216:260792-261596		0	1	0.20578	0.20444	77.29	378.12	-2.29027
NODE_15_length_123652_cov_19.9455_ID_2240:30864-32691		0	1	0.21187	0.2036	12.38	60.83	-2.29621
NODE_4_length_288658_cov_20.1336_ID_2218:79930-81214		0	1	0.21037	0.20338	14.66	72.11	-2.29776
NODE_38_length_30683_cov_26.7914_ID_2286:17236-17794		0.01119	0.98881	0.23022	0.20262	3.6	17.81	-2.30316
NODE_15_length_123652_cov_19.9455_ID_2240:20840-22547		0	1	0.21502	0.20214	7.86	38.93	-2.30654
NODE_6_length_269480_cov_20.5655_ID_2222:177965-179726		0.00075	0.99925	0.21164	0.20101	9.51	47.35	-2.31466
NODE_6_length_269480_cov_20.5655_ID_2222:9237-10347		0.00039	0.99961	0.21472	0.19982	6.72	33.67	-2.32322
NODE_3_length_336714_cov_20.5608_ID_2216:262474-262789		0	1	0.20086	0.19978	94.91	475.12	-2.32351
NODE_6_length_269480_cov_20.5655_ID_2222:229988-231206		0	1	0.19996	0.19961	287.89	1442.3	-2.32475
NODE_7_length_267149_cov_20.4885_ID_2224:104165-104399		0.0014	0.9986	0.20394	0.19804	17.06	86.2	-2.33614
NODE_12_length_182902_cov_20.737_ID_2234:107964-109158		0.03416	0.96584	0.20411	0.19737	14.88	75.45	-2.34101
NODE_58_length_8049_cov_11.0234_ID_2326:5539-6676		0	1	0.20126	0.19714	24.39	123.78	-2.34269
NODE_7_length_267149_cov_20.4885_ID_2224:137716-138934		0	1	0.19593	0.19585	1294.23	6608.26	-2.35217
NODE_31_length_49832_cov_21.0539_ID_2272:29907-31536		0.01515	0.98485	0.20731	0.19556	8.42	43.09	-2.35432
NODE_2_length_349297_cov_21.1495_ID_2214:182091-183348		0.04025	0.95975	0.20435	0.19517	10.8	55.39	-2.35719
NODE_2_length_349297_cov_21.1495_ID_2214:100993-102613		0	1	0.20638	0.19269	7.13	37.02	-2.37566
NODE_18_length_103837_cov_20.8298_ID_2246:12111-13053	oppC,locus|5702_BUPNP1_03603	0.02827	0.97173	0.20332	0.19193	8.57	44.69	-2.38131
NODE_20_length_89579_cov_30.6579_ID_2250:83597-84239		0	1	0.19901	0.1919	13.79	71.91	-2.38159
NODE_20_length_89579_cov_30.6579_ID_2250:82471-83563		0	1	0.19367	0.19087	35.19	184.4	-2.38931
NODE_48_length_16276_cov_29.6982_ID_2306:1593-2700		0	1	0.1944	0.1901	22.72	119.55	-2.3952
NODE_1_length_446704_cov_20.4868_ID_2212:232819-233686		0	1	0.18948	0.18816	73.73	391.91	-2.40999
NODE_20_length_89579_cov_30.6579_ID_2250:59788-61264		0.0063	0.9937	0.19521	0.18736	12.27	65.55	-2.41608
NODE_7_length_267149_cov_20.4885_ID_2224:104391-105861		0	1	0.18617	0.18594	415.69	2235.68	-2.42709
NODE_3_length_336714_cov_20.5608_ID_2216:174110-175064		0	1	0.18756	0.18579	54.51	293.45	-2.42822
NODE_12_length_182902_cov_20.737_ID_2234:50216-51068		0.01349	0.98651	0.20853	0.1856	4.08	22.04	-2.42976
NODE_35_length_36752_cov_33.9051_ID_2280:18372-19467		0	1	0.18507	0.18446	158.55	859.58	-2.43862
NODE_6_length_269480_cov_20.5655_ID_2222:176793-177969		0.00625	0.99375	0.19898	0.18425	6.39	34.73	-2.44027
NODE_3_length_336714_cov_20.5608_ID_2216:277697-278222		0	1	0.18544	0.18394	63.76	346.69	-2.44271
NODE_7_length_267149_cov_20.4885_ID_2224:118626-120156		0	1	0.18499	0.18301	48.07	262.73	-2.44998
NODE_1_length_446704_cov_20.4868_ID_2212:158893-159967		0.02319	0.97681	0.2032	0.18285	4.56	25	-2.45127
NODE_5_length_276834_cov_19.8383_ID_2220:128144-129389		0.01636	0.98364	0.19871	0.18264	5.81	31.84	-2.45296
NODE_16_length_116224_cov_21.0475_ID_2242:30525-31323		0	1	0.18733	0.18192	17.45	95.95	-2.45865
NODE_18_length_103837_cov_20.8298_ID_2246:25331-26621		0	1	0.18284	0.18189	99.9	549.29	-2.45889
NODE_2_length_349297_cov_21.1495_ID_2214:92095-92629		0	1	0.18084	0.18058	367.23	2033.63	-2.46928
NODE_8_length_226847_cov_20.6696_ID_2226:146131-146722		0	1	0.18057	0.18041	585.18	3243.7	-2.47066
NODE_18_length_103837_cov_20.8298_ID_2246:13058-13982	gsiC_2,locus|5702_BUPNP1_03604	0.01575	0.98425	0.19048	0.18003	8.9	49.47	-2.47371
NODE_3_length_336714_cov_20.5608_ID_2216:159508-160486		0	1	0.17994	0.17911	113.26	632.37	-2.48104
NODE_3_length_336714_cov_20.5608_ID_2216:267247-268060		0	1	0.18093	0.17902	49.01	273.81	-2.48183
NODE_2_length_349297_cov_21.1495_ID_2214:286817-288896		0	1	0.18541	0.17865	13.74	76.97	-2.48479
NODE_26_length_60927_cov_19.8843_ID_2262:31445-32078		0	1	0.17865	0.17853	805.44	4511.48	-2.48574
NODE_6_length_269480_cov_20.5655_ID_2222:198190-198664		0.00062	0.99938	0.18505	0.17825	13.64	76.57	-2.488
NODE_3_length_336714_cov_20.5608_ID_2216:279051-280452		0	1	0.17776	0.17767	1127.25	6344.56	-2.4927
NODE_11_length_185985_cov_19.5696_ID_2232:175051-175849		0	1	0.17626	0.1752	86.7	494.92	-2.51295
NODE_12_length_182902_cov_20.737_ID_2234:178950-179784		0.02246	0.97754	0.19518	0.17421	4.26	24.5	-2.52112
NODE_1_length_446704_cov_20.4868_ID_2212:38464-39151		0	1	0.17801	0.17351	20.26	116.8	-2.52687
NODE_16_length_116224_cov_21.0475_ID_2242:26756-28274		0	1	0.16758	0.16624	65.78	395.72	-2.58867
NODE_1_length_446704_cov_20.4868_ID_2212:299317-300079		0	1	0.16647	0.16598	180.12	1085.25	-2.59094
NODE_11_length_185985_cov_19.5696_ID_2232:174167-175055		0	1	0.16498	0.16447	173.05	1052.21	-2.60411
NODE_26_length_60927_cov_19.8843_ID_2262:42355-42805		0	1	0.1651	0.16387	71.2	434.56	-2.60935
NODE_3_length_336714_cov_20.5608_ID_2216:262808-264050		0	1	0.16241	0.1623	823.49	5073.86	-2.62324
NODE_5_length_276834_cov_19.8383_ID_2220:129991-131182		0.02323	0.97677	0.19368	0.16187	2.61	16.18	-2.62709
NODE_12_length_182902_cov_20.737_ID_2234:122873-124307		0.0005	0.9995	0.17454	0.16154	6.54	40.55	-2.63003
NODE_38_length_30683_cov_26.7914_ID_2286:6236-6905		0.00666	0.99334	0.18121	0.16067	4.08	25.46	-2.63783
NODE_2_length_349297_cov_21.1495_ID_2214:83910-85218		3e-05	0.99997	0.17726	0.15961	4.74	29.76	-2.64741
NODE_26_length_60927_cov_19.8843_ID_2262:30576-31392		0	1	0.15884	0.15872	717.38	4519.82	-2.65543
NODE_11_length_185985_cov_19.5696_ID_2232:175845-176739		0	1	0.15899	0.15836	134.66	850.41	-2.65871
NODE_3_length_336714_cov_20.5608_ID_2216:248287-249559		0	1	0.15835	0.15834	7627.04	48168.1	-2.65888
NODE_10_length_192622_cov_21.0874_ID_2230:95736-96978		0	1	0.16866	0.15819	8.01	50.7	-2.66031
NODE_20_length_89579_cov_30.6579_ID_2250:55880-57125		0.02144	0.97856	0.1673	0.15795	8.97	56.87	-2.66247
NODE_6_length_269480_cov_20.5655_ID_2222:188073-189045		2e-05	0.99998	0.17417	0.15779	5.07	32.19	-2.66391
NODE_42_length_21919_cov_16.4402_ID_2294:21013-21730		0	1	0.16088	0.15759	25.61	162.57	-2.66578
NODE_5_length_276834_cov_19.8383_ID_2220:72840-73812		1e-05	0.99999	0.17657	0.15542	3.86	24.86	-2.68575
NODE_29_length_56161_cov_19.884_ID_2268:25673-26387		0	1	0.15574	0.15492	101.86	657.56	-2.69044
NODE_17_length_107472_cov_20.9247_ID_2244:63276-64296		0	1	0.16119	0.15432	12.02	77.94	-2.69601
NODE_6_length_269480_cov_20.5655_ID_2222:197025-198189		0	1	0.15512	0.1534	48.15	313.93	-2.70461
NODE_12_length_182902_cov_20.737_ID_2234:159395-160835		5e-05	0.99995	0.1718	0.15244	4.16	27.33	-2.71368
NODE_2_length_349297_cov_21.1495_ID_2214:85214-86807		0.00098	0.99902	0.16652	0.15161	5.4	35.68	-2.7216
NODE_10_length_192622_cov_21.0874_ID_2230:83699-85043		0	1	0.15253	0.15083	47.92	317.78	-2.72901
NODE_16_length_116224_cov_21.0475_ID_2242:70705-71806		0	1	0.15441	0.15062	21.45	142.44	-2.73103
NODE_12_length_182902_cov_20.737_ID_2234:162488-163424		0.01909	0.98091	0.16556	0.14909	4.82	32.37	-2.74574
NODE_12_length_182902_cov_20.737_ID_2234:173067-174210		1e-05	0.99999	0.16664	0.14845	4.34	29.27	-2.75195
NODE_14_length_162020_cov_20.0223_ID_2238:125276-126161		0.0042	0.9958	0.15949	0.14829	7.1	47.92	-2.75351
NODE_12_length_182902_cov_20.737_ID_2234:136556-137699	fadA_5,locus|5702_BUPNP1_02905	0.00088	0.99912	0.1604	0.14686	5.81	39.6	-2.76748
NODE_29_length_56161_cov_19.884_ID_2268:24849-25671		0	1	0.14664	0.14614	158.03	1081.46	-2.7746
NODE_1_length_446704_cov_20.4868_ID_2212:51396-63711		0	1	0.14641	0.14599	186.26	1275.95	-2.77609
NODE_3_length_336714_cov_20.5608_ID_2216:265295-267197		0	1	0.14612	0.14577	229.23	1572.57	-2.77823
NODE_58_length_8049_cov_11.0234_ID_2326:6672-7629		0	1	0.14884	0.1444	17.65	122.27	-2.7919
NODE_10_length_192622_cov_21.0874_ID_2230:97210-98497		0	1	0.14465	0.14389	103.71	720.84	-2.79693
NODE_3_length_336714_cov_20.5608_ID_2216:264073-265282		0	1	0.14355	0.14349	1278.81	8912.1	-2.80096
NODE_27_length_59767_cov_18.9281_ID_2264:44222-45389		0.0084	0.9916	0.16585	0.14221	3.2	22.53	-2.81391
NODE_12_length_182902_cov_20.737_ID_2234:157368-158250		0.00633	0.99367	0.15817	0.14102	4.41	31.34	-2.82604
NODE_5_length_276834_cov_19.8383_ID_2220:126770-128099		0.03288	0.96712	0.16272	0.14093	3.45	24.54	-2.82691
NODE_6_length_269480_cov_20.5655_ID_2222:101276-102926		0	1	0.13907	0.13858	155.73	1123.8	-2.85118
NODE_12_length_182902_cov_20.737_ID_2234:169833-171243		0.00031	0.99969	0.14951	0.13526	5.15	38.12	-2.88619
NODE_36_length_35301_cov_16.8042_ID_2282:537-1401		0	1	0.13693	0.13492	37.15	275.39	-2.88978
NODE_7_length_267149_cov_20.4885_ID_2224:89200-90952		0	1	0.13383	0.13356	269.82	2020.32	-2.90445
NODE_1_length_446704_cov_20.4868_ID_2212:64761-66015		0	1	0.13435	0.13248	39.27	296.48	-2.91611
NODE_2_length_349297_cov_21.1495_ID_2214:91424-92099		0	1	0.1301	0.1299	370.48	2852.01	-2.94448
NODE_60_length_7089_cov_11.3177_ID_2330:624-1566		0.00609	0.99391	0.14071	0.12983	6.54	50.45	-2.94529
NODE_48_length_16276_cov_29.6982_ID_2306:6508-6955		0	1	0.13735	0.12915	8.67	67.22	-2.95291
NODE_1_length_446704_cov_20.4868_ID_2212:40682-51320		0	1	0.12825	0.12791	213.27	1667.34	-2.96675
NODE_18_length_103837_cov_20.8298_ID_2246:14063-15677	mppA,locus|5702_BUPNP1_03605	0	1	0.12873	0.12749	57.07	447.7	-2.97155
NODE_16_length_116224_cov_21.0475_ID_2242:29702-30533		0	1	0.13365	0.1272	10.91	85.81	-2.97485
NODE_16_length_116224_cov_21.0475_ID_2242:100267-101257		0.03554	0.96446	0.15117	0.12718	2.87	22.6	-2.97501
NODE_2_length_349297_cov_21.1495_ID_2214:116614-117241		0	1	0.12715	0.12531	37.93	302.78	-2.99648
NODE_6_length_269480_cov_20.5655_ID_2222:139813-141205		0	1	0.12513	0.12474	175.15	1404.24	-3.00305
NODE_4_length_288658_cov_20.1336_ID_2218:262738-263827		0	1	0.12291	0.12185	64.03	525.57	-3.03685
NODE_6_length_269480_cov_20.5655_ID_2222:186945-187983		0.01857	0.98143	0.13533	0.12053	4.49	37.3	-3.05256
NODE_9_length_192903_cov_20.8972_ID_2228:73027-74224		0.01783	0.98217	0.14253	0.12021	2.94	24.54	-3.05635
NODE_48_length_16276_cov_29.6982_ID_2306:5171-6230		1e-05	0.99999	0.12263	0.11861	16.56	139.7	-3.07565
NODE_12_length_182902_cov_20.737_ID_2234:146501-147737		0.00057	0.99943	0.13004	0.11857	5.73	48.41	-3.07623
NODE_16_length_116224_cov_21.0475_ID_2242:31319-32780		0	1	0.11969	0.11798	38.82	329.1	-3.08342
NODE_12_length_182902_cov_20.737_ID_2234:153482-154481		2e-05	0.99998	0.13235	0.1176	4.41	37.59	-3.08799
NODE_1_length_446704_cov_20.4868_ID_2212:300090-302616		0	1	0.11686	0.11674	516.8	4427.12	-3.09867
NODE_2_length_349297_cov_21.1495_ID_2214:60902-61670		0	1	0.11555	0.11335	29.05	256.39	-3.14114
NODE_6_length_269480_cov_20.5655_ID_2222:90241-91270		0	1	0.11337	0.11291	139.27	1233.53	-3.14679
NODE_2_length_349297_cov_21.1495_ID_2214:262220-263132		0.00034	0.99966	0.12442	0.11185	4.97	44.5	-3.16038
NODE_12_length_182902_cov_20.737_ID_2234:126730-128029		0.01525	0.98475	0.12502	0.11023	4.16	37.8	-3.18142
NODE_6_length_269480_cov_20.5655_ID_2222:179893-180715		0.01028	0.98972	0.12498	0.10823	3.6	33.35	-3.20788
NODE_2_length_349297_cov_21.1495_ID_2214:25623-26634		0	1	0.10473	0.10466	854.48	8164.7	-3.25626
NODE_18_length_103837_cov_20.8298_ID_2246:93318-94326		0.00398	0.99602	0.12144	0.10204	2.94	28.91	-3.29283
NODE_6_length_269480_cov_20.5655_ID_2222:79370-80627		0	1	0.10041	0.09982	96.04	962.32	-3.3246
NODE_2_length_349297_cov_21.1495_ID_2214:109051-109717		0.00649	0.99351	0.13376	0.09736	1.47	15.2	-3.36046
NODE_4_length_288658_cov_20.1336_ID_2218:39635-40643		0	1	0.09618	0.09559	93.43	977.49	-3.38706
NODE_5_length_276834_cov_19.8383_ID_2220:217518-219009		0	1	0.09765	0.09542	24.67	258.61	-3.38949
NODE_12_length_182902_cov_20.737_ID_2234:111990-112908		0.00823	0.99177	0.10773	0.09524	4.34	45.62	-3.39229
NODE_17_length_107472_cov_20.9247_ID_2244:64316-65354		0	1	0.0896	0.08784	29	330.3	-3.50897
NODE_35_length_36752_cov_33.9051_ID_2280:20784-22275		0	1	0.08719	0.08709	502.02	5764.71	-3.5214
NODE_12_length_182902_cov_20.737_ID_2234:90049-90850		0	1	0.0889	0.08669	22.82	263.37	-3.52807
NODE_6_length_269480_cov_20.5655_ID_2222:100436-101219		0	1	0.08775	0.08621	32.63	378.62	-3.53592
NODE_3_length_336714_cov_20.5608_ID_2216:276080-277604		0	1	0.08598	0.08596	2475.76	28800.1	-3.54013
NODE_1_length_446704_cov_20.4868_ID_2212:159963-161535		0.00151	0.99849	0.10343	0.08572	2.76	32.33	-3.54427
NODE_10_length_192622_cov_21.0874_ID_2230:172183-172846		0.02925	0.97075	0.11234	0.08554	1.8	21.15	-3.54719
NODE_48_length_16276_cov_29.6982_ID_2306:3497-5045		0	1	0.08358	0.08272	56.06	677.81	-3.59565
NODE_1_length_446704_cov_20.4868_ID_2212:163292-164786		0.01033	0.98967	0.10421	0.08222	2.13	26.02	-3.60428
NODE_5_length_276834_cov_19.8383_ID_2220:140300-141464		0	1	0.09408	0.08203	3.93	48.03	-3.6077
NODE_12_length_182902_cov_20.737_ID_2234:139789-140557	fabG_9,locus|5702_BUPNP1_02908	0.00601	0.99399	0.10331	0.07848	1.8	23.06	-3.67152
NODE_5_length_276834_cov_19.8383_ID_2220:121785-122781		0.02927	0.97073	0.10195	0.07662	1.72	22.63	-3.70622
NODE_12_length_182902_cov_20.737_ID_2234:121487-122411		0.00482	0.99518	0.09715	0.07652	2.13	27.96	-3.70796
NODE_6_length_269480_cov_20.5655_ID_2222:80893-90130		0	1	0.07527	0.07518	509.11	6771.75	-3.73345
NODE_16_length_116224_cov_21.0475_ID_2242:32815-34147		0	1	0.0757	0.07485	52.05	695.56	-3.73989
NODE_35_length_36752_cov_33.9051_ID_2280:19613-20774		0	1	0.07435	0.07424	411.86	5547.5	-3.75159
NODE_16_length_116224_cov_21.0475_ID_2242:71798-72779		0	1	0.0768	0.07387	14.86	201.23	-3.75882
NODE_1_length_446704_cov_20.4868_ID_2212:157934-158897		0.00128	0.99872	0.09207	0.06792	1.62	24.01	-3.87993
NODE_8_length_226847_cov_20.6696_ID_2226:120613-121591		1e-05	0.99999	0.0843	0.06669	2.21	33.21	-3.90636
NODE_13_length_170080_cov_19.999_ID_2236:115624-116338		0	1	0.06701	0.06541	24.29	371.52	-3.93437
NODE_8_length_226847_cov_20.6696_ID_2226:97256-98147		0	1	0.06737	0.06537	19.52	298.78	-3.93521
NODE_2_length_349297_cov_21.1495_ID_2214:126787-127432		1e-05	0.99999	0.09241	0.06274	1.22	19.53	-3.99448
NODE_32_length_43998_cov_19.0801_ID_2274:19129-19576		0	1	0.06469	0.06226	15.29	245.74	-4.00563
NODE_10_length_192622_cov_21.0874_ID_2230:75046-75541		0	1	0.06096	0.0606	102.28	1687.92	-4.04445
NODE_8_length_226847_cov_20.6696_ID_2226:152992-153697		0.02664	0.97336	0.08004	0.05911	1.65	28.06	-4.08049
NODE_16_length_116224_cov_21.0475_ID_2242:72886-73891		0	1	0.05912	0.05866	76.67	1307.07	-4.09143
NODE_4_length_288658_cov_20.1336_ID_2218:261923-262505		0	1	0.05842	0.05825	207.98	3570.46	-4.10154
NODE_1_length_446704_cov_20.4868_ID_2212:63707-64751		0	1	0.05613	0.05553	56.34	1014.74	-4.17055
NODE_13_length_170080_cov_19.999_ID_2236:116334-117474		0	1	0.05426	0.05378	67.75	1260.13	-4.21691
NODE_6_length_269480_cov_20.5655_ID_2222:99297-100440		0	1	0.05408	0.05339	47.16	883.42	-4.22718
NODE_5_length_276834_cov_19.8383_ID_2220:125085-125973		0.00189	0.99811	0.07408	0.05293	1.47	27.96	-4.23964
NODE_6_length_269480_cov_20.5655_ID_2222:80631-80853		0	1	0.06056	0.05075	3.09	61.12	-4.30057
NODE_18_length_103837_cov_20.8298_ID_2246:17697-18501		0.00606	0.99394	0.07527	0.04731	0.99	21.12	-4.40169
NODE_6_length_269480_cov_20.5655_ID_2222:91364-99119		0	1	0.04648	0.04637	255.35	5507.14	-4.4307
NODE_17_length_107472_cov_20.9247_ID_2244:82131-82869		1e-05	0.99999	0.06068	0.03988	1.14	28.84	-4.64814
NODE_10_length_192622_cov_21.0874_ID_2230:28633-29377		0.00152	0.99848	0.05401	0.03618	1.22	33.88	-4.78868
NODE_2_length_349297_cov_21.1495_ID_2214:115405-116605		0	1	0.03558	0.03538	104.29	2948.39	-4.8211
NODE_2_length_349297_cov_21.1495_ID_2214:141358-141841		0	1	0.03535	0.03388	14.2	419.28	-4.88332
NODE_15_length_123652_cov_19.9455_ID_2240:40683-41490		0	1	0.03929	0.03298	3.2	97.19	-4.92242
NODE_31_length_49832_cov_21.0539_ID_2272:27016-28150		0.00013	0.99987	0.04403	0.02524	0.81	32.5	-5.30795
NODE_23_length_70985_cov_21.2858_ID_2256:4648-5776		0	1	0.0254	0.02517	70.54	2802.75	-5.31196
NODE_3_length_336714_cov_20.5608_ID_2216:73792-74929		0.00344	0.99656	0.03771	0.02335	0.99	42.8	-5.42044
NODE_12_length_182902_cov_20.737_ID_2234:167106-167874		8e-05	0.99992	0.03726	0.02307	0.99	43.33	-5.43814
NODE_1_length_446704_cov_20.4868_ID_2212:165666-167217		0	1	0.03871	0.02214	0.81	37.06	-5.49706

## Sheet: 4NP vs Glu 12 h
Differencially expressed genes at 12 h in 4-NP over glucose grown cells
	gene IDs	PPEE	PPDE	PostFC	RealFC	C1Mean	C2Mean	Log2FC
NODE_1_length_446704_cov_20.4868_ID_2212:2207-2411	Non functional Dihydropteroate synthase 2, BUPNP1_00193	0	1	111.654	125.692	596.5	4.74	6.97375
NODE_3_length_336714_cov_20.5608_ID_2216:89425-89869	BUPNP1_00791	0	1	55.6434	56.4932	2187.11	38.7	5.82001
NODE_6_length_269480_cov_20.5655_ID_2222:33335-34172	Thiosulfate sulfurtransferase, rhodanese BUPNP1_01566	0	1	41.1124	41.3125	4986.24	120.69	5.36851
NODE_6_length_269480_cov_20.5655_ID_2222:34174-34480	BUPNP1_01567, hypo	0	1	38.2068	38.8642	1324.28	34.06	5.28037
NODE_52_length_13405_cov_30.6658_ID_2314:6431-7526	Putative nitrile hydratase regulator, BUPNP1_04983	0	1	30.2929	30.6101	1702.17	55.6	4.93593
NODE_44_length_19307_cov_19.3051_ID_2298:17600-18248		0	1	26.7087	26.9488	1737.38	64.46	4.75215
NODE_21_length_84954_cov_19.8725_ID_2252:70795-71479	ANTAR domai, BUPNP1_03930	0	1	22.835	23.2524	732.39	31.49	4.53931
NODE_23_length_70985_cov_21.2858_ID_2256:6964-7171	cold shock, cspA_3,locus|5702_BUPNP1_04026	0	1	23.0764	23.2066	2367.82	102.02	4.53647
NODE_2_length_349297_cov_21.1495_ID_2214:314921-315479	Transcriptional regulator, PadR family,BUPNP1_00674	0	1	22.5158	22.6104	3097.79	137	4.49891
NODE_52_length_13405_cov_30.6658_ID_2314:3696-4014	BUPNP1_04980, hypo	0	1	16.5187	18.6464	81.87	4.38	4.22082
NODE_3_length_336714_cov_20.5608_ID_2216:113972-114449	Transcriptional regulator, XRE family	0	1	15.9535	16.0965	1013.89	62.98	4.00867
NODE_52_length_13405_cov_30.6658_ID_2314:1974-3684	BUPNP1_04979, hypo	0	1	15.2744	15.3815	1233.84	80.21	3.94313
NODE_17_length_107472_cov_20.9247_ID_2244:76356-76710	BUPNP1_03567, hypo	0	1	13.902	15.0139	104.89	6.98	3.90823
NODE_52_length_13405_cov_30.6658_ID_2314:4010-5555	BUPNP1_04981, hypo	0	1	14.4963	14.6218	946.83	64.75	3.87004
NODE_9_length_192903_cov_20.8972_ID_2228:109423-110560	Rieske (2Fe-2S) domain-containing protein, BUPNP1_02362	0	1	13.8855	14.017	826.8	58.98	3.80911
NODE_37_length_31367_cov_21.2894_ID_2284:8052-8262	BUPNP1_04703, hypo	4e-05	0.99996	10.6544	13.6797	26.27	1.91	3.77396
NODE_37_length_31367_cov_21.2894_ID_2284:29955-30153	BUPNP1_04729	0	1	10.9194	13.3329	32.98	2.46	3.73692
NODE_26_length_60927_cov_19.8843_ID_2262:14562-14805	BUPNP1_04216, hypo	0	1	11.7322	12.3411	130.95	10.6	3.6254
NODE_55_length_10739_cov_18.4222_ID_2320:9507-10689	hsaA_7,locus|5702_BUPNP1_05023	0	1	12.1668	12.2877	683.16	55.59	3.61915
NODE_4_length_288658_cov_20.1336_ID_2218:131065-131326	SSU ribosomal protein S20p	0	1	12.167	12.2728	779.98	63.54	3.61739
NODE_15_length_123652_cov_19.9455_ID_2240:115949-116213	BUPNP1_03376, hypo	0.00023	0.99977	10.1419	12.2384	32.12	2.62	3.61334
NODE_12_length_182902_cov_20.737_ID_2234:71258-71681	BUPNP1_02843, hypo	0	1	11.834	12.0475	368.11	30.55	3.59066
NODE_37_length_31367_cov_21.2894_ID_2284:3426-3915	Carbon monoxide dehydrogenase, cutS_3,locus|5702_BUPNP1_04698	0	1	11.7324	11.9806	311.9	26.02	3.58263
NODE_13_length_170080_cov_19.999_ID_2236:135078-135306	BUPNP1_03085, hypo	0	1	9.98968	10.9791	60.05	5.46	3.45669
NODE_44_length_19307_cov_19.3051_ID_2298:18252-18942		0	1	10.6079	10.7249	529.91	49.4	3.4229
NODE_22_length_77228_cov_20.3355_ID_2254:35262-35751		0	1	10.7027	10.7234	3025.31	282.11	3.4227
NODE_1_length_446704_cov_20.4868_ID_2212:431292-431613	BUPNP1_00372, hypo	0	1	9.46737	10.6085	47.38	4.46	3.40716
NODE_19_length_94479_cov_21.9741_ID_2248:23-1196	Rieske (2Fe-2S) domain-containing protein, kshA_4,locus|5702_BUPNP1_03692	0	1	10.472	10.5676	630.04	59.61	3.40158
NODE_15_length_123652_cov_19.9455_ID_2240:116176-116473	BUPNP1_03377, hypo	0	1	9.08405	10.3243	40.51	3.91	3.36798
NODE_30_length_51928_cov_20.4798_ID_2270:29478-29802	BUPNP1_04447, hypo	0	1	10.0469	10.2056	350.37	34.32	3.35129
NODE_15_length_123652_cov_19.9455_ID_2240:116478-116850	Putative transcriptional regulator	0	1	8.6639	10.1672	31.2	3.06	3.34585
NODE_9_length_192903_cov_20.8972_ID_2228:118981-119953	Choloylglycine hydrolase , cbh,locus|5702_BUPNP1_02371	0	1	10.0686	10.1153	1183.49	116.99	3.33846
NODE_15_length_123652_cov_19.9455_ID_2240:117351-117705	BUPNP1_03380, HP	0	1	8.68845	9.66826	45.67	4.71	3.27326
NODE_19_length_94479_cov_21.9741_ID_2248:41957-42728		0	1	9.43957	9.52334	577.62	60.64	3.25147
NODE_15_length_123652_cov_19.9455_ID_2240:116930-117341	BUPNP1_03379	0	1	8.60424	9.47234	49.95	5.26	3.24372
NODE_33_length_41989_cov_16.8585_ID_2276:5617-5809	Prokaryotic ubiquitin-like protein Pup	0	1	9.11739	9.32685	217.61	23.32	3.22139
NODE_33_length_41989_cov_16.8585_ID_2276:38165-38504	HP	0	1	9.27603	9.32396	969.46	103.97	3.22094
NODE_23_length_70985_cov_21.2858_ID_2256:63822-64524		0	1	9.14566	9.30106	293.52	31.55	3.2174
NODE_18_length_103837_cov_20.8298_ID_2246:49107-49542	furA,locus|5702_BUPNP1_03641	0	1	8.91742	9.18483	163.72	17.82	3.19925
NODE_2_length_349297_cov_21.1495_ID_2214:219078-219453	Hp	0	1	9.04774	9.17192	357.85	39.01	3.19722
NODE_37_length_31367_cov_21.2894_ID_2284:29048-29339	hp	0	1	8.88074	9.14651	163.29	17.84	3.19322
NODE_52_length_13405_cov_30.6658_ID_2314:7643-8681	gene_name|amiE,locus|5702_BUPNP1_04984	0	1	9.02001	9.14628	349.77	38.23	3.19318
NODE_17_length_107472_cov_20.9247_ID_2244:2272-2602	NAD(P) transhydrogenase alpha subunit , BUPNP1_03501	0	1	8.51237	8.7919	142.25	16.17	3.13618
NODE_3_length_336714_cov_20.5608_ID_2216:195331-195580	ribosomal, translocase	0	1	8.2083	8.78997	65.57	7.45	3.13586
NODE_45_length_18793_cov_22.7146_ID_2300:1833-2175	Helix-turn-helix motif	0	1	8.61243	8.70672	423.23	48.6	3.12213
NODE_1_length_446704_cov_20.4868_ID_2212:7961-9665	hypo	0	1	8.66868	8.69852	1345.73	154.7	3.12077
NODE_53_length_12819_cov_27.0858_ID_2316:6737-7067	hp	0	1	6.8914	8.60787	17.78	2.06	3.10566
NODE_20_length_89579_cov_30.6579_ID_2250:39573-40566	hcaR,locus|5702_BUPNP1_03818	0	1	8.53835	8.58185	895.28	104.31	3.10129
NODE_10_length_192622_cov_21.0874_ID_2230:24463-24706	hp	0.0267	0.9733	7.51859	8.54983	32.53	3.8	3.0959
NODE_4_length_288658_cov_20.1336_ID_2218:148574-149303	thioredoxin	0	1	8.06934	8.14142	480.71	59.04	3.02528
NODE_3_length_336714_cov_20.5608_ID_2216:135644-135974		0	1	8.0261	8.10809	418.29	51.58	3.01936
NODE_17_length_107472_cov_20.9247_ID_2244:848-2273	transhydrogenase beta subunit	0	1	8.06775	8.08089	2615.84	323.7	3.01451
NODE_5_length_276834_cov_19.8383_ID_2220:155919-157035	Flavin dependent oxidoreductase, BUPNP1_01419	0	1	7.9055	7.9801	444.79	55.73	2.99641
NODE_36_length_35301_cov_16.8042_ID_2282:7444-7915		0	1	7.76517	7.86577	318.47	40.48	2.97559
NODE_14_length_162020_cov_20.0223_ID_2238:38575-38896		0	1	7.84287	7.86493	1468.92	186.76	2.97543
NODE_6_length_269480_cov_20.5655_ID_2222:80631-80853		0	1	7.02734	7.84066	34.97	4.45	2.97098
NODE_9_length_192903_cov_20.8972_ID_2228:110596-111184		0	1	7.55544	7.81079	120.72	15.45	2.96547
NODE_20_length_89579_cov_30.6579_ID_2250:11074-11794		0	1	7.66324	7.80202	225.54	28.9	2.96385
NODE_21_length_84954_cov_19.8725_ID_2252:36349-37324		0	1	7.73557	7.78353	658.11	84.54	2.96043
NODE_3_length_336714_cov_20.5608_ID_2216:149948-150185		0	1	7.65748	7.77257	270.7	34.82	2.95839
NODE_52_length_13405_cov_30.6658_ID_2314:5861-6320		0	1	7.38549	7.72815	86.7	11.21	2.95012
NODE_7_length_267149_cov_20.4885_ID_2224:251571-251853	Anti-sigma, rshA,locus|5702_BUPNP1_02010	0	1	7.1057	7.62029	54.43	7.13	2.92985
NODE_7_length_267149_cov_20.4885_ID_2224:160886-161534		0	1	7.53452	7.58593	580.5	76.51	2.92333
NODE_3_length_336714_cov_20.5608_ID_2216:9987-10386		0	1	7.27914	7.45009	164.75	22.1	2.89726
NODE_24_length_67812_cov_19.9146_ID_2258:61674-62199		0	1	7.38618	7.44581	480.11	64.47	2.89643
NODE_17_length_107472_cov_20.9247_ID_2244:7078-7369		0	1	7.03582	7.19057	168.85	23.47	2.84611
NODE_10_length_192622_cov_21.0874_ID_2230:171206-172187	ligB,locus|5702_BUPNP1_02577	0	1	7.09117	7.16813	341.55	47.64	2.8416
NODE_6_length_269480_cov_20.5655_ID_2222:47528-47720	hp	0	1	6.54179	7.14734	39.37	5.5	2.83741
NODE_5_length_276834_cov_19.8383_ID_2220:275515-276409	ABC amino acid transporter, BUPNP1_01526	0	1	7.05184	7.08003	915.25	129.26	2.82376
NODE_17_length_107472_cov_20.9247_ID_2244:30798-31095	chrosimate mutase	0	1	7.02693	7.06549	664.98	94.11	2.82079
NODE_22_length_77228_cov_20.3355_ID_2254:54593-54953		0	1	6.97533	7.03634	414.87	58.95	2.81483
NODE_9_length_192903_cov_20.8972_ID_2228:113741-114653	hsaC_4,locus|5702_BUPNP1_02367	0	1	6.91227	6.95393	594.23	85.44	2.79783
NODE_45_length_18793_cov_22.7146_ID_2300:6455-8297		0	1	6.84479	6.85319	2871.03	418.92	2.77678
NODE_20_length_89579_cov_30.6579_ID_2250:38068-38938		0	1	6.78394	6.85041	358.92	52.39	2.77619
NODE_2_length_349297_cov_21.1495_ID_2214:232235-232505		0	1	6.4788	6.79451	70.98	10.44	2.76437
NODE_4_length_288658_cov_20.1336_ID_2218:82037-83156		0	1	6.71276	6.73454	1063.62	157.93	2.75158
NODE_68_length_3381_cov_45.9468_ID_2346:3004-3316		8e-05	0.99992	5.6447	6.68497	17.96	2.68	2.74092
NODE_4_length_288658_cov_20.1336_ID_2218:197348-197855		0	1	6.63987	6.67434	657.5	98.5	2.73863
NODE_2_length_349297_cov_21.1495_ID_2214:313828-314929		0	1	6.66637	6.67062	5355.56	802.85	2.73782
NODE_16_length_116224_cov_21.0475_ID_2242:113200-113425		0	1	6.34211	6.65203	69.03	10.37	2.73379
NODE_1_length_446704_cov_20.4868_ID_2212:24473-24968		0	1	6.57211	6.59614	920.82	139.59	2.72162
NODE_3_length_336714_cov_20.5608_ID_2216:194444-194870		0	1	6.53183	6.56112	746.21	113.72	2.71394
NODE_8_length_226847_cov_20.6696_ID_2226:131600-132026	BUPNP1_02159 hypo	0	1	6.45712	6.48631	730.32	112.59	2.6974
NODE_17_length_107472_cov_20.9247_ID_2244:2602-3730		0	1	6.45053	6.46266	1747.44	270.38	2.69213
NODE_11_length_185985_cov_19.5696_ID_2232:156475-156916	hypo	0	1	6.35975	6.45949	208.98	32.34	2.69142
NODE_43_length_21602_cov_17.6161_ID_2296:1236-2082		0	1	6.27731	6.35196	270.35	42.55	2.6672
NODE_15_length_123652_cov_19.9455_ID_2240:34767-35130		0	1	5.97203	6.34381	51.07	8.04	2.66535
NODE_2_length_349297_cov_21.1495_ID_2214:315710-316133		0	1	6.20777	6.33861	151.89	23.95	2.66417
NODE_11_length_185985_cov_19.5696_ID_2232:73579-73954		0	1	6.1011	6.30567	94.66	15	2.65665
NODE_5_length_276834_cov_19.8383_ID_2220:31149-31398		0	1	5.90269	6.26092	51.58	8.23	2.64638
NODE_24_length_67812_cov_19.9146_ID_2258:64576-65092		0	1	6.12238	6.21443	208.19	33.49	2.63562
NODE_18_length_103837_cov_20.8298_ID_2246:7400-7604		0	1	6.10801	6.21051	186.34	30	2.63471
NODE_5_length_276834_cov_19.8383_ID_2220:270440-270701		0	1	5.75075	6.14781	44.28	7.19	2.62007
NODE_11_length_185985_cov_19.5696_ID_2232:84128-84323		0	1	6.00201	6.13516	138.76	22.61	2.6171
NODE_8_length_226847_cov_20.6696_ID_2226:146877-147066		0	1	5.73651	6.10763	46.92	7.67	2.61061
NODE_26_length_60927_cov_19.8843_ID_2262:32166-32601		0	1	5.99637	6.09941	178.07	29.19	2.60867
NODE_13_length_170080_cov_19.999_ID_2236:115232-115520		0	1	5.93064	6.08766	115.08	18.9	2.60589
NODE_20_length_89579_cov_30.6579_ID_2250:38972-39380		0	1	5.702	6.04385	50.04	8.27	2.59547
NODE_4_length_288658_cov_20.1336_ID_2218:139822-140848		0	1	5.96007	6.01838	308.21	51.2	2.58938
NODE_4_length_288658_cov_20.1336_ID_2218:83167-83845		0	1	5.96054	6.00575	396.76	66.05	2.58634
NODE_5_length_276834_cov_19.8383_ID_2220:49201-49516		0	1	5.75777	5.94738	89.84	15.1	2.57225
NODE_25_length_64697_cov_20.0532_ID_2260:17737-18214		0	1	5.756	5.93222	96.38	16.24	2.56857
NODE_4_length_288658_cov_20.1336_ID_2218:97043-97547		0	1	5.84522	5.9121	257.84	43.6	2.56367
NODE_11_length_185985_cov_19.5696_ID_2232:156918-157458		0	1	5.75083	5.87242	138.14	23.51	2.55396
NODE_41_length_22438_cov_17.4294_ID_2292:7963-8368		0	1	5.69728	5.81316	141.86	24.4	2.53932
NODE_59_length_7555_cov_22.2754_ID_2328:3740-4439		0	1	5.7104	5.76171	318.48	55.27	2.5265
NODE_22_length_77228_cov_20.3355_ID_2254:34529-35237		0	1	5.72568	5.7496	683.82	118.92	2.52346
NODE_4_length_288658_cov_20.1336_ID_2218:267040-267478		0	1	5.63784	5.73995	156.96	27.34	2.52104
NODE_7_length_267149_cov_20.4885_ID_2224:261506-262163		0	1	5.62609	5.66684	387.33	68.34	2.50254
NODE_4_length_288658_cov_20.1336_ID_2218:147633-148578		0	1	5.63779	5.66278	632.78	111.74	2.50151
NODE_1_length_446704_cov_20.4868_ID_2212:353166-354135		0	1	5.58062	5.64967	225.66	39.93	2.49817
NODE_8_length_226847_cov_20.6696_ID_2226:104096-104369		0	1	5.48395	5.64523	94.49	16.73	2.49703
NODE_4_length_288658_cov_20.1336_ID_2218:9624-10698		0	1	5.61758	5.64122	663.32	117.58	2.49601
NODE_21_length_84954_cov_19.8725_ID_2252:70281-70758		0	1	5.54765	5.63972	167.72	29.73	2.49562
NODE_12_length_182902_cov_20.737_ID_2234:71699-72740		0	1	5.60013	5.61998	784.13	139.52	2.49057
NODE_4_length_288658_cov_20.1336_ID_2218:149352-151068		0	1	5.58778	5.60225	1069.07	190.82	2.48601
NODE_14_length_162020_cov_20.0223_ID_2238:28528-29038		0	1	5.49791	5.53017	464.23	83.94	2.46732
NODE_8_length_226847_cov_20.6696_ID_2226:172045-172459		0	1	5.37133	5.52098	97.09	17.58	2.46492
NODE_1_length_446704_cov_20.4868_ID_2212:142094-142583		0.00653	0.99347	5.08756	5.4603	36.04	6.59	2.44898
NODE_2_length_349297_cov_21.1495_ID_2214:125330-125921		0	1	5.35769	5.45473	147.48	27.03	2.44751
NODE_5_length_276834_cov_19.8383_ID_2220:194686-195256		0	1	5.42695	5.45329	551.71	101.16	2.44713
NODE_11_length_185985_cov_19.5696_ID_2232:25847-26600		0	1	5.43587	5.45115	953.17	174.85	2.44656
NODE_20_length_89579_cov_30.6579_ID_2250:27363-28545		0	1	5.42278	5.44311	713.12	131	2.44443
NODE_2_length_349297_cov_21.1495_ID_2214:156750-157938		0	1	5.30415	5.36465	229.75	42.82	2.42348
NODE_25_length_64697_cov_20.0532_ID_2260:37536-37965		0	1	5.25459	5.3584	132.22	24.67	2.4218
NODE_17_length_107472_cov_20.9247_ID_2244:53231-53429		0	1	5.05442	5.35653	43.27	8.07	2.4213
NODE_5_length_276834_cov_19.8383_ID_2220:87732-87924		0.03241	0.96759	4.96981	5.35427	33.28	6.21	2.42069
NODE_7_length_267149_cov_20.4885_ID_2224:156580-157825		0	1	5.30924	5.33104	634.44	119	2.41442
NODE_25_length_64697_cov_20.0532_ID_2260:1248-1521		0	1	5.12451	5.31854	68.06	12.79	2.41103
NODE_4_length_288658_cov_20.1336_ID_2218:259236-259512		0	1	5.09304	5.30607	61.37	11.56	2.40764
NODE_3_length_336714_cov_20.5608_ID_2216:192293-192785		0	1	5.25977	5.30477	302.32	56.98	2.40729
NODE_3_length_336714_cov_20.5608_ID_2216:110216-110438		0	1	5.09639	5.30229	63.5	11.97	2.40661
NODE_4_length_288658_cov_20.1336_ID_2218:186970-187360		0	1	5.08929	5.29603	63.06	11.9	2.40491
NODE_4_length_288658_cov_20.1336_ID_2218:111270-111984		0	1	5.26998	5.27192	7004.27	1328.59	2.39833
NODE_6_length_269480_cov_20.5655_ID_2222:67504-67930		0	1	5.09489	5.26957	74.36	14.1	2.39769
NODE_52_length_13405_cov_30.6658_ID_2314:494-812		0	1	5.14621	5.24778	128.96	24.57	2.39171
NODE_9_length_192903_cov_20.8972_ID_2228:44235-45075		0	1	5.19506	5.2302	376	71.88	2.38686
NODE_7_length_267149_cov_20.4885_ID_2224:53546-53768		0	1	5.09711	5.22508	100.71	19.27	2.38545
NODE_21_length_84954_cov_19.8725_ID_2252:37332-38991		0	1	5.18624	5.2027	796.7	153.12	2.37926
NODE_17_length_107472_cov_20.9247_ID_2244:92585-93173		0	1	4.97044	5.15953	65.22	12.63	2.36724
NODE_3_length_336714_cov_20.5608_ID_2216:27752-28217		0	1	5.00075	5.13764	90.39	17.59	2.36111
NODE_4_length_288658_cov_20.1336_ID_2218:10746-12162		0	1	5.12766	5.13637	1464.97	285.21	2.36075
NODE_4_length_288658_cov_20.1336_ID_2218:30863-31316		0	1	5.11063	5.12553	851.59	166.14	2.3577
NODE_32_length_43998_cov_19.0801_ID_2274:9051-9411		0	1	5.01721	5.12207	118.14	23.06	2.35673
NODE_19_length_94479_cov_21.9741_ID_2248:41473-41875		0	1	4.86976	5.11981	47.7	9.31	2.35609
NODE_33_length_41989_cov_16.8585_ID_2276:12595-12853		0	1	5.07094	5.11324	296.22	57.92	2.35424
NODE_6_length_269480_cov_20.5655_ID_2222:242875-243145		0	1	4.92169	5.10106	67.14	13.15	2.3508
NODE_41_length_22438_cov_17.4294_ID_2292:7346-7808		0	1	5.07831	5.09379	808.24	158.66	2.34874
NODE_1_length_446704_cov_20.4868_ID_2212:352394-353147		0	1	5.05697	5.08674	417.34	82.04	2.34674
NODE_5_length_276834_cov_19.8383_ID_2220:44265-44532		0	1	4.71036	5.08404	30.38	5.97	2.34597
NODE_22_length_77228_cov_20.3355_ID_2254:44479-44785		0	1	5.00922	5.07656	181.95	35.83	2.34385
NODE_29_length_56161_cov_19.884_ID_2268:15431-15665		0	1	5.01015	5.05362	280.68	55.53	2.33732
NODE_2_length_349297_cov_21.1495_ID_2214:157978-159196		0	1	4.99768	5.05364	217.38	43.01	2.33732
NODE_21_length_84954_cov_19.8725_ID_2252:2718-3000		0	1	4.95164	5.05201	119.74	23.69	2.33686
NODE_9_length_192903_cov_20.8972_ID_2228:114682-115855		0	1	4.99655	5.02789	385.96	76.75	2.32995
NODE_9_length_192903_cov_20.8972_ID_2228:121296-121734		0	1	4.93285	5.02352	131.17	26.1	2.3287
NODE_11_length_185985_cov_19.5696_ID_2232:155845-156418	hypo	0	1	4.99151	5.02014	421.46	83.95	2.32773
NODE_6_length_269480_cov_20.5655_ID_2222:139580-139817		0	1	4.97257	5.01481	283.96	56.62	2.3262
NODE_23_length_70985_cov_21.2858_ID_2256:15259-15742		0	1	4.8676	5.01159	81.03	16.16	2.32527
NODE_3_length_336714_cov_20.5608_ID_2216:170951-171152		0	1	4.6845	4.99613	35.56	7.11	2.32081
NODE_5_length_276834_cov_19.8383_ID_2220:144192-145470		0	1	4.98501	4.99109	1970.92	394.88	2.31935
NODE_12_length_182902_cov_20.737_ID_2234:95141-96323		0	1	4.92712	4.97967	224.02	44.98	2.31605
NODE_1_length_446704_cov_20.4868_ID_2212:39185-39593		0	1	4.80319	4.94818	78.14	15.78	2.3069
NODE_13_length_170080_cov_19.999_ID_2236:168017-169058		0	1	4.92387	4.94759	492.82	99.6	2.30672
NODE_9_length_192903_cov_20.8972_ID_2228:22339-22720		0	1	4.9006	4.94662	252.39	51.02	2.30644
NODE_32_length_43998_cov_19.0801_ID_2274:31907-32276		0	1	4.94501	4.9451	136901	27684.2	2.306
NODE_51_length_14194_cov_26.4194_ID_2312:9428-10205		0	1	4.91176	4.94338	368.2	74.48	2.3055
NODE_7_length_267149_cov_20.4885_ID_2224:221022-221370		0	1	4.88182	4.89786	713.98	145.77	2.29215
NODE_37_length_31367_cov_21.2894_ID_2284:1024-3424		0	1	4.88626	4.89085	2496.72	510.48	2.29008
NODE_28_length_58298_cov_20.8253_ID_2266:7252-7885		0	1	4.84421	4.88269	293.7	60.14	2.28768
NODE_16_length_116224_cov_21.0475_ID_2242:90631-91294		0	1	4.86221	4.88206	572.1	117.18	2.28749
NODE_11_length_185985_cov_19.5696_ID_2232:147302-148286	alx,locus|5702_BUPNP1_02746	0	1	4.83613	4.87485	290.8	59.65	2.28536
NODE_17_length_107472_cov_20.9247_ID_2244:51658-52087		0	1	4.56962	4.85969	36	7.4	2.28086
NODE_8_length_226847_cov_20.6696_ID_2226:6540-6867		0	1	4.79368	4.85853	171.12	35.21	2.28052
NODE_67_length_3563_cov_9.71624_ID_2344:166-508		0	1	4.68084	4.83235	70.67	14.62	2.27272
NODE_4_length_288658_cov_20.1336_ID_2218:91498-92257		0	1	4.81385	4.83137	633.22	131.06	2.27243
NODE_2_length_349297_cov_21.1495_ID_2214:36319-38470		0	1	4.82738	4.82793	20110	4165.34	2.27141
NODE_2_length_349297_cov_21.1495_ID_2214:143414-148010		0	1	4.81624	4.81841	5095.36	1057.47	2.26856
NODE_2_length_349297_cov_21.1495_ID_2214:329657-330176		0	1	4.80094	4.80812	1533.31	318.89	2.26547
NODE_5_length_276834_cov_19.8383_ID_2220:274764-275499		0	1	4.71858	4.77769	180.95	37.87	2.25631
NODE_2_length_349297_cov_21.1495_ID_2214:290317-291112		0	1	4.75644	4.77462	593.91	124.38	2.25539
NODE_2_length_349297_cov_21.1495_ID_2214:68992-69319		0	1	4.69486	4.75519	175.34	36.86	2.2495
NODE_3_length_336714_cov_20.5608_ID_2216:199577-200648		0	1	4.74368	4.75254	1208.81	254.34	2.2487
NODE_14_length_162020_cov_20.0223_ID_2238:27964-28528		0	1	4.72684	4.73751	996.02	210.23	2.24413
NODE_6_length_269480_cov_20.5655_ID_2222:32766-33231		0	1	4.67243	4.73152	177.04	37.41	2.2423
NODE_6_length_269480_cov_20.5655_ID_2222:58063-58414		0	1	4.53693	4.71888	55.22	11.69	2.23845
NODE_8_length_226847_cov_20.6696_ID_2226:132234-132651	BUPNP1_02160, hypo	0	1	4.69911	4.71746	572.54	121.36	2.23801
NODE_3_length_336714_cov_20.5608_ID_2216:204814-205813		0	1	4.67438	4.70651	324.05	68.84	2.23466
NODE_2_length_349297_cov_21.1495_ID_2214:141970-143422		0	1	4.68746	4.69264	2010.68	428.47	2.2304
NODE_9_length_192903_cov_20.8972_ID_2228:7913-9749		0	1	4.68055	4.68295	4327.51	924.09	2.22742
NODE_1_length_446704_cov_20.4868_ID_2212:252931-254125		0	1	4.67438	4.68073	1631.61	348.57	2.22673
NODE_1_length_446704_cov_20.4868_ID_2212:84096-84519		0	1	4.58703	4.67131	119.69	25.61	2.22383
NODE_8_length_226847_cov_20.6696_ID_2226:134645-134933		0	1	4.35605	4.65844	31.12	6.67	2.21985
NODE_21_length_84954_cov_19.8725_ID_2252:33917-35171		0	1	4.63863	4.65689	558.57	119.94	2.21937
NODE_26_length_60927_cov_19.8843_ID_2262:22852-23110		0	1	4.61457	4.64327	352.15	75.83	2.21514
NODE_1_length_446704_cov_20.4868_ID_2212:194023-194320		0	1	4.47723	4.63839	60.25	12.98	2.21362
NODE_5_length_276834_cov_19.8383_ID_2220:273297-274122		0	1	4.56878	4.62672	171.59	37.08	2.20999
NODE_1_length_446704_cov_20.4868_ID_2212:10355-10553		0	1	4.6045	4.62124	599.08	129.63	2.20828
NODE_41_length_22438_cov_17.4294_ID_2292:13447-13864		0	1	4.51612	4.61748	96.43	20.88	2.20711
NODE_2_length_349297_cov_21.1495_ID_2214:219466-219883		0	1	4.57567	4.6111	280.19	60.76	2.20511
NODE_15_length_123652_cov_19.9455_ID_2240:86474-86678		0	1	4.04039	4.58822	15.32	3.33	2.19794
NODE_12_length_182902_cov_20.737_ID_2234:135853-136456		0	1	4.5028	4.57466	134.24	29.34	2.19367
NODE_46_length_18504_cov_20.0915_ID_2302:17500-18373		0	1	4.5521	4.56166	1020.47	223.7	2.18956
NODE_1_length_446704_cov_20.4868_ID_2212:361319-361631		0.00062	0.99938	3.93543	4.54544	13.16	2.89	2.18442
NODE_41_length_22438_cov_17.4294_ID_2292:13030-13426		0	1	4.41014	4.52811	78.8	17.39	2.17891
NODE_3_length_336714_cov_20.5608_ID_2216:171342-171552		0	1	4.40225	4.52789	73.81	16.29	2.17884
NODE_31_length_49832_cov_21.0539_ID_2272:5229-5607		0	1	4.43347	4.51062	120.86	26.79	2.17332
NODE_1_length_446704_cov_20.4868_ID_2212:68877-69468	Put esterase, BUPNP1_00049	0	1	4.49245	4.50798	610.48	135.41	2.17248
NODE_37_length_31367_cov_21.2894_ID_2284:11305-11755		0	1	4.36288	4.50622	63.64	14.12	2.17192
NODE_20_length_89579_cov_30.6579_ID_2250:32618-34262	Monooxygenase pamO_5,locus|5702_BUPNP1_03812	0	1	4.4747	4.49369	494.93	110.13	2.1679
NODE_11_length_185985_cov_19.5696_ID_2232:146514-147003		0	1	4.36906	4.4916	74.34	16.54	2.16723
NODE_21_length_84954_cov_19.8725_ID_2252:13383-13845		0	1	4.41016	4.46977	153.96	34.44	2.1602
NODE_4_length_288658_cov_20.1336_ID_2218:216924-217107		0.00047	0.99953	4.23494	4.46286	38.13	8.54	2.15797
NODE_4_length_288658_cov_20.1336_ID_2218:245763-246114		0	1	4.44063	4.45922	496.9	111.43	2.15679
NODE_23_length_70985_cov_21.2858_ID_2256:7237-7504		0	1	4.35468	4.45391	90.65	20.34	2.15507
NODE_51_length_14194_cov_26.4194_ID_2312:8630-8972		0	1	4.33544	4.44717	79.92	17.96	2.15289
NODE_8_length_226847_cov_20.6696_ID_2226:104370-104907		0	1	4.37023	4.433	143.31	32.32	2.14828
NODE_33_length_41989_cov_16.8585_ID_2276:39122-39710		0	1	4.39903	4.42552	341.88	77.24	2.14585
NODE_4_length_288658_cov_20.1336_ID_2218:84058-85210		0	1	4.39561	4.42506	307.22	69.42	2.1457
NODE_58_length_8049_cov_11.0234_ID_2326:4181-4592		0	1	4.37635	4.41172	253.56	57.47	2.14134
NODE_10_length_192622_cov_21.0874_ID_2230:140280-140691	BUPNP1_02549	0	1	4.3344	4.39694	141.13	32.09	2.1365
NODE_13_length_170080_cov_19.999_ID_2236:169348-169780		0	1	4.38029	4.3875	1238.34	282.23	2.1334
NODE_7_length_267149_cov_20.4885_ID_2224:236312-236981		0	1	4.36802	4.37322	1705.37	389.95	2.1287
NODE_37_length_31367_cov_21.2894_ID_2284:26985-27918	dmpF,locus|5702_BUPNP1_04725	0	1	4.34753	4.36458	515.83	118.18	2.12584
NODE_22_length_77228_cov_20.3355_ID_2254:71862-72354		0	1	4.31683	4.34017	371.41	85.57	2.11775
NODE_55_length_10739_cov_18.4222_ID_2320:8537-9470		0	1	4.31144	4.33019	460.51	106.34	2.11443
NODE_20_length_89579_cov_30.6579_ID_2250:80173-81634		0	1	4.28639	4.3044	472.98	109.88	2.10581
NODE_6_length_269480_cov_20.5655_ID_2222:90241-91270		0	1	4.29878	4.3044	1520.04	353.13	2.10581
NODE_23_length_70985_cov_21.2858_ID_2256:66667-68524		0	1	4.27099	4.28762	507.8	118.43	2.10018
NODE_9_length_192903_cov_20.8972_ID_2228:43327-44236		0	1	4.26558	4.28201	512.61	119.71	2.09829
NODE_5_length_276834_cov_19.8383_ID_2220:241850-242225		0	1	4.24028	4.28098	205.23	47.93	2.09794
NODE_47_length_18096_cov_18.5152_ID_2304:2058-2526		0	1	4.21234	4.2615	167.66	39.33	2.09136
NODE_5_length_276834_cov_19.8383_ID_2220:155409-155889		0	1	4.22546	4.25088	324.77	76.39	2.08776
NODE_6_length_269480_cov_20.5655_ID_2222:15959-16619		0	1	4.17716	4.19769	391.03	93.15	2.0696
NODE_3_length_336714_cov_20.5608_ID_2216:12964-13315		0	1	4.10042	4.19645	81.57	19.43	2.06917
NODE_2_length_349297_cov_21.1495_ID_2214:233979-234528		0	1	4.16514	4.17739	650.09	155.61	2.0626
NODE_18_length_103837_cov_20.8298_ID_2246:41097-41574		0	1	4.12934	4.16611	213.48	51.23	2.0587
NODE_1_length_446704_cov_20.4868_ID_2212:186036-187422		0	1	4.14361	4.15503	688.43	165.68	2.05486
NODE_2_length_349297_cov_21.1495_ID_2214:218510-219098		0	1	4.11939	4.14509	302.95	73.08	2.0514
NODE_3_length_336714_cov_20.5608_ID_2216:195630-196467		0	1	4.13269	4.14075	968.58	233.91	2.04989
NODE_7_length_267149_cov_20.4885_ID_2224:45685-46054		0	1	4.13073	4.13808	1061.73	256.57	2.04896
NODE_13_length_170080_cov_19.999_ID_2236:99561-99762		0	1	4.03415	4.13671	73.67	17.8	2.04848
NODE_11_length_185985_cov_19.5696_ID_2232:123888-124146		0	1	4.0703	4.12744	133.53	32.34	2.04525
NODE_8_length_226847_cov_20.6696_ID_2226:90844-91129		0	1	4.06902	4.10702	199.71	48.62	2.03809
NODE_27_length_59767_cov_18.9281_ID_2264:14335-14836		0	1	4.08337	4.09749	538.67	131.46	2.03474
NODE_13_length_170080_cov_19.999_ID_2236:16933-18265	BUPNP1_02971	0	1	4.07556	4.08954	541.63	132.43	2.03194
NODE_52_length_13405_cov_30.6658_ID_2314:12288-13230		0	1	4.00546	4.08892	88.65	21.67	2.03172
NODE_13_length_170080_cov_19.999_ID_2236:98964-99531		0	1	4.05559	4.07297	431.1	105.84	2.02608
NODE_7_length_267149_cov_20.4885_ID_2224:187881-188346		0	1	4.02558	4.05551	246.77	60.84	2.01988
NODE_4_length_288658_cov_20.1336_ID_2218:146296-147631		0	1	4.04503	4.05444	789.94	194.82	2.0195
NODE_5_length_276834_cov_19.8383_ID_2220:106029-106341		0	1	4.03979	4.05439	508.12	125.32	2.01949
NODE_4_length_288658_cov_20.1336_ID_2218:154305-154659		0	1	3.87533	4.04686	40.83	10.08	2.0168
NODE_1_length_446704_cov_20.4868_ID_2212:203856-204054		0	1	3.78316	4.03656	26.68	6.6	2.01313
NODE_41_length_22438_cov_17.4294_ID_2292:5118-5745		0	1	4.0179	4.03562	413.79	102.53	2.01279
NODE_7_length_267149_cov_20.4885_ID_2224:49526-49970		0	1	4.021	4.0254	1664.07	413.39	2.00913
NODE_12_length_182902_cov_20.737_ID_2234:80831-81296		0	1	3.98063	4.02131	177.41	44.11	2.00767
NODE_5_length_276834_cov_19.8383_ID_2220:110331-110751		0	1	4.00475	4.02109	445.08	110.68	2.00759
NODE_4_length_288658_cov_20.1336_ID_2218:207208-207673		0	1	3.98438	4.02083	198.17	49.28	2.00749
NODE_1_length_446704_cov_20.4868_ID_2212:215286-216240		0	1	4.01265	4.01914	1122.13	279.19	2.00689
NODE_10_length_192622_cov_21.0874_ID_2230:54422-54665		0.00093	0.99907	3.55496	4.0166	13.37	3.32	2.00598
NODE_12_length_182902_cov_20.737_ID_2234:76054-77212		0	1	3.98558	4.00158	449.65	112.36	2.00057
NODE_3_length_336714_cov_20.5608_ID_2216:111799-112474		0	1	3.95817	3.99342	201.78	50.52	1.99762
NODE_3_length_336714_cov_20.5608_ID_2216:193882-194458		0	1	3.97241	3.98519	558.05	140.02	1.99465
NODE_1_length_446704_cov_20.4868_ID_2212:440322-442821		0	1	3.96566	3.97479	777.06	195.49	1.99088
NODE_17_length_107472_cov_20.9247_ID_2244:50469-50745		0	1	3.90765	3.96362	123.97	31.27	1.98682
NODE_7_length_267149_cov_20.4885_ID_2224:261151-261382		0	1	3.86862	3.96237	72.99	18.41	1.98636
NODE_8_length_226847_cov_20.6696_ID_2226:224556-225108		0	1	3.89245	3.96057	101.25	25.56	1.98571
NODE_2_length_349297_cov_21.1495_ID_2214:312980-313739		0	1	3.91225	3.95102	178.7	45.22	1.98223
NODE_2_length_349297_cov_21.1495_ID_2214:119595-119934		0	1	3.77144	3.9486	37.18	9.41	1.98134
NODE_20_length_89579_cov_30.6579_ID_2250:31436-32498		0	1	3.91819	3.94802	232.54	58.89	1.98113
NODE_1_length_446704_cov_20.4868_ID_2212:432221-432827		0	1	3.85457	3.9238	97.4	24.81	1.97225
NODE_11_length_185985_cov_19.5696_ID_2232:76970-77273		0	1	3.86494	3.92296	116.62	29.72	1.97194
NODE_1_length_446704_cov_20.4868_ID_2212:229056-229389		0	1	3.86379	3.92145	117.27	29.9	1.97139
NODE_41_length_22438_cov_17.4294_ID_2292:6609-7347		0	1	3.91341	3.92095	911.32	232.42	1.9712
NODE_14_length_162020_cov_20.0223_ID_2238:97153-97573		0	1	3.90492	3.91941	473.33	120.76	1.97064
NODE_22_length_77228_cov_20.3355_ID_2254:46054-46495		0	1	3.88201	3.91267	221.42	56.58	1.96815
NODE_5_length_276834_cov_19.8383_ID_2220:219048-219681		0	1	3.88994	3.91187	310.34	79.33	1.96786
NODE_1_length_446704_cov_20.4868_ID_2212:103199-103688		0	1	3.78586	3.90384	55.49	14.21	1.96489
NODE_30_length_51928_cov_20.4798_ID_2270:49656-50814		0	1	3.87757	3.89271	445.55	114.45	1.96077
NODE_3_length_336714_cov_20.5608_ID_2216:196562-196997		0	1	3.88279	3.89153	772.53	198.51	1.96034
NODE_11_length_185985_cov_19.5696_ID_2232:137396-138440		0	1	3.8742	3.87767	1938.45	499.89	1.95519
NODE_1_length_446704_cov_20.4868_ID_2212:290515-291031		0	1	3.85831	3.87627	371.3	95.78	1.95467
NODE_1_length_446704_cov_20.4868_ID_2212:284420-286223		0	1	3.8682	3.87107	2331.67	602.32	1.95273
NODE_18_length_103837_cov_20.8298_ID_2246:47551-49012	katA,locus|5702_BUPNP1_03640	0	1	3.84869	3.86422	426.85	110.46	1.95018
NODE_1_length_446704_cov_20.4868_ID_2212:101859-103113		0	1	3.84804	3.85684	751.25	194.78	1.94742
NODE_2_length_349297_cov_21.1495_ID_2214:57135-57711		0	1	3.77142	3.85348	78.35	20.33	1.94616
NODE_1_length_446704_cov_20.4868_ID_2212:178719-179112		0.0008	0.9992	3.63732	3.84315	29.64	7.7	1.94229
NODE_2_length_349297_cov_21.1495_ID_2214:329305-329593		0	1	3.81349	3.84105	236.12	61.47	1.9415
NODE_37_length_31367_cov_21.2894_ID_2284:173-1028		0	1	3.81557	3.82289	884.83	231.45	1.93466
NODE_11_length_185985_cov_19.5696_ID_2232:80319-81690		0	1	3.81282	3.81674	1648.45	431.89	1.93234
NODE_4_length_288658_cov_20.1336_ID_2218:206754-207177		0	1	3.77264	3.81225	160.66	42.14	1.93064
NODE_18_length_103837_cov_20.8298_ID_2246:37975-38299		0	1	3.77124	3.79995	220.8	58.1	1.92598
NODE_5_length_276834_cov_19.8383_ID_2220:77224-77839		0	1	3.7706	3.79608	248.48	65.45	1.92451
NODE_32_length_43998_cov_19.0801_ID_2274:23324-24713		0	1	3.77522	3.78024	1259.9	333.28	1.91848
NODE_33_length_41989_cov_16.8585_ID_2276:9014-10358		0	1	3.77567	3.7779	2834.95	750.4	1.91758
NODE_4_length_288658_cov_20.1336_ID_2218:97585-98599		0	1	3.77212	3.77414	3120.61	826.83	1.91615
NODE_13_length_170080_cov_19.999_ID_2236:67061-67871		0	1	3.7639	3.77123	855.97	226.97	1.91504
NODE_26_length_60927_cov_19.8843_ID_2262:12958-14521		0	1	3.75959	3.76326	1704.66	452.97	1.91198
NODE_53_length_12819_cov_27.0858_ID_2316:8522-10403		0	1	3.74429	3.75439	614.4	163.64	1.90858
NODE_6_length_269480_cov_20.5655_ID_2222:182597-184265		0	1	3.73735	3.75117	447.24	119.22	1.90734
NODE_21_length_84954_cov_19.8725_ID_2252:60614-61625		0	1	3.72413	3.75034	234.75	62.59	1.90702
NODE_18_length_103837_cov_20.8298_ID_2246:32167-32953	Endonuclease III, BUPNP1_03623	0	1	3.71791	3.74657	213.87	57.08	1.90557
NODE_13_length_170080_cov_19.999_ID_2236:50058-51363		0	1	3.72003	3.74461	249.49	66.62	1.90482
NODE_5_length_276834_cov_19.8383_ID_2220:57676-57919		0	1	3.71725	3.74062	261.95	70.02	1.90328
NODE_1_length_446704_cov_20.4868_ID_2212:436894-440326		0	1	3.73127	3.73504	1631.37	436.77	1.90112
NODE_49_length_15191_cov_27.2475_ID_2308:7280-7991		0	1	3.71364	3.73471	289.61	77.54	1.901
NODE_11_length_185985_cov_19.5696_ID_2232:145097-145484		0	1	3.72044	3.733	486.74	130.38	1.90034
NODE_8_length_226847_cov_20.6696_ID_2226:205126-205633		0	1	3.70221	3.73135	208.32	55.82	1.8997
NODE_1_length_446704_cov_20.4868_ID_2212:9970-10237		0	1	3.67803	3.72004	142.78	38.37	1.89532
NODE_25_length_64697_cov_20.0532_ID_2260:16956-17466		1e-05	0.99999	3.48699	3.71908	23.98	6.44	1.89495
NODE_28_length_58298_cov_20.8253_ID_2266:17285-18014		0	1	3.6955	3.71026	407.99	109.95	1.89152
NODE_1_length_446704_cov_20.4868_ID_2212:429879-430806		0	1	3.62435	3.68719	92.69	25.13	1.88252
NODE_5_length_276834_cov_19.8383_ID_2220:164805-165435		0	1	3.66321	3.68622	256.87	69.68	1.88214
NODE_31_length_49832_cov_21.0539_ID_2272:9979-11377		0	1	3.67993	3.68289	2001.38	543.42	1.88084
NODE_13_length_170080_cov_19.999_ID_2236:9236-9608		0	1	3.65208	3.68277	191.59	52.01	1.88079
NODE_8_length_226847_cov_20.6696_ID_2226:118271-118994		0	1	3.66308	3.66965	896	244.16	1.87564
NODE_49_length_15191_cov_27.2475_ID_2308:625-964		0	1	3.61901	3.6649	125.92	34.35	1.87377
NODE_17_length_107472_cov_20.9247_ID_2244:64316-65354		0	1	3.64644	3.6623	367.87	100.44	1.87275
NODE_2_length_349297_cov_21.1495_ID_2214:199526-199772		0	1	3.60117	3.66162	94.86	25.9	1.87248
NODE_1_length_446704_cov_20.4868_ID_2212:188671-189430		0	1	3.64745	3.65699	610.98	167.06	1.87066
NODE_6_length_269480_cov_20.5655_ID_2222:106114-107086		0	1	3.63282	3.64438	499.48	137.05	1.86568
NODE_3_length_336714_cov_20.5608_ID_2216:203738-204818		0	1	3.62198	3.63954	327.14	89.88	1.86376
NODE_13_length_170080_cov_19.999_ID_2236:150133-150409		0	1	3.56367	3.63924	74.32	20.41	1.86364
NODE_3_length_336714_cov_20.5608_ID_2216:169960-170926		0	1	3.62305	3.63293	580.98	159.91	1.86113
NODE_3_length_336714_cov_20.5608_ID_2216:95332-95899		0	1	3.62505	3.63063	1029.57	283.57	1.86022
NODE_19_length_94479_cov_21.9741_ID_2248:70425-71094		0	1	3.60078	3.62446	239.73	66.14	1.85777
NODE_42_length_21919_cov_16.4402_ID_2294:18244-19684		0	1	3.61252	3.61741	1162.58	321.38	1.85496
NODE_5_length_276834_cov_19.8383_ID_2220:105729-105993		0	1	3.59341	3.61239	297.06	82.23	1.85295
NODE_2_length_349297_cov_21.1495_ID_2214:333700-334189	cadI,locus|5702_BUPNP1_00690	0	1	3.53806	3.60635	80.7	22.37	1.85054
NODE_7_length_267149_cov_20.4885_ID_2224:46053-46371		0	1	3.58097	3.60297	254.44	70.61	1.84919
NODE_30_length_51928_cov_20.4798_ID_2270:18300-18876		0	1	3.596	3.60063	1215.84	337.67	1.84825
NODE_3_length_336714_cov_20.5608_ID_2216:198873-199260		0	1	3.59673	3.59958	1972.33	547.93	1.84783
NODE_5_length_276834_cov_19.8383_ID_2220:266149-266635		0	1	3.57516	3.5993	231.22	64.23	1.84772
NODE_11_length_185985_cov_19.5696_ID_2232:95201-95888		0	1	3.58669	3.59891	458.68	127.44	1.84756
NODE_3_length_336714_cov_20.5608_ID_2216:122018-122636		0	1	3.57979	3.59625	339.25	94.33	1.84649
NODE_7_length_267149_cov_20.4885_ID_2224:97136-97547		0	1	3.58109	3.58973	645.11	179.7	1.84388
NODE_1_length_446704_cov_20.4868_ID_2212:433430-436895		0	1	3.58263	3.58639	1481.12	412.98	1.84253
NODE_9_length_192903_cov_20.8972_ID_2228:61879-62527		0	1	3.55475	3.58631	174.79	48.73	1.8425
NODE_15_length_123652_cov_19.9455_ID_2240:110352-111342		0	1	3.55824	3.58411	213.44	59.54	1.84161
NODE_13_length_170080_cov_19.999_ID_2236:99761-100775		0	1	3.57919	3.58128	2659.63	742.64	1.84048
NODE_7_length_267149_cov_20.4885_ID_2224:93497-93791		0	1	3.54357	3.5808	147.25	41.11	1.84028
NODE_14_length_162020_cov_20.0223_ID_2238:96662-97154		0	1	3.55716	3.57248	359.16	100.53	1.83692
NODE_4_length_288658_cov_20.1336_ID_2218:72944-74324		0	1	3.55897	3.56729	660.71	185.21	1.83483
NODE_4_length_288658_cov_20.1336_ID_2218:33616-34618		0	1	3.5658	3.56697	4693.9	1315.93	1.8347
NODE_7_length_267149_cov_20.4885_ID_2224:56786-57341		0	1	3.56377	3.56695	1731.32	485.37	1.83469
NODE_2_length_349297_cov_21.1495_ID_2214:185275-186592		0	1	3.56155	3.56643	1127.7	316.19	1.83448
NODE_24_length_67812_cov_19.9146_ID_2258:22840-23260		0	1	3.532	3.56593	160.24	44.93	1.83428
NODE_13_length_170080_cov_19.999_ID_2236:150583-151243		0	1	3.55396	3.56049	838.59	235.52	1.83207
NODE_1_length_446704_cov_20.4868_ID_2212:350766-352515		0	1	3.52864	3.53249	1394.11	394.65	1.82069
NODE_16_length_116224_cov_21.0475_ID_2242:93022-93589		0	1	3.51047	3.53074	263.28	74.56	1.81997
NODE_2_length_349297_cov_21.1495_ID_2214:170850-172200		0	1	3.50466	3.52698	238.34	67.57	1.81843
NODE_38_length_30683_cov_26.7914_ID_2286:17930-18749		0	1	3.46649	3.5158	105.88	30.11	1.81385
NODE_2_length_349297_cov_21.1495_ID_2214:223835-225923		0	1	3.50846	3.51002	3410	971.5	1.81148
NODE_7_length_267149_cov_20.4885_ID_2224:258518-260183		0	1	3.50066	3.50289	2368.54	676.16	1.80855
NODE_7_length_267149_cov_20.4885_ID_2224:51507-52053		0	1	3.47096	3.47981	584.77	168.04	1.79901
NODE_4_length_288658_cov_20.1336_ID_2218:218549-219152		0	1	3.39784	3.46956	69.83	20.12	1.79475
NODE_7_length_267149_cov_20.4885_ID_2224:55694-56756		0	1	3.46739	3.46847	4767.87	1374.63	1.7943
NODE_3_length_336714_cov_20.5608_ID_2216:5140-5629		0	1	3.41558	3.46536	101.24	29.21	1.79301
NODE_37_length_31367_cov_21.2894_ID_2284:24004-24658	scoB_2,locus|5702_BUPNP1_04721	0	1	0.28956	0.28893	207.28	717.44	1.7912
NODE_27_length_59767_cov_18.9281_ID_2264:24453-25014		0	1	3.44643	3.45676	492.68	142.52	1.78942
NODE_1_length_446704_cov_20.4868_ID_2212:228404-229040		0	1	3.44513	3.45507	512.04	148.19	1.78871
NODE_2_length_349297_cov_21.1495_ID_2214:304177-305461		0	1	3.4391	3.4405	3608.41	1048.8	1.78262
NODE_28_length_58298_cov_20.8253_ID_2266:26390-26933		0	1	3.42145	3.43482	374.55	109.04	1.78024
NODE_5_length_276834_cov_19.8383_ID_2220:271023-271698		0	1	3.40558	3.43181	189.49	55.21	1.77897
NODE_1_length_446704_cov_20.4868_ID_2212:206851-207175		0	1	3.38656	3.42467	129.1	37.69	1.77597
NODE_18_length_103837_cov_20.8298_ID_2246:33498-34173		0	1	3.41645	3.4208	1142.93	334.1	1.77434
NODE_17_length_107472_cov_20.9247_ID_2244:5572-6427		0	1	3.40068	3.4194	264	77.2	1.77374
NODE_53_length_12819_cov_27.0858_ID_2316:7989-8514		0	1	3.34363	3.41891	64.07	18.73	1.77354
NODE_46_length_18504_cov_20.0915_ID_2302:7347-8220		0	1	3.40605	3.41197	835.66	244.91	1.7706
NODE_3_length_336714_cov_20.5608_ID_2216:88697-89117		0	1	3.36572	3.40832	113.95	33.43	1.76906
NODE_4_length_288658_cov_20.1336_ID_2218:25650-25986		0.00013	0.99987	3.33691	3.40788	67.54	19.81	1.76888
NODE_3_length_336714_cov_20.5608_ID_2216:12232-12832		0	1	3.3846	3.4068	220.3	64.66	1.76842
NODE_3_length_336714_cov_20.5608_ID_2216:110515-111373		0	1	3.38498	3.40258	277.62	81.58	1.76663
NODE_21_length_84954_cov_19.8725_ID_2252:57773-59024		0	1	3.37714	3.40017	211.27	62.13	1.76561
NODE_7_length_267149_cov_20.4885_ID_2224:222138-222468		0	1	3.3581	3.39303	137.9	40.64	1.76258
NODE_29_length_56161_cov_19.884_ID_2268:36386-36914		0	1	3.35191	3.38891	129.7	38.27	1.76082
NODE_7_length_267149_cov_20.4885_ID_2224:75774-76218		0	1	3.37899	3.38303	1199	354.41	1.75831
NODE_4_length_288658_cov_20.1336_ID_2218:123966-124347		0	1	3.29799	3.38288	55.13	16.29	1.75825
NODE_10_length_192622_cov_21.0874_ID_2230:106741-108031		0	1	3.36816	3.38223	342.86	101.36	1.75797
NODE_7_length_267149_cov_20.4885_ID_2224:44432-44849		0	1	3.37178	3.37602	1136.59	336.66	1.75533
NODE_1_length_446704_cov_20.4868_ID_2212:231145-231550		0	1	3.35528	3.37351	262.44	77.79	1.75425
NODE_6_length_269480_cov_20.5655_ID_2222:131876-132494		0	1	3.33528	3.36596	154.24	45.82	1.75102
NODE_7_length_267149_cov_20.4885_ID_2224:198234-198648		0	1	3.31605	3.36387	98.08	29.15	1.75012
NODE_7_length_267149_cov_20.4885_ID_2224:45081-45366		0	1	3.33996	3.35812	260.62	77.6	1.74765
NODE_6_length_269480_cov_20.5655_ID_2222:134850-135990		0	1	3.33841	3.35077	381.85	113.95	1.74449
NODE_7_length_267149_cov_20.4885_ID_2224:135792-136077		0	1	3.24284	3.34737	43.23	12.91	1.74303
NODE_7_length_267149_cov_20.4885_ID_2224:244435-245722		0	1	3.34188	3.34493	1548.05	462.8	1.74198
NODE_41_length_22438_cov_17.4294_ID_2292:5986-6460		0	1	3.33441	3.34336	525.42	157.15	1.7413
NODE_10_length_192622_cov_21.0874_ID_2230:105888-106671	paaF_2,locus|5702_BUPNP1_02514	0	1	3.29526	3.34225	98.28	29.4	1.74082
NODE_31_length_49832_cov_21.0539_ID_2272:6087-6516		0	1	3.25019	3.3411	49.78	14.89	1.74032
NODE_11_length_185985_cov_19.5696_ID_2232:82996-83479		0	1	3.30308	3.33823	131.67	39.44	1.73909
NODE_19_length_94479_cov_21.9741_ID_2248:11006-11459		0	1	3.29347	3.33771	104.18	31.21	1.73886
NODE_3_length_336714_cov_20.5608_ID_2216:183727-184168		0	1	3.31185	3.33467	203.37	60.98	1.73754
NODE_18_length_103837_cov_20.8298_ID_2246:71744-73343		0	1	3.32966	3.33434	998.36	299.41	1.7374
NODE_20_length_89579_cov_30.6579_ID_2250:14521-15481		0	1	3.31183	3.32959	260.94	78.36	1.73534
NODE_3_length_336714_cov_20.5608_ID_2216:4013-4226		0	1	3.15044	3.32874	24.16	7.25	1.73498
NODE_12_length_182902_cov_20.737_ID_2234:73878-74487		0	1	3.24633	3.31655	63.88	19.25	1.72968
NODE_2_length_349297_cov_21.1495_ID_2214:97575-98184		0	1	3.22098	3.30861	50.48	15.25	1.72622
NODE_4_length_288658_cov_20.1336_ID_2218:288093-288513		0	1	3.30049	3.30443	1161.19	351.4	1.7244
NODE_5_length_276834_cov_19.8383_ID_2220:164473-164746		0	1	3.29501	3.30314	561.62	170.02	1.72384
NODE_2_length_349297_cov_21.1495_ID_2214:186746-187208		0	1	3.25171	3.29528	102.53	31.11	1.7204
NODE_7_length_267149_cov_20.4885_ID_2224:52067-52865		0	1	3.28018	3.2858	801.71	243.99	1.71625
NODE_22_length_77228_cov_20.3355_ID_2254:67618-68173		0	1	3.2595	3.28304	189.72	57.78	1.71503
NODE_35_length_36752_cov_33.9051_ID_2280:33272-34136		0	1	3.26053	3.27838	249.95	76.23	1.71298
NODE_7_length_267149_cov_20.4885_ID_2224:245785-247021		0	1	3.26912	3.26953	10891.3	3331.14	1.70908
NODE_2_length_349297_cov_21.1495_ID_2214:330477-330933		0	1	3.26144	3.26617	941.2	288.16	1.7076
NODE_2_length_349297_cov_21.1495_ID_2214:117687-119532		0	1	3.25858	3.2611	1759.6	539.57	1.70536
NODE_20_length_89579_cov_30.6579_ID_2250:86128-87052		0	1	3.23766	3.25876	208.16	63.87	1.70432
NODE_35_length_36752_cov_33.9051_ID_2280:8870-9776		0	1	3.23636	3.25717	210.76	64.7	1.70362
NODE_5_length_276834_cov_19.8383_ID_2220:24119-24587		0	1	3.19763	3.25661	73.05	22.42	1.70337
NODE_19_length_94479_cov_21.9741_ID_2248:83438-83855		0	1	3.2409	3.25556	299.64	92.03	1.70291
NODE_14_length_162020_cov_20.0223_ID_2238:4012-4312		0	1	3.22622	3.25275	164.28	50.5	1.70166
NODE_5_length_276834_cov_19.8383_ID_2220:164013-164487		0	1	3.24671	3.25065	1117.96	343.91	1.70073
NODE_13_length_170080_cov_19.999_ID_2236:143308-143815		0	1	3.23869	3.24656	555.75	171.18	1.69891
NODE_1_length_446704_cov_20.4868_ID_2212:236794-237754		0	1	3.23519	3.24261	587.62	181.21	1.69716
NODE_5_length_276834_cov_19.8383_ID_2220:242253-242748		0	1	3.23151	3.24047	485.53	149.83	1.6962
NODE_15_length_123652_cov_19.9455_ID_2240:39209-40058		0	1	3.15632	3.23644	52.43	16.19	1.69441
NODE_32_length_43998_cov_19.0801_ID_2274:22081-23296		0	1	3.226	3.23112	845.79	261.76	1.69204
NODE_54_length_11873_cov_22.6925_ID_2318:4546-5401		0	1	3.22	3.22546	788.7	244.52	1.68951
NODE_6_length_269480_cov_20.5655_ID_2222:240445-242758		0	1	3.21451	3.21879	1004.23	311.98	1.68652
NODE_16_length_116224_cov_21.0475_ID_2242:40634-42065		0	1	3.21088	3.21604	830.61	258.26	1.68528
NODE_45_length_18793_cov_22.7146_ID_2300:3834-4233		0	1	3.18615	3.21375	153.25	47.68	1.68426
NODE_6_length_269480_cov_20.5655_ID_2222:133271-133526		0	1	3.17618	3.21261	115.53	35.95	1.68375
NODE_13_length_170080_cov_19.999_ID_2236:43564-44110	NADH-ubiquinone oxidoreductase chain I, nqo9,locus|5702_BUPNP1_02995	0	1	3.15787	3.21146	77.86	24.24	1.68323
NODE_1_length_446704_cov_20.4868_ID_2212:244329-245496		0	1	3.19478	3.20707	344.8	107.51	1.68126
NODE_12_length_182902_cov_20.737_ID_2234:32914-33667		0	1	3.18469	3.20235	238.48	74.46	1.67913
NODE_10_length_192622_cov_21.0874_ID_2230:91491-91902		0	1	3.15638	3.20141	92.28	28.82	1.67871
NODE_47_length_18096_cov_18.5152_ID_2304:17007-17439		0	1	3.15443	3.2007	89.73	28.03	1.67839
NODE_14_length_162020_cov_20.0223_ID_2238:91878-93324		0	1	3.19	3.19153	2756.23	863.6	1.67425
NODE_14_length_162020_cov_20.0223_ID_2238:97629-98673		0	1	3.17889	3.18899	414.16	129.87	1.6731
NODE_7_length_267149_cov_20.4885_ID_2224:46372-46939		0	1	3.17282	3.17518	1756.51	553.19	1.66684
NODE_25_length_64697_cov_20.0532_ID_2260:51182-51446	WhiB-type transcriptional regulator, whiB3_3,locus|5702_BUPNP1_04192	0	1	3.10227	3.17515	55.14	17.36	1.66683
NODE_5_length_276834_cov_19.8383_ID_2220:147178-148564		0	1	3.17043	3.1724	2103.28	662.99	1.66557
NODE_17_length_107472_cov_20.9247_ID_2244:32125-33550		0	1	3.16475	3.16928	911.36	287.55	1.66416
NODE_17_length_107472_cov_20.9247_ID_2244:44754-44949		0	1	3.05547	3.16732	35.04	11.05	1.66326
NODE_7_length_267149_cov_20.4885_ID_2224:186059-186317		0	1	3.14507	3.15954	282.1	89.28	1.65971
NODE_14_length_162020_cov_20.0223_ID_2238:106808-108749		0	1	3.15533	3.15935	1019.26	322.61	1.65963
NODE_29_length_56161_cov_19.884_ID_2268:1757-2330		0	1	3.13553	3.15416	217.66	69	1.65726
NODE_15_length_123652_cov_19.9455_ID_2240:114657-115431		0	1	3.13194	3.15313	191.05	60.58	1.65678
NODE_10_length_192622_cov_21.0874_ID_2230:40628-41276		0	1	3.1224	3.15261	133.33	42.28	1.65655
NODE_14_length_162020_cov_20.0223_ID_2238:38961-39513		0	1	3.13652	3.14917	320	101.61	1.65497
NODE_11_length_185985_cov_19.5696_ID_2232:87647-87884		0	1	3.12967	3.14779	222.8	70.77	1.65434
NODE_48_length_16276_cov_29.6982_ID_2306:10639-10978		0	1	3.00542	3.14375	27.43	8.72	1.65249
NODE_33_length_41989_cov_16.8585_ID_2276:1667-3437		0	1	3.141	3.14278	2277.89	724.8	1.65204
NODE_13_length_170080_cov_19.999_ID_2236:111689-112436		0	1	3.09597	3.14171	86.68	27.58	1.65155
NODE_48_length_16276_cov_29.6982_ID_2306:11228-12986		0	1	3.1324	3.13714	850.24	271.02	1.64945
NODE_6_length_269480_cov_20.5655_ID_2222:79370-80627		0	1	3.12879	3.13338	874.27	279.01	1.64772
NODE_4_length_288658_cov_20.1336_ID_2218:31399-33565		0	1	3.13052	3.13102	8005.34	2556.78	1.64663
NODE_43_length_21602_cov_17.6161_ID_2296:8128-8734		0	1	3.08627	3.12873	92.54	29.57	1.64558
NODE_11_length_185985_cov_19.5696_ID_2232:134083-134917		0	1	3.12534	3.12801	1497.72	478.8	1.64524
NODE_29_length_56161_cov_19.884_ID_2268:2814-3183		0	1	3.1209	3.12378	1385.34	443.48	1.64329
NODE_8_length_226847_cov_20.6696_ID_2226:179870-180761		0	1	3.11993	3.12363	1077.16	344.84	1.64322
NODE_13_length_170080_cov_19.999_ID_2236:57184-58021		0	1	3.11215	3.12178	412.33	132.08	1.64237
NODE_3_length_336714_cov_20.5608_ID_2216:230110-230785		0	1	3.08125	3.12176	96.56	30.92	1.64236
NODE_14_length_162020_cov_20.0223_ID_2238:41305-42520		0	1	3.11739	3.11951	1875.52	601.22	1.64132
NODE_11_length_185985_cov_19.5696_ID_2232:153888-154794		0	1	3.10457	3.11037	679.98	218.61	1.63709
NODE_19_length_94479_cov_21.9741_ID_2248:40718-41477		0	1	3.07833	3.10565	142.23	45.79	1.6349
NODE_21_length_84954_cov_19.8725_ID_2252:65750-65960		0	1	3.04241	3.10556	60.46	19.46	1.63485
NODE_7_length_267149_cov_20.4885_ID_2224:40082-40388		0	1	3.0957	3.1053	408.09	131.41	1.63473
NODE_5_length_276834_cov_19.8383_ID_2220:51340-51682		0	1	3.09254	3.10406	339.31	109.31	1.63416
NODE_5_length_276834_cov_19.8383_ID_2220:250094-250385		0	1	3.02053	3.10261	45.98	14.81	1.63348
NODE_3_length_336714_cov_20.5608_ID_2216:35700-37626		0	1	3.08964	3.09087	3151.02	1019.45	1.62801
NODE_7_length_267149_cov_20.4885_ID_2224:188413-189748		0	1	3.0864	3.08936	1311.98	424.67	1.62731
NODE_37_length_31367_cov_21.2894_ID_2284:27914-28970		0	1	3.07959	3.08887	416.57	134.85	1.62708
NODE_7_length_267149_cov_20.4885_ID_2224:44848-45085		0	1	3.04164	3.08581	85.86	27.82	1.62565
NODE_2_length_349297_cov_21.1495_ID_2214:128122-128695		0	1	3.05354	3.07807	155.1	50.38	1.62203
NODE_2_length_349297_cov_21.1495_ID_2214:39387-40203		0	1	3.06054	3.06912	443.79	144.59	1.61782
NODE_13_length_170080_cov_19.999_ID_2236:74457-74820		0	1	3.01669	3.06458	77.7	25.35	1.61569
NODE_46_length_18504_cov_20.0915_ID_2302:67-394		0.00103	0.99897	2.93278	3.06441	27.08	8.83	1.61561
NODE_23_length_70985_cov_21.2858_ID_2256:34998-35976		0	1	3.06016	3.06393	1007.25	328.74	1.61538
NODE_21_length_84954_cov_19.8725_ID_2252:72551-73310		0	1	3.02304	3.05915	103.17	33.72	1.61313
NODE_7_length_267149_cov_20.4885_ID_2224:54987-55593		0	1	3.05126	3.05351	1681.44	550.65	1.61047
NODE_14_length_162020_cov_20.0223_ID_2238:39588-39891		0	1	3.03412	3.05331	194.81	63.8	1.61037
NODE_19_length_94479_cov_21.9741_ID_2248:81185-82220		0	1	3.0463	3.04752	3080	1010.65	1.60764
NODE_22_length_77228_cov_20.3355_ID_2254:6416-7220		0	1	3.03133	3.04247	334.05	109.79	1.60524
NODE_10_length_192622_cov_21.0874_ID_2230:186271-186577		0	1	2.93875	3.03262	37.7	12.43	1.60056
NODE_6_length_269480_cov_20.5655_ID_2222:56024-56699		0	1	3.02254	3.03237	375.61	123.86	1.60045
NODE_7_length_267149_cov_20.4885_ID_2224:54183-54552		0	1	3.02444	3.0304	619.31	204.36	1.59951
NODE_8_length_226847_cov_20.6696_ID_2226:202156-202978		0	1	3.02371	3.02848	772.55	255.09	1.5986
NODE_10_length_192622_cov_21.0874_ID_2230:24796-25555		0	1	3.02021	3.02677	561.52	185.51	1.59778
NODE_7_length_267149_cov_20.4885_ID_2224:255908-256394		1e-05	0.99999	2.92207	3.01917	35.97	11.91	1.59415
NODE_8_length_226847_cov_20.6696_ID_2226:119043-120342		0	1	3.01515	3.01696	2027.12	671.9	1.59309
NODE_27_length_59767_cov_18.9281_ID_2264:36589-37042		0	1	2.99166	3.01602	148.46	49.22	1.59265
NODE_21_length_84954_cov_19.8725_ID_2252:16006-18424		0	1	3.00734	3.0146	501.91	166.49	1.59197
NODE_6_length_269480_cov_20.5655_ID_2222:59435-59681		0	1	2.92645	3.01173	40.95	13.59	1.59059
NODE_11_length_185985_cov_19.5696_ID_2232:42051-42702		0	1	2.99476	3.00994	238.12	79.11	1.58974
NODE_28_length_58298_cov_20.8253_ID_2266:20137-20803		0	1	2.98273	3.00282	178.39	59.4	1.58632
NODE_34_length_39416_cov_19.7447_ID_2278:16334-18116		0	1	2.9935	3.00039	522.68	174.2	1.58515
NODE_1_length_446704_cov_20.4868_ID_2212:367855-368620		0	1	2.99234	3.0002	457.75	152.57	1.58506
NODE_7_length_267149_cov_20.4885_ID_2224:54551-54965		0	1	2.99446	2.99955	707.84	235.98	1.58474
NODE_3_length_336714_cov_20.5608_ID_2216:7525-8971		0	1	2.99224	2.99798	626.25	208.88	1.58399
NODE_3_length_336714_cov_20.5608_ID_2216:243412-244618		0	1	2.99429	2.99776	1036.99	345.91	1.58389
NODE_20_length_89579_cov_30.6579_ID_2250:36487-37933		0	1	2.97103	2.99758	133.98	44.69	1.5838
NODE_10_length_192622_cov_21.0874_ID_2230:57844-58432		0	1	2.9281	2.99703	50.46	16.83	1.58353
NODE_37_length_31367_cov_21.2894_ID_2284:7102-7996		0	1	2.97433	2.99485	173.42	57.9	1.58249
NODE_12_length_182902_cov_20.737_ID_2234:83957-84614		0	1	2.95985	2.99457	101.76	33.97	1.58235
NODE_14_length_162020_cov_20.0223_ID_2238:90944-91763		0	1	2.98363	2.99358	359.44	120.06	1.58187
NODE_7_length_267149_cov_20.4885_ID_2224:52889-53327		0	1	2.97245	2.99324	170.97	57.11	1.58171
NODE_12_length_182902_cov_20.737_ID_2234:154594-155311		0	1	2.97198	2.99048	192	64.2	1.58038
NODE_26_length_60927_cov_19.8843_ID_2262:2122-2458		0	1	2.94602	2.98073	100.63	33.75	1.57566
NODE_11_length_185985_cov_19.5696_ID_2232:22836-23166		0	1	2.94862	2.97593	127.82	42.94	1.57334
NODE_13_length_170080_cov_19.999_ID_2236:114399-115236		0	1	2.95346	2.9717	191.67	64.49	1.57129
NODE_15_length_123652_cov_19.9455_ID_2240:109066-109534		0.00075	0.99925	2.92309	2.96879	75.2	25.32	1.56988
NODE_3_length_336714_cov_20.5608_ID_2216:104427-104973		0	1	2.96096	2.96235	2516.73	849.56	1.56674
NODE_52_length_13405_cov_30.6658_ID_2314:9123-10206		0	1	2.92414	2.96078	93.6	31.61	1.56598
NODE_22_length_77228_cov_20.3355_ID_2254:7216-8194		0	1	2.9499	2.95703	487.07	164.71	1.56415
NODE_4_length_288658_cov_20.1336_ID_2218:228393-230580		0	1	2.95123	2.95243	2887.2	977.9	1.5619
NODE_5_length_276834_cov_19.8383_ID_2220:36841-37666		0	1	2.94994	2.95193	1740.39	589.57	1.56166
NODE_7_length_267149_cov_20.4885_ID_2224:186339-187845		0	1	2.94695	2.9497	1254.9	425.42	1.56057
NODE_2_length_349297_cov_21.1495_ID_2214:204642-205632		0	1	2.94402	2.94901	690.66	234.19	1.56023
NODE_11_length_185985_cov_19.5696_ID_2232:90001-90964		0	1	2.94343	2.94457	3028.82	1028.61	1.55806
NODE_2_length_349297_cov_21.1495_ID_2214:61702-63004		0	1	2.92409	2.93411	339.33	115.64	1.55292
NODE_11_length_185985_cov_19.5696_ID_2232:14179-14977		0	1	2.90884	2.92676	187.7	64.13	1.54931
NODE_34_length_39416_cov_19.7447_ID_2278:25674-27579		0	1	2.9234	2.9266	1058.95	361.83	1.54922
NODE_22_length_77228_cov_20.3355_ID_2254:64065-64716		0	1	2.91757	2.92603	399.24	136.44	1.54894
NODE_23_length_70985_cov_21.2858_ID_2256:38477-39122		0	1	2.90209	2.926	140.15	47.89	1.54893
NODE_13_length_170080_cov_19.999_ID_2236:134496-134940		0	1	2.89412	2.92554	106.16	36.28	1.54871
NODE_3_length_336714_cov_20.5608_ID_2216:197111-197825		0	1	2.92331	2.92515	1834.44	627.12	1.54851
NODE_21_length_84954_cov_19.8725_ID_2252:68103-69558		0.01032	0.98968	2.89643	2.92299	125.63	42.97	1.54744
NODE_5_length_276834_cov_19.8383_ID_2220:57918-58365		0	1	2.91567	2.9226	486.6	166.49	1.54725
NODE_11_length_185985_cov_19.5696_ID_2232:50023-50749		0	1	2.90413	2.91991	212.11	72.64	1.54592
NODE_5_length_276834_cov_19.8383_ID_2220:63889-64228		0	1	2.87283	2.91976	70.15	24.02	1.54585
NODE_67_length_3563_cov_9.71624_ID_2344:504-1305		0	1	2.90611	2.91693	309.25	106.01	1.54445
NODE_6_length_269480_cov_20.5655_ID_2222:110292-110619		0	1	2.78511	2.9138	24.33	8.34	1.5429
NODE_7_length_267149_cov_20.4885_ID_2224:206512-207046		0	1	2.889	2.91323	136.74	46.93	1.54262
NODE_3_length_336714_cov_20.5608_ID_2216:205812-207063		0	1	2.90333	2.91309	341.88	117.35	1.54255
NODE_11_length_185985_cov_19.5696_ID_2232:133225-134014		0	1	2.90517	2.91107	565.97	194.41	1.54155
NODE_56_length_10429_cov_16.7507_ID_2322:7517-7748		3e-05	0.99997	2.74159	2.90928	18.18	6.24	1.54066
NODE_11_length_185985_cov_19.5696_ID_2232:87957-88317		0	1	2.87441	2.90299	114.63	39.48	1.53754
NODE_6_length_269480_cov_20.5655_ID_2222:253444-254320		0	1	2.89253	2.90117	382.53	131.85	1.53663
NODE_32_length_43998_cov_19.0801_ID_2274:41768-42191		0	1	2.86833	2.89697	113.8	39.27	1.53454
NODE_4_length_288658_cov_20.1336_ID_2218:16449-17286		0	1	2.88958	2.8955	556.02	192.02	1.53381
NODE_3_length_336714_cov_20.5608_ID_2216:100733-101177		0	1	2.88143	2.89502	241.35	83.36	1.53357
NODE_6_length_269480_cov_20.5655_ID_2222:34664-35327		0	1	2.88742	2.89482	444.5	153.54	1.53347
NODE_3_length_336714_cov_20.5608_ID_2216:198222-198750		0	1	2.88087	2.88236	2182.35	757.13	1.52725
NODE_1_length_446704_cov_20.4868_ID_2212:191553-192414		0	1	2.87634	2.8798	942.57	327.3	1.52597
NODE_17_length_107472_cov_20.9247_ID_2244:71768-73133		0.00011	0.99989	2.85024	2.87569	125.86	43.76	1.52391
NODE_22_length_77228_cov_20.3355_ID_2254:62831-63215		0	1	2.83053	2.87547	70.5	24.51	1.5238
NODE_13_length_170080_cov_19.999_ID_2236:149127-149982		0	1	2.87065	2.87358	1105.31	384.64	1.52285
NODE_23_length_70985_cov_21.2858_ID_2256:2577-4257		0	1	2.86713	2.87072	899.19	313.22	1.52141
NODE_1_length_446704_cov_20.4868_ID_2212:72980-73244		0	1	2.77749	2.86811	33.86	11.8	1.5201
NODE_16_length_116224_cov_21.0475_ID_2242:82507-83821		0	1	2.86641	2.86798	2051.03	715.14	1.52004
NODE_6_length_269480_cov_20.5655_ID_2222:239006-239939		0	1	2.84272	2.86507	142.21	49.63	1.51857
NODE_29_length_56161_cov_19.884_ID_2268:2340-2775		0	1	2.83535	2.86298	114.45	39.97	1.51752
NODE_13_length_170080_cov_19.999_ID_2236:110656-111652		0	1	2.85235	2.86145	350.41	122.45	1.51675
NODE_14_length_162020_cov_20.0223_ID_2238:9056-10694		0	1	2.85571	2.85907	951.55	332.81	1.51554
NODE_7_length_267149_cov_20.4885_ID_2224:167043-167514		0	1	2.83402	2.85754	134.13	46.93	1.51477
NODE_37_length_31367_cov_21.2894_ID_2284:9117-9543	BUPNP1_04706, heat shock protein	0	1	2.82715	2.8569	105.62	36.96	1.51445
NODE_7_length_267149_cov_20.4885_ID_2224:46943-47129		9e-05	0.99991	2.70385	2.85648	19.19	6.71	1.51424
NODE_21_length_84954_cov_19.8725_ID_2252:65934-67167		0	1	2.84636	2.85545	349.26	122.31	1.51372
NODE_1_length_446704_cov_20.4868_ID_2212:227450-228134		0	1	2.84354	2.85479	281.85	98.72	1.51338
NODE_47_length_18096_cov_18.5152_ID_2304:17471-17873		0	1	2.82103	2.84171	150.68	53.02	1.50676
NODE_12_length_182902_cov_20.737_ID_2234:729-2178		0	1	2.83072	2.83945	358.78	126.35	1.50561
NODE_7_length_267149_cov_20.4885_ID_2224:42960-43242		0	1	2.83097	2.83867	406.49	143.19	1.50521
NODE_8_length_226847_cov_20.6696_ID_2226:115118-115631		0	1	2.82506	2.83697	261.67	92.23	1.50435
NODE_26_length_60927_cov_19.8843_ID_2262:42817-43180		0	1	2.80908	2.83079	142.03	50.17	1.5012
NODE_1_length_446704_cov_20.4868_ID_2212:442831-444985		0	1	2.82475	2.82859	808.24	285.73	1.50008
NODE_6_length_269480_cov_20.5655_ID_2222:141438-142239		0	1	2.81708	2.8261	342.74	121.27	1.49881
NODE_6_length_269480_cov_20.5655_ID_2222:101276-102926		0	1	2.82187	2.82513	948.81	335.84	1.49832
NODE_2_length_349297_cov_21.1495_ID_2214:47998-48286		0	1	2.78181	2.82108	77.06	27.31	1.49625
NODE_21_length_84954_cov_19.8725_ID_2252:72176-72431		5e-05	0.99995	2.72328	2.82073	30.02	10.64	1.49607
NODE_28_length_58298_cov_20.8253_ID_2266:28966-29200		0.00011	0.99989	2.67615	2.81728	20.13	7.14	1.4943
NODE_22_length_77228_cov_20.3355_ID_2254:58028-58466		0	1	2.79678	2.81617	157.08	55.77	1.49373
NODE_1_length_446704_cov_20.4868_ID_2212:370029-371310		0	1	2.80621	2.81472	360	127.89	1.49299
NODE_8_length_226847_cov_20.6696_ID_2226:213104-214535		0	1	2.80409	2.81223	375.01	133.34	1.49172
NODE_20_length_89579_cov_30.6579_ID_2250:78663-80139		0	1	2.79917	2.80924	302.15	107.55	1.49018
NODE_2_length_349297_cov_21.1495_ID_2214:235944-236916		0	1	2.79463	2.80612	264.04	94.09	1.48857
NODE_7_length_267149_cov_20.4885_ID_2224:243274-244405		0	1	2.80246	2.80388	2137.34	762.27	1.48743
NODE_5_length_276834_cov_19.8383_ID_2220:37796-38639		0	1	2.80237	2.80329	3322.4	1185.17	1.48712
NODE_7_length_267149_cov_20.4885_ID_2224:172561-173083		0	1	2.74518	2.80131	52.44	18.71	1.4861
NODE_20_length_89579_cov_30.6579_ID_2250:47023-47494		0.00061	0.99939	2.65841	2.79027	21.12	7.56	1.48041
NODE_79_length_758_cov_26.2821_ID_2368:2-260		6e-05	0.99994	2.62628	2.78611	17.06	6.12	1.47825
NODE_11_length_185985_cov_19.5696_ID_2232:171121-171391		0	1	2.76497	2.77986	198.43	71.38	1.47501
NODE_19_length_94479_cov_21.9741_ID_2248:46306-47962		0	1	2.75698	2.77744	143.61	51.7	1.47375
NODE_7_length_267149_cov_20.4885_ID_2224:149902-150679	sdhB,locus|5702_BUPNP1_01909	0	1	2.76991	2.77149	1872.39	675.58	1.47066
NODE_2_length_349297_cov_21.1495_ID_2214:198551-199079		0	1	2.76573	2.76984	716.46	258.66	1.4698
NODE_1_length_446704_cov_20.4868_ID_2212:74502-75195		0	1	2.75886	2.76329	660.81	239.13	1.46639
NODE_11_length_185985_cov_19.5696_ID_2232:118137-119805		0	1	2.75906	2.76101	1498.72	542.81	1.4652
NODE_53_length_12819_cov_27.0858_ID_2316:10406-10760		0	1	2.69235	2.75982	41.67	15.09	1.46458
NODE_3_length_336714_cov_20.5608_ID_2216:14149-14791	sodC,locus|5702_BUPNP1_00724	0	1	2.7498	2.75451	616.73	223.89	1.46179
NODE_5_length_276834_cov_19.8383_ID_2220:76224-77028		0	1	2.74788	2.75358	508.13	184.53	1.46131
NODE_21_length_84954_cov_19.8725_ID_2252:59025-60585		0	1	2.73511	2.74831	217.44	79.11	1.45854
NODE_7_length_267149_cov_20.4885_ID_2224:43238-43631		0	1	2.74409	2.74819	703.69	256.05	1.45848
NODE_4_length_288658_cov_20.1336_ID_2218:145556-146300		0	1	2.72611	2.73884	223.56	81.62	1.45356
NODE_13_length_170080_cov_19.999_ID_2236:5156-6002		0	1	2.72332	2.73717	205.17	74.95	1.45268
NODE_42_length_21919_cov_16.4402_ID_2294:19739-20189		0	1	2.70672	2.73341	105.23	38.49	1.4507
NODE_8_length_226847_cov_20.6696_ID_2226:144426-144834		0	1	2.71033	2.72954	146.3	53.59	1.44866
NODE_24_length_67812_cov_19.9146_ID_2258:25805-26903		0	1	2.71959	2.72788	340.87	124.95	1.44778
NODE_11_length_185985_cov_19.5696_ID_2232:72013-72667		0.04793	0.95207	2.6873	2.72421	74.96	27.51	1.44584
NODE_4_length_288658_cov_20.1336_ID_2218:25193-25661		0	1	2.69434	2.71923	111.41	40.96	1.4432
NODE_11_length_185985_cov_19.5696_ID_2232:161683-163354		0	1	2.71492	2.7183	830.59	305.55	1.44271
NODE_8_length_226847_cov_20.6696_ID_2226:128270-129140		0	1	2.71479	2.71805	861.72	317.03	1.44257
NODE_8_length_226847_cov_20.6696_ID_2226:225325-226714		0	1	2.7024	2.71328	255.59	94.19	1.44004
NODE_14_length_162020_cov_20.0223_ID_2238:85945-86287		0	1	2.67297	2.71137	71.1	26.22	1.43902
NODE_6_length_269480_cov_20.5655_ID_2222:78786-79302		0	1	2.65263	2.70797	48.69	17.97	1.43721
NODE_46_length_18504_cov_20.0915_ID_2302:5864-7139		0	1	2.69567	2.70724	238.89	88.24	1.43682
NODE_31_length_49832_cov_21.0539_ID_2272:11669-12116		0	1	2.66798	2.69973	85.4	31.63	1.43281
NODE_3_length_336714_cov_20.5608_ID_2216:4218-5004		0	1	2.69256	2.69906	423.64	156.95	1.43245
NODE_33_length_41989_cov_16.8585_ID_2276:6656-7469		0	1	2.69397	2.69688	945.06	350.42	1.43129
NODE_9_length_192903_cov_20.8972_ID_2228:129726-130104		0	1	2.65846	2.69395	75.78	28.12	1.42972
NODE_18_length_103837_cov_20.8298_ID_2246:28123-28633		0	1	2.68566	2.69238	406.39	150.93	1.42888
NODE_6_length_269480_cov_20.5655_ID_2222:19275-20229		0	1	2.68746	2.69036	942.83	350.44	1.4278
NODE_10_length_192622_cov_21.0874_ID_2230:89012-91412	uvrA_1,locus|5702_BUPNP1_02499	0	1	2.68767	2.69033	1026.47	381.53	1.42778
NODE_33_length_41989_cov_16.8585_ID_2276:10446-11442		0	1	2.67943	2.68685	366.23	136.3	1.42591
NODE_5_length_276834_cov_19.8383_ID_2220:78838-79330		0	1	2.67057	2.68631	171.69	63.91	1.42562
NODE_10_length_192622_cov_21.0874_ID_2230:142354-142834		0	1	2.66792	2.68613	148.13	55.14	1.42553
NODE_27_length_59767_cov_18.9281_ID_2264:23739-24120		0	1	2.67846	2.68338	551.47	205.51	1.42405
NODE_4_length_288658_cov_20.1336_ID_2218:16174-16453		4e-05	0.99996	2.62977	2.68053	51.81	19.32	1.42252
NODE_7_length_267149_cov_20.4885_ID_2224:34154-35036		0	1	2.66085	2.68046	136.71	51	1.42248
NODE_4_length_288658_cov_20.1336_ID_2218:161160-162222		0	1	2.67137	2.67988	316.97	118.27	1.42217
NODE_1_length_446704_cov_20.4868_ID_2212:368619-369924		0	1	2.67021	2.67312	925.5	346.22	1.41852
NODE_3_length_336714_cov_20.5608_ID_2216:142708-143539		0	1	2.65369	2.66638	209.22	78.46	1.41488
NODE_18_length_103837_cov_20.8298_ID_2246:84624-85224		0	1	2.63949	2.6624	114.71	43.08	1.41273
NODE_2_length_349297_cov_21.1495_ID_2214:240324-240654		0	1	2.63943	2.65794	141.8	53.34	1.41031
NODE_10_length_192622_cov_21.0874_ID_2230:177305-178304		0	1	2.62044	2.64895	90.65	34.22	1.40542
NODE_15_length_123652_cov_19.9455_ID_2240:112228-113629		0	1	2.62981	2.64709	150.31	56.78	1.40441
NODE_9_length_192903_cov_20.8972_ID_2228:102257-102485		0	1	2.58841	2.64621	43.78	16.54	1.40393
NODE_4_length_288658_cov_20.1336_ID_2218:154816-155860		0	1	2.6404	2.64599	467.65	176.73	1.40381
NODE_4_length_288658_cov_20.1336_ID_2218:78074-78374		0.00016	0.99984	2.58519	2.64567	41.74	15.77	1.40364
NODE_43_length_21602_cov_17.6161_ID_2296:9903-10770		0	1	2.63402	2.64381	265.53	100.43	1.40262
NODE_37_length_31367_cov_21.2894_ID_2284:30304-31054		0	1	2.62681	2.64182	172.35	65.23	1.40153
NODE_5_length_276834_cov_19.8383_ID_2220:274123-274768		0	1	2.59518	2.63546	62.82	23.83	1.39805
NODE_2_length_349297_cov_21.1495_ID_2214:330217-330460		0	1	2.61548	2.63484	132.35	50.22	1.39772
NODE_16_length_116224_cov_21.0475_ID_2242:56287-56947		0	1	2.62021	2.63153	226.96	86.24	1.3959
NODE_18_length_103837_cov_20.8298_ID_2246:88307-89615		0	1	2.62983	2.63103	2142.93	814.48	1.39563
NODE_7_length_267149_cov_20.4885_ID_2224:48697-49345		0	1	2.62451	2.62641	1355.76	516.2	1.39309
NODE_16_length_116224_cov_21.0475_ID_2242:91328-93026		0	1	2.62229	2.62535	836.86	318.76	1.39251
NODE_20_length_89579_cov_30.6579_ID_2250:29244-30999		0	1	2.61004	2.62225	208.07	79.34	1.39081
NODE_7_length_267149_cov_20.4885_ID_2224:160043-160667		0	1	2.60016	2.61495	170.35	65.14	1.38678
NODE_7_length_267149_cov_20.4885_ID_2224:47302-47701		0	1	2.61313	2.61485	1473.14	563.37	1.38673
NODE_25_length_64697_cov_20.0532_ID_2260:53561-54326		0	1	2.60741	2.61338	423.76	162.14	1.38591
NODE_3_length_336714_cov_20.5608_ID_2216:42872-43076		3e-05	0.99997	2.53564	2.61224	31.52	12.06	1.38529
NODE_43_length_21602_cov_17.6161_ID_2296:10756-11452		0	1	2.59928	2.61195	198.46	75.98	1.38513
NODE_22_length_77228_cov_20.3355_ID_2254:45306-45993		0	1	2.60085	2.60948	291.42	111.67	1.38376
NODE_29_length_56161_cov_19.884_ID_2268:13759-14230		0	1	2.58943	2.60474	162.72	62.46	1.38114
NODE_9_length_192903_cov_20.8972_ID_2228:140622-141771		0	1	2.59717	2.60292	435.78	167.41	1.38013
NODE_16_length_116224_cov_21.0475_ID_2242:14721-15849		0	1	2.59696	2.59866	1466.38	564.28	1.37777
NODE_19_length_94479_cov_21.9741_ID_2248:6993-7638		0	1	2.59511	2.59761	999.49	384.77	1.37718
NODE_4_length_288658_cov_20.1336_ID_2218:49316-50096		0	1	2.59102	2.59712	407.54	156.92	1.37691
NODE_4_length_288658_cov_20.1336_ID_2218:48472-49306		0	1	2.58667	2.59261	416.71	160.72	1.37441
NODE_7_length_267149_cov_20.4885_ID_2224:43630-44428		0	1	2.59117	2.5923	2189.93	844.77	1.37423
NODE_4_length_288658_cov_20.1336_ID_2218:30523-30754		1e-05	0.99999	2.57318	2.59204	130.17	50.21	1.37409
NODE_19_length_94479_cov_21.9741_ID_2248:17463-18384		0	1	2.57498	2.59134	150.19	57.95	1.3737
NODE_10_length_192622_cov_21.0874_ID_2230:64148-64985		0	1	2.57295	2.58361	229.58	88.85	1.36939
NODE_13_length_170080_cov_19.999_ID_2236:165261-167094		0	1	2.57649	2.57932	863.14	334.63	1.36699
NODE_4_length_288658_cov_20.1336_ID_2218:201144-202017		0	1	2.57552	2.57783	1059.04	410.82	1.36616
NODE_53_length_12819_cov_27.0858_ID_2316:3655-4108		0	1	2.50586	2.57523	33.65	13.06	1.3647
NODE_10_length_192622_cov_21.0874_ID_2230:127834-128242		0	1	2.5425	2.57275	78.98	30.69	1.36331
NODE_15_length_123652_cov_19.9455_ID_2240:111338-112232		0	1	2.55353	2.57013	144.79	56.33	1.36184
NODE_13_length_170080_cov_19.999_ID_2236:54415-55447		0	1	2.56314	2.5666	698.1	271.99	1.35986
NODE_56_length_10429_cov_16.7507_ID_2322:5750-6695		0	1	2.55047	2.56195	208.4	81.34	1.35724
NODE_4_length_288658_cov_20.1336_ID_2218:200745-201024		0	1	2.55483	2.55866	624.74	244.16	1.35539
NODE_7_length_267149_cov_20.4885_ID_2224:189744-190626		0	1	2.54737	2.5533	401.05	157.06	1.35236
NODE_7_length_267149_cov_20.4885_ID_2224:198644-199538		0	1	2.54768	2.55304	444.16	173.97	1.35222
NODE_21_length_84954_cov_19.8725_ID_2252:51049-51673		0.04345	0.95655	2.46559	2.55108	26.32	10.31	1.35111
NODE_35_length_36752_cov_33.9051_ID_2280:30455-31562		0	1	2.53458	2.5505	148.05	58.04	1.35078
NODE_4_length_288658_cov_20.1336_ID_2218:231283-232720		0	1	2.54938	2.55008	3376.98	1324.26	1.35054
NODE_11_length_185985_cov_19.5696_ID_2232:114654-115365		0	1	2.53435	2.549	160.7	63.04	1.34993
NODE_28_length_58298_cov_20.8253_ID_2266:31689-32925		0	1	2.54403	2.54808	584.04	229.2	1.34941
NODE_1_length_446704_cov_20.4868_ID_2212:187607-188546		0	1	2.53518	2.54186	351.56	138.3	1.34588
NODE_4_length_288658_cov_20.1336_ID_2218:60382-61168		0	1	2.53985	2.54148	1445.54	568.77	1.34567
NODE_21_length_84954_cov_19.8725_ID_2252:21678-22362		0.02171	0.97829	2.51456	2.53588	108.46	42.77	1.34249
NODE_15_length_123652_cov_19.9455_ID_2240:60438-61482		7e-05	0.99993	2.51657	2.53359	135.94	53.65	1.34118
NODE_6_length_269480_cov_20.5655_ID_2222:216813-217680		0	1	2.51824	2.5304	190.24	75.18	1.33936
NODE_2_length_349297_cov_21.1495_ID_2214:199182-199647		0	1	2.52137	2.53	268.61	106.16	1.33914
NODE_3_length_336714_cov_20.5608_ID_2216:134645-135200		0	1	2.49758	2.52821	74.4	29.42	1.33812
NODE_24_length_67812_cov_19.9146_ID_2258:1557-2664		0	1	2.51151	2.52458	175.82	69.64	1.33604
NODE_13_length_170080_cov_19.999_ID_2236:94559-95591		0	1	2.51676	2.52314	360.8	142.99	1.33522
NODE_26_length_60927_cov_19.8843_ID_2262:37941-38520		0	1	2.51577	2.52078	458.96	182.06	1.33387
NODE_5_length_276834_cov_19.8383_ID_2220:35329-35887		0	1	2.51124	2.51847	316.76	125.77	1.33255
NODE_10_length_192622_cov_21.0874_ID_2230:139603-140215		4e-05	0.99996	2.47869	2.51503	61.61	24.49	1.33057
NODE_5_length_276834_cov_19.8383_ID_2220:166032-166452		0.00252	0.99748	2.43308	2.51458	26.61	10.58	1.33032
NODE_9_length_192903_cov_20.8972_ID_2228:128735-129656		1e-05	0.99999	2.50562	2.51091	429.62	171.1	1.32821
NODE_18_length_103837_cov_20.8298_ID_2246:6631-7237		0	1	2.49732	2.5098	181.25	72.21	1.32757
NODE_6_length_269480_cov_20.5655_ID_2222:25134-25911		0	1	2.4975	2.50737	229.2	91.41	1.32617
NODE_8_length_226847_cov_20.6696_ID_2226:25401-26223		0	1	2.50546	2.50725	1269.24	506.22	1.32611
NODE_13_length_170080_cov_19.999_ID_2236:141588-142203		0	1	2.49361	2.50606	181.02	72.23	1.32542
NODE_35_length_36752_cov_33.9051_ID_2280:31561-33184	fadK_2,locus|5702_BUPNP1_04662	0	1	2.49879	2.50599	314.25	125.39	1.32538
NODE_16_length_116224_cov_21.0475_ID_2242:34279-34684		0	1	2.47288	2.50365	72.15	28.81	1.32403
NODE_4_length_288658_cov_20.1336_ID_2218:123280-123943		0	1	2.47637	2.50221	86.05	34.38	1.3232
NODE_32_length_43998_cov_19.0801_ID_2274:42236-43094		0	1	2.49871	2.50216	653.93	261.34	1.32317
NODE_9_length_192903_cov_20.8972_ID_2228:143291-144254		0	1	2.49524	2.499	599.2	239.77	1.32135
NODE_4_length_288658_cov_20.1336_ID_2218:164185-165103		0	1	2.48542	2.49738	186.75	74.77	1.32042
NODE_3_length_336714_cov_20.5608_ID_2216:136221-137808		0	1	2.49435	2.49595	1397.72	559.99	1.31959
NODE_7_length_267149_cov_20.4885_ID_2224:231205-231883		0	1	2.49033	2.49593	399.79	160.17	1.31958
NODE_18_length_103837_cov_20.8298_ID_2246:85220-85829	recR,locus|5702_BUPNP1_03675	0	1	2.48059	2.49493	155.04	62.14	1.319
NODE_33_length_41989_cov_16.8585_ID_2276:5805-6660		0	1	2.49047	2.49292	913.58	366.46	1.31783
NODE_6_length_269480_cov_20.5655_ID_2222:18467-19070		0	1	2.47683	2.49078	158.85	63.77	1.3166
NODE_13_length_170080_cov_19.999_ID_2236:148791-149064		0	1	2.44496	2.4902	47.87	19.22	1.31626
NODE_7_length_267149_cov_20.4885_ID_2224:76214-76718		0	1	2.48577	2.48801	995.64	400.17	1.31499
NODE_6_length_269480_cov_20.5655_ID_2222:58761-59439		0	1	2.48184	2.48627	500.43	201.27	1.31399
NODE_5_length_276834_cov_19.8383_ID_2220:146409-147036		0	1	2.48192	2.48587	561.74	225.97	1.31375
NODE_4_length_288658_cov_20.1336_ID_2218:275278-275650		0	1	2.45773	2.48541	78.8	31.7	1.31349
NODE_11_length_185985_cov_19.5696_ID_2232:39833-41912		0	1	2.48047	2.48248	1099.99	443.09	1.31178
NODE_18_length_103837_cov_20.8298_ID_2246:86266-86701		0	1	2.45438	2.47943	86.66	34.95	1.31001
NODE_22_length_77228_cov_20.3355_ID_2254:42086-42716		0	1	2.47437	2.4787	508.54	205.16	1.30958
NODE_4_length_288658_cov_20.1336_ID_2218:50149-51127		0	1	2.47238	2.47704	471.33	190.27	1.30862
NODE_9_length_192903_cov_20.8972_ID_2228:46997-47588		0	1	2.46387	2.47456	204.19	82.51	1.30717
NODE_9_length_192903_cov_20.8972_ID_2228:20760-22335		0	1	2.4657	2.47064	441.08	178.52	1.30489
NODE_11_length_185985_cov_19.5696_ID_2232:49632-50061		0	1	2.45744	2.47062	164.53	66.59	1.30487
NODE_13_length_170080_cov_19.999_ID_2236:22344-22884		3e-05	0.99997	2.41034	2.47048	34.87	14.11	1.30479
NODE_3_length_336714_cov_20.5608_ID_2216:223887-224913		0.00037	0.99963	2.46302	2.46979	321.15	130.02	1.30439
NODE_15_length_123652_cov_19.9455_ID_2240:38492-39197		0.0009	0.9991	2.41854	2.46806	42.56	17.24	1.30338
NODE_32_length_43998_cov_19.0801_ID_2274:26082-27201		0	1	2.46081	2.46628	396.81	160.89	1.30233
NODE_31_length_49832_cov_21.0539_ID_2272:5645-6080		0	1	2.44889	2.46483	134.85	54.7	1.30149
NODE_20_length_89579_cov_30.6579_ID_2250:85164-86136		0	1	2.45092	2.46383	166.69	67.65	1.3009
NODE_1_length_446704_cov_20.4868_ID_2212:6484-7498	BUPNP1_00011	0	1	2.45808	2.46338	408.15	165.68	1.30064
NODE_3_length_336714_cov_20.5608_ID_2216:71050-71617		0.00021	0.99979	2.42223	2.46295	51.78	21.02	1.30039
NODE_13_length_170080_cov_19.999_ID_2236:51359-52076		0.00025	0.99975	2.44532	2.46243	125.24	50.85	1.30008
NODE_4_length_288658_cov_20.1336_ID_2218:85206-86412		0	1	2.44994	2.46023	208.9	84.9	1.29879
NODE_6_length_269480_cov_20.5655_ID_2222:2788-4015		1e-05	0.99999	2.44528	2.45807	167.19	68.01	1.29753
NODE_9_length_192903_cov_20.8972_ID_2228:130254-131142		0	1	2.42929	2.45769	74.47	30.29	1.2973
NODE_4_length_288658_cov_20.1336_ID_2218:15123-16182		0	1	2.4532	2.45686	586.85	238.85	1.29682
NODE_26_length_60927_cov_19.8843_ID_2262:34613-35525		0	1	2.45423	2.45674	857.32	348.96	1.29675
NODE_7_length_267149_cov_20.4885_ID_2224:256467-257268		0	1	2.44842	2.45578	290.89	118.44	1.29618
NODE_2_length_349297_cov_21.1495_ID_2214:299036-299723		0	1	2.43576	2.45055	143.25	58.45	1.29311
NODE_32_length_43998_cov_19.0801_ID_2274:9944-10271		0	1	2.42405	2.44925	83.33	34.02	1.29234
NODE_11_length_185985_cov_19.5696_ID_2232:54239-54935		0	1	2.44151	2.44705	383.03	156.52	1.29105
NODE_36_length_35301_cov_16.8042_ID_2282:17489-18242		0.00011	0.99989	2.40783	2.44114	62.1	25.43	1.28756
NODE_39_length_28892_cov_19.0712_ID_2288:27516-28095		0	1	2.43047	2.44	220.46	90.35	1.28688
NODE_63_length_6088_cov_16.1285_ID_2336:354-2538		0	1	2.43731	2.43822	2317.86	950.63	1.28583
NODE_10_length_192622_cov_21.0874_ID_2230:120670-121321	kynB_1,locus|5702_BUPNP1_02526	5e-05	0.99995	0.41564	0.41031	27.07	65.99	1.2852
NODE_29_length_56161_cov_19.884_ID_2268:15787-17728		0	1	2.4352	2.43608	2377.35	975.89	1.28456
NODE_5_length_276834_cov_19.8383_ID_2220:238434-238875		0	1	2.4137	2.43459	99.19	40.74	1.28368
NODE_3_length_336714_cov_20.5608_ID_2216:106184-106457		3e-05	0.99997	2.40345	2.43278	70.09	28.81	1.2826
NODE_11_length_185985_cov_19.5696_ID_2232:100343-101381		0	1	2.42707	2.43268	372.83	153.25	1.28255
NODE_33_length_41989_cov_16.8585_ID_2276:24443-24977		0	1	2.40787	2.43242	83.95	34.51	1.28239
NODE_2_length_349297_cov_21.1495_ID_2214:60902-61670		0	1	2.42074	2.42584	406.8	167.69	1.27848
NODE_30_length_51928_cov_20.4798_ID_2270:16306-16966		0	1	2.41403	2.42584	174.93	72.11	1.27848
NODE_11_length_185985_cov_19.5696_ID_2232:157486-157966		0	1	2.41188	2.42536	152.97	63.07	1.2782
NODE_59_length_7555_cov_22.2754_ID_2328:5210-6113		0	1	2.41358	2.4247	185.59	76.54	1.27781
NODE_1_length_446704_cov_20.4868_ID_2212:226229-227426		0	1	2.42089	2.42448	576.93	237.96	1.27768
NODE_46_length_18504_cov_20.0915_ID_2302:8496-8970		0	1	2.40796	2.42428	125.89	51.92	1.27756
NODE_2_length_349297_cov_21.1495_ID_2214:34486-36046		0	1	2.42052	2.42131	2602.13	1074.67	1.27579
NODE_2_length_349297_cov_21.1495_ID_2214:348180-348969		0	1	2.39664	2.41697	99.97	41.36	1.2732
NODE_29_length_56161_cov_19.884_ID_2268:52391-52808		0	1	2.39423	2.41617	92.43	38.25	1.27272
NODE_3_length_336714_cov_20.5608_ID_2216:200715-201507		0	1	2.39895	2.41269	147.93	61.31	1.27064
NODE_1_length_446704_cov_20.4868_ID_2212:94125-94914		0	1	2.39609	2.41269	122.14	50.62	1.27064
NODE_13_length_170080_cov_19.999_ID_2236:74816-75590		0	1	2.40382	2.412	249.26	103.33	1.27023
NODE_11_length_185985_cov_19.5696_ID_2232:151379-152006		0	1	2.39814	2.40465	310.67	129.19	1.26583
NODE_17_length_107472_cov_20.9247_ID_2244:73315-74536		0	1	2.39879	2.40376	407.49	169.52	1.26529
NODE_4_length_288658_cov_20.1336_ID_2218:86465-87494		0	1	2.39468	2.40117	310.76	129.41	1.26374
NODE_3_length_336714_cov_20.5608_ID_2216:175190-175598		0	1	2.37865	2.39483	122.88	51.31	1.25992
NODE_2_length_349297_cov_21.1495_ID_2214:227911-229081		0	1	2.38693	2.38898	974.2	407.78	1.2564
NODE_21_length_84954_cov_19.8725_ID_2252:15141-15957		0	1	2.37804	2.38857	188.26	78.81	1.25615
NODE_23_length_70985_cov_21.2858_ID_2256:47209-48400		0	1	2.36439	2.38429	98.39	41.26	1.25356
NODE_43_length_21602_cov_17.6161_ID_2296:2488-5833		0	1	2.37892	2.38164	725.9	304.78	1.25196
NODE_4_length_288658_cov_20.1336_ID_2218:199492-200749		1e-05	0.99999	2.37994	2.38039	4370.27	1835.94	1.2512
NODE_13_length_170080_cov_19.999_ID_2236:792-2253		1e-05	0.99999	2.37752	2.37783	6335.81	2664.53	1.24965
NODE_4_length_288658_cov_20.1336_ID_2218:131689-132511		0	1	2.37143	2.3763	402.25	169.27	1.24872
NODE_27_length_59767_cov_18.9281_ID_2264:29104-29794		0	1	2.36564	2.37487	211.49	89.05	1.24785
NODE_1_length_446704_cov_20.4868_ID_2212:387568-388441		0.00039	0.99961	2.34087	2.37185	61.79	26.05	1.24601
NODE_13_length_170080_cov_19.999_ID_2236:80931-81567		0	1	2.36269	2.37094	235.56	99.35	1.24546
NODE_15_length_123652_cov_19.9455_ID_2240:86684-87491		0	1	2.36338	2.36866	368.62	155.62	1.24407
NODE_7_length_267149_cov_20.4885_ID_2224:250831-251575	sigma factor 54 sigH,locus|5702_BUPNP1_02009	0	1	2.35122	2.36348	156.83	66.35	1.24092
NODE_13_length_170080_cov_19.999_ID_2236:121960-124252		0	1	2.36125	2.36291	1161.19	491.42	1.24057
NODE_3_length_336714_cov_20.5608_ID_2216:202368-203742		0	1	2.35477	2.35969	391.17	165.76	1.2386
NODE_1_length_446704_cov_20.4868_ID_2212:25215-25644		0	1	2.31548	2.35806	43.85	18.59	1.2376
NODE_6_length_269480_cov_20.5655_ID_2222:100436-101219		0	1	2.35191	2.35771	331	140.39	1.23739
NODE_7_length_267149_cov_20.4885_ID_2224:242654-243164		0.00122	0.99878	2.33924	2.3562	112	47.53	1.23646
NODE_3_length_336714_cov_20.5608_ID_2216:201511-202372		0	1	2.34511	2.35588	177.16	75.19	1.23627
NODE_11_length_185985_cov_19.5696_ID_2232:74881-75751		0	1	2.35104	2.35577	404.9	171.87	1.2362
NODE_7_length_267149_cov_20.4885_ID_2224:152887-153223		0	1	2.34447	2.35533	175.48	74.5	1.23593
NODE_1_length_446704_cov_20.4868_ID_2212:38464-39151		0	1	2.34147	2.35319	162.14	68.9	1.23462
NODE_45_length_18793_cov_22.7146_ID_2300:8469-9468		0	1	2.34623	2.35216	321.54	136.69	1.23399
NODE_13_length_170080_cov_19.999_ID_2236:33781-34804		0.00133	0.99867	2.31115	2.35129	46.23	19.66	1.23345
NODE_11_length_185985_cov_19.5696_ID_2232:3728-4508		0	1	2.33571	2.35023	130.12	55.36	1.2328
NODE_22_length_77228_cov_20.3355_ID_2254:36027-36660		0	1	2.34482	2.34748	713.27	303.84	1.23112
NODE_9_length_192903_cov_20.8972_ID_2228:182888-183587		2e-05	0.99998	2.34311	2.34381	2696.06	1150.28	1.22886
NODE_16_length_116224_cov_21.0475_ID_2242:113549-115226		0	1	2.34091	2.34339	760.9	324.69	1.2286
NODE_11_length_185985_cov_19.5696_ID_2232:75752-76259		0	1	2.33402	2.34218	230.42	98.37	1.22785
NODE_24_length_67812_cov_19.9146_ID_2258:5793-7086		0	1	2.3388	2.34153	691.26	295.21	1.22745
NODE_18_length_103837_cov_20.8298_ID_2246:85838-86180		1e-05	0.99999	2.29671	2.3407	41.53	17.74	1.22694
NODE_10_length_192622_cov_21.0874_ID_2230:5878-6673		0	1	2.32671	2.34019	138.61	59.22	1.22663
NODE_4_length_288658_cov_20.1336_ID_2218:53719-54478		0	1	2.32956	2.3398	182.95	78.19	1.22638
NODE_8_length_226847_cov_20.6696_ID_2226:186962-188786		0	1	2.33585	2.33946	521.96	223.11	1.22617
NODE_3_length_336714_cov_20.5608_ID_2216:233366-233837		3e-05	0.99997	2.33792	2.3391	1598.72	683.47	1.22595
NODE_1_length_446704_cov_20.4868_ID_2212:23046-24408		0	1	2.33293	2.33906	306.1	130.86	1.22593
NODE_10_length_192622_cov_21.0874_ID_2230:104696-105887		0	1	2.32935	2.33886	196.77	84.12	1.22581
NODE_2_length_349297_cov_21.1495_ID_2214:302948-304022		0	1	2.33273	2.33609	558.88	239.23	1.22409
NODE_23_length_70985_cov_21.2858_ID_2256:69480-70767		0	1	2.33091	2.33217	1485.06	636.77	1.22167
NODE_10_length_192622_cov_21.0874_ID_2230:6704-7436		0.00077	0.99923	2.31518	2.33036	121.57	52.16	1.22055
NODE_27_length_59767_cov_18.9281_ID_2264:32518-33562		0	1	2.32754	2.32919	1125.14	483.05	1.21983
NODE_8_length_226847_cov_20.6696_ID_2226:7387-8182		0	1	2.3157	2.32768	153.91	66.11	1.21889
NODE_12_length_182902_cov_20.737_ID_2234:23141-23696		0.00088	0.99912	2.28427	2.32463	44.53	19.15	1.217
NODE_7_length_267149_cov_20.4885_ID_2224:41763-42069		2e-05	0.99998	2.31941	2.32383	417.79	179.78	1.2165
NODE_6_length_269480_cov_20.5655_ID_2222:139813-141205		0	1	2.31892	2.32077	996.29	429.29	1.21461
NODE_7_length_267149_cov_20.4885_ID_2224:42107-42941		1e-05	0.99999	2.31751	2.31842	2032.32	876.59	1.21314
NODE_2_length_349297_cov_21.1495_ID_2214:73328-73970		0	1	2.31725	2.3181	2146.91	926.15	1.21295
NODE_6_length_269480_cov_20.5655_ID_2222:198754-199414		0	1	2.30963	2.316	286.91	123.87	1.21163
NODE_9_length_192903_cov_20.8972_ID_2228:28324-28747		0	1	2.31067	2.31392	562.37	243.03	1.21034
NODE_2_length_349297_cov_21.1495_ID_2214:140449-141193		0	1	2.30496	2.3119	261.72	113.2	1.20908
NODE_71_length_1632_cov_44.6385_ID_2352:19-1624		0	1	2.30904	2.31182	655.93	283.72	1.20903
NODE_14_length_162020_cov_20.0223_ID_2238:93324-94560		1e-05	0.99999	2.30893	2.31013	1509.5	653.42	1.20798
NODE_20_length_89579_cov_30.6579_ID_2250:77337-78594		0	1	2.30325	2.30955	287.8	124.61	1.20761
NODE_10_length_192622_cov_21.0874_ID_2230:127227-127809		0.00266	0.99734	2.28944	2.30671	103.67	44.94	1.20584
NODE_11_length_185985_cov_19.5696_ID_2232:163379-167075		0	1	2.30437	2.30533	1887.74	818.85	1.20497
NODE_6_length_269480_cov_20.5655_ID_2222:66301-66961		0	1	2.29876	2.30498	289.77	125.71	1.20475
NODE_8_length_226847_cov_20.6696_ID_2226:196137-197025		0	1	2.28801	2.30196	127.96	55.58	1.20286
NODE_3_length_336714_cov_20.5608_ID_2216:209655-210396		0	1	2.28961	2.29786	216.27	94.11	1.20029
NODE_1_length_446704_cov_20.4868_ID_2212:143976-145503		0	1	2.28576	2.28901	545.34	238.24	1.19472
NODE_1_length_446704_cov_20.4868_ID_2212:180145-180607		0	1	2.27037	2.28786	100.04	43.72	1.194
NODE_1_length_446704_cov_20.4868_ID_2212:26681-27005		1e-05	0.99999	2.23501	2.2811	36.79	16.12	1.18973
NODE_18_length_103837_cov_20.8298_ID_2246:36795-37926		0	1	2.27415	2.27756	511.59	224.62	1.18749
NODE_7_length_267149_cov_20.4885_ID_2224:184411-185959		0	1	2.27283	2.27618	521.89	229.28	1.18661
NODE_2_length_349297_cov_21.1495_ID_2214:232501-232792		0.00019	0.99981	2.19391	2.27592	19.94	8.76	1.18645
NODE_32_length_43998_cov_19.0801_ID_2274:30361-30859		0.00142	0.99858	2.26254	2.27476	141.47	62.19	1.18572
NODE_22_length_77228_cov_20.3355_ID_2254:44786-45317		0	1	2.26711	2.27443	236.96	104.18	1.1855
NODE_7_length_267149_cov_20.4885_ID_2224:91263-91566		0.00034	0.99966	2.27245	2.2744	895.63	393.78	1.18548
NODE_5_length_276834_cov_19.8383_ID_2220:77039-77222		0.00627	0.99373	2.19013	2.27359	19.51	8.58	1.18497
NODE_53_length_12819_cov_27.0858_ID_2316:4122-6756		0	1	2.26797	2.27162	475.19	209.18	1.18372
NODE_11_length_185985_cov_19.5696_ID_2232:99146-100169		0	1	2.26769	2.27155	448.52	197.44	1.18368
NODE_13_length_170080_cov_19.999_ID_2236:127735-129013		0	1	2.25824	2.2692	156.8	69.09	1.18218
NODE_29_length_56161_cov_19.884_ID_2268:42589-43141		0	1	2.25142	2.25936	214.38	94.88	1.17591
NODE_15_length_123652_cov_19.9455_ID_2240:76428-78687	icd_2,locus|5702_BUPNP1_03343	0	1	2.25724	2.25781	3005.07	1330.96	1.17493
NODE_31_length_49832_cov_21.0539_ID_2272:179-1469		0	1	2.25373	2.25534	1056.7	468.53	1.17335
NODE_8_length_226847_cov_20.6696_ID_2226:17-473		0	1	2.22777	2.2535	64.74	28.72	1.17217
NODE_12_length_182902_cov_20.737_ID_2234:57662-58733		0	1	2.2382	2.24978	144.78	64.35	1.16979
NODE_6_length_269480_cov_20.5655_ID_2222:185339-186869		0	1	2.24445	2.24912	361.3	160.64	1.16936
NODE_7_length_267149_cov_20.4885_ID_2224:253966-254221		2e-05	0.99998	2.21713	2.24782	53.65	23.86	1.16853
NODE_1_length_446704_cov_20.4868_ID_2212:256152-256980		0	1	2.23498	2.24618	149.05	66.35	1.16748
NODE_19_length_94479_cov_21.9741_ID_2248:47961-49959		0.00012	0.99988	2.23672	2.24509	199.79	88.98	1.16677
NODE_13_length_170080_cov_19.999_ID_2236:76432-77176		0	1	2.23744	2.24459	233.94	104.22	1.16645
NODE_26_length_60927_cov_19.8843_ID_2262:31445-32078		0.00011	0.99989	2.24404	2.24452	3487.02	1553.56	1.16641
NODE_30_length_51928_cov_20.4798_ID_2270:5321-6473		0.00995	0.99005	2.21609	2.24362	59.67	26.59	1.16583
NODE_20_length_89579_cov_30.6579_ID_2250:10163-11075		0	1	2.22856	2.24312	113.93	50.79	1.16551
NODE_3_length_336714_cov_20.5608_ID_2216:177700-178000		0.00019	0.99981	2.18403	2.24131	27.89	12.44	1.16434
NODE_12_length_182902_cov_20.737_ID_2234:46439-47567		0	1	2.22956	2.24041	152.89	68.23	1.16376
NODE_14_length_162020_cov_20.0223_ID_2238:95404-96658		2e-05	0.99998	2.23837	2.23953	1437.28	641.77	1.1632
NODE_29_length_56161_cov_19.884_ID_2268:52812-53301		4e-05	0.99996	2.19092	2.23948	33.06	14.76	1.16316
NODE_10_length_192622_cov_21.0874_ID_2230:128369-128699		0	1	2.21432	2.23792	69.32	30.97	1.16216
NODE_1_length_446704_cov_20.4868_ID_2212:288619-290509		0	1	2.23335	2.23506	969.64	433.82	1.16032
NODE_18_length_103837_cov_20.8298_ID_2246:35785-36799		0	1	2.22985	2.23348	455.59	203.98	1.15929
NODE_8_length_226847_cov_20.6696_ID_2226:104903-105794		0	1	2.22718	2.23258	305.25	136.72	1.15871
NODE_11_length_185985_cov_19.5696_ID_2232:183351-185184		6e-05	0.99994	2.23139	2.23188	3351.51	1501.65	1.15826
NODE_7_length_267149_cov_20.4885_ID_2224:47716-48256		2e-05	0.99998	2.22944	2.23079	1218.8	546.35	1.15756
NODE_16_length_116224_cov_21.0475_ID_2242:76872-78297		0.01035	0.98965	2.20942	2.2241	110.31	49.59	1.15322
NODE_23_length_70985_cov_21.2858_ID_2256:64507-66625		0	1	2.21274	2.21701	378.74	170.83	1.14862
NODE_11_length_185985_cov_19.5696_ID_2232:79399-80185		0	1	2.20732	2.21499	209.86	94.74	1.1473
NODE_4_length_288658_cov_20.1336_ID_2218:173235-174627		0	1	2.21307	2.21476	956.09	431.68	1.14715
NODE_4_length_288658_cov_20.1336_ID_2218:170574-171246		0	1	2.2028	2.21373	146.75	66.28	1.14648
NODE_1_length_446704_cov_20.4868_ID_2212:381883-382687		0	1	2.18295	2.20989	58.4	26.42	1.14398
NODE_9_length_192903_cov_20.8972_ID_2228:111292-112081		2e-05	0.99998	2.19441	2.20521	146.82	66.57	1.14091
NODE_25_length_64697_cov_20.0532_ID_2260:56291-57002		0	1	2.19385	2.20364	161.75	73.4	1.13989
NODE_24_length_67812_cov_19.9146_ID_2258:14595-15540		0	1	2.2	2.20281	567.3	257.53	1.13934
NODE_27_length_59767_cov_18.9281_ID_2264:25474-25852		2e-05	0.99998	2.17733	2.20233	62.44	28.34	1.13903
NODE_13_length_170080_cov_19.999_ID_2236:132764-133043		0.00031	0.99969	2.15779	2.20204	34.68	15.74	1.13884
NODE_14_length_162020_cov_20.0223_ID_2238:5418-7206		0	1	2.19586	2.19733	1073.02	488.32	1.13575
NODE_11_length_185985_cov_19.5696_ID_2232:11476-12160		0	1	2.19047	2.19713	236.65	107.7	1.13562
NODE_13_length_170080_cov_19.999_ID_2236:44109-45411		0	1	2.18612	2.19405	197.48	90	1.1336
NODE_26_length_60927_cov_19.8843_ID_2262:33577-33865		1e-05	0.99999	2.16061	2.1932	47.02	21.43	1.13304
NODE_27_length_59767_cov_18.9281_ID_2264:24187-24382		0.00246	0.99754	2.09238	2.19234	14.41	6.57	1.13247
NODE_25_length_64697_cov_20.0532_ID_2260:14601-16083		4e-05	0.99996	2.18492	2.18619	1231.28	563.2	1.12842
NODE_7_length_267149_cov_20.4885_ID_2224:31804-32875		0	1	2.18521	2.1861	1753.69	802.19	1.12836
NODE_5_length_276834_cov_19.8383_ID_2220:35915-36644		0	1	2.17444	2.18	277.31	127.2	1.12433
NODE_46_length_18504_cov_20.0915_ID_2302:11512-12424		0	1	2.17348	2.17754	378.46	173.8	1.1227
NODE_3_length_336714_cov_20.5608_ID_2216:207059-208391		0	1	2.17307	2.17686	405.53	186.28	1.12225
NODE_26_length_60927_cov_19.8843_ID_2262:59295-60876		0	1	2.17461	2.17602	1091.55	501.62	1.12169
NODE_38_length_30683_cov_26.7914_ID_2286:28774-29392		0	1	2.14657	2.17182	59.39	27.34	1.1189
NODE_3_length_336714_cov_20.5608_ID_2216:123481-123982		0	1	2.14376	2.16546	68.72	31.73	1.11467
NODE_3_length_336714_cov_20.5608_ID_2216:14892-16014		0	1	2.16067	2.16489	358.69	165.68	1.11429
NODE_28_length_58298_cov_20.8253_ID_2266:16649-17240		0	1	2.15293	2.16129	179.5	83.05	1.11189
NODE_7_length_267149_cov_20.4885_ID_2224:95378-95957		0.00024	0.99976	2.15432	2.15543	1340.53	621.93	1.10798
NODE_13_length_170080_cov_19.999_ID_2236:16068-16893		0.01048	0.98952	2.12753	2.15481	53.61	24.87	1.10756
NODE_7_length_267149_cov_20.4885_ID_2224:229007-230477		0	1	2.15373	2.1547	1540.26	714.83	1.10749
NODE_20_length_89579_cov_30.6579_ID_2250:67266-68448		0	1	2.14622	2.15398	191.5	88.9	1.107
NODE_24_length_67812_cov_19.9146_ID_2258:3458-4043		0	1	2.13357	2.15208	79.34	36.86	1.10573
NODE_3_length_336714_cov_20.5608_ID_2216:117960-118848		0	1	2.14389	2.15073	216.52	100.67	1.10482
NODE_3_length_336714_cov_20.5608_ID_2216:106535-107537		0	1	2.14458	2.14652	764.4	356.11	1.102
NODE_36_length_35301_cov_16.8042_ID_2282:26897-27293		1e-05	0.99999	2.13014	2.14581	93.18	43.42	1.10152
NODE_13_length_170080_cov_19.999_ID_2236:53831-54119		0.00045	0.99955	2.12241	2.14472	64.95	30.28	1.10079
NODE_2_length_349297_cov_21.1495_ID_2214:271730-272321		0	1	2.14112	2.14386	536.9	250.43	1.10021
NODE_11_length_185985_cov_19.5696_ID_2232:135717-136626		0.00029	0.99971	2.13674	2.14202	277.6	129.59	1.09897
NODE_3_length_336714_cov_20.5608_ID_2216:232992-233367		0.0001	0.9999	2.13827	2.1398	962.65	449.88	1.09747
NODE_22_length_77228_cov_20.3355_ID_2254:55048-56560		0	1	2.13695	2.13911	677.57	316.75	1.09701
NODE_7_length_267149_cov_20.4885_ID_2224:48258-48666		0.00029	0.99971	2.13445	2.13786	427.52	199.97	1.09617
NODE_8_length_226847_cov_20.6696_ID_2226:129889-131593	membrane protein , BUPNP1_02158	0	1	2.13097	2.13552	320.16	149.92	1.09459
NODE_25_length_64697_cov_20.0532_ID_2260:51442-52066		1e-05	0.99999	2.13071	2.13543	308.04	144.25	1.09452
NODE_16_length_116224_cov_21.0475_ID_2242:74959-76711		0	1	2.13009	2.13489	302.86	141.86	1.09416
NODE_1_length_446704_cov_20.4868_ID_2212:75294-76293		0	1	2.13122	2.13399	525.3	246.15	1.09355
NODE_8_length_226847_cov_20.6696_ID_2226:48851-49181		0.03247	0.96753	2.08184	2.13325	27.02	12.66	1.09306
NODE_4_length_288658_cov_20.1336_ID_2218:102286-103303		0	1	2.12945	2.13194	582.14	273.05	1.09217
NODE_18_length_103837_cov_20.8298_ID_2246:41640-42594		0.00016	0.99984	2.12822	2.12922	1454.02	682.88	1.09032
NODE_6_length_269480_cov_20.5655_ID_2222:214507-215431		0	1	2.12041	2.12794	190.48	89.51	1.08946
NODE_14_length_162020_cov_20.0223_ID_2238:70297-70786		0.00018	0.99982	2.09875	2.12745	49.03	23.04	1.08913
NODE_1_length_446704_cov_20.4868_ID_2212:72390-72918		0	1	2.11188	2.12609	100.15	47.1	1.08821
NODE_3_length_336714_cov_20.5608_ID_2216:62915-64013		0	1	2.12024	2.12589	253.97	119.46	1.08807
NODE_7_length_267149_cov_20.4885_ID_2224:230534-231200		0	1	2.11837	2.12274	327.22	154.15	1.08593
NODE_61_length_6413_cov_23.3651_ID_2332:1891-3502		0	1	2.11768	2.12268	285.87	134.67	1.08589
NODE_9_length_192903_cov_20.8972_ID_2228:136112-136988		0	1	2.11336	2.12016	208.94	98.54	1.08417
NODE_16_length_116224_cov_21.0475_ID_2242:72886-73891		0	1	2.11239	2.11585	408.68	193.15	1.08124
NODE_3_length_336714_cov_20.5608_ID_2216:208402-209635		0	1	2.11094	2.11413	443.89	209.96	1.08006
NODE_3_length_336714_cov_20.5608_ID_2216:148827-149688		0	1	2.10846	2.11307	306.13	144.87	1.07934
NODE_14_length_162020_cov_20.0223_ID_2238:113881-114958		0	1	2.10945	2.11199	553.87	262.24	1.07861
NODE_22_length_77228_cov_20.3355_ID_2254:9228-10635		0	1	2.10267	2.11002	190.5	90.28	1.07726
NODE_53_length_12819_cov_27.0858_ID_2316:7063-7984		0	1	2.09895	2.10909	137.58	65.23	1.07662
NODE_12_length_182902_cov_20.737_ID_2234:135347-135761		0	1	2.09338	2.10837	92.59	43.91	1.07613
NODE_7_length_267149_cov_20.4885_ID_2224:40433-41087		0.00094	0.99906	2.10732	2.10826	1493.37	708.34	1.07605
NODE_8_length_226847_cov_20.6696_ID_2226:23825-25286		0	1	2.1047	2.10771	465.98	221.08	1.07568
NODE_1_length_446704_cov_20.4868_ID_2212:3900-4407		0.03886	0.96114	2.06918	2.10588	36.93	17.53	1.07442
NODE_3_length_336714_cov_20.5608_ID_2216:38588-39113		0	1	2.09621	2.10582	144.61	68.66	1.07438
NODE_4_length_288658_cov_20.1336_ID_2218:68674-69955		0	1	2.09615	2.10358	186.95	88.87	1.07284
NODE_1_length_446704_cov_20.4868_ID_2212:69595-71011		0	1	2.10139	2.10302	856.26	407.15	1.07246
NODE_1_length_446704_cov_20.4868_ID_2212:25806-26685		0	1	2.09809	2.10292	288.12	137	1.07239
NODE_11_length_185985_cov_19.5696_ID_2232:125188-126655		0	1	2.09929	2.10068	997.28	474.74	1.07086
NODE_7_length_267149_cov_20.4885_ID_2224:49344-49524		0.01785	0.98215	2.01929	2.09934	16.08	7.66	1.06994
NODE_24_length_67812_cov_19.9146_ID_2258:43348-44389	nagI_3,locus|5702_BUPNP1_04119	0	1	2.09079	2.09758	203.1	96.82	1.06872
NODE_4_length_288658_cov_20.1336_ID_2218:104686-105463		0	1	2.09221	2.09593	370.89	176.95	1.06759
NODE_21_length_84954_cov_19.8725_ID_2252:61857-63705		0.00068	0.99932	2.08921	2.09536	223.57	106.69	1.0672
NODE_2_length_349297_cov_21.1495_ID_2214:193226-195131		0	1	2.09134	2.09257	1116.29	533.45	1.06528
NODE_56_length_10429_cov_16.7507_ID_2322:2710-3895		0	1	2.09081	2.09255	791.86	378.42	1.06526
NODE_41_length_22438_cov_17.4294_ID_2292:19560-20544		0	1	2.08275	2.0909	167.13	79.93	1.06413
NODE_1_length_446704_cov_20.4868_ID_2212:10877-11897		0	1	2.08117	2.0904	147.45	70.53	1.06378
NODE_1_length_446704_cov_20.4868_ID_2212:37007-38303		0	1	2.08819	2.08978	863.83	413.35	1.06335
NODE_11_length_185985_cov_19.5696_ID_2232:182424-182883		0	1	2.07779	2.08973	113.57	54.34	1.06331
NODE_22_length_77228_cov_20.3355_ID_2254:34047-34533		0	1	2.07638	2.08388	180.02	86.38	1.05927
NODE_3_length_336714_cov_20.5608_ID_2216:16054-16384		0.00608	0.99392	1.98315	2.08059	12.63	6.06	1.057
NODE_4_length_288658_cov_20.1336_ID_2218:61213-62170		0.00016	0.99984	2.07683	2.07761	1720.33	828.03	1.05492
NODE_4_length_288658_cov_20.1336_ID_2218:133261-135166		0	1	2.07474	2.07684	641.26	308.76	1.05439
NODE_18_length_103837_cov_20.8298_ID_2246:86856-88311		0	1	2.0699	2.07125	988.72	477.35	1.0505
NODE_2_length_349297_cov_21.1495_ID_2214:125952-126624		5e-05	0.99995	2.05971	2.06697	181.74	87.92	1.04752
NODE_14_length_162020_cov_20.0223_ID_2238:52668-53274		0	1	2.05589	2.0659	131.09	63.45	1.04677
NODE_1_length_446704_cov_20.4868_ID_2212:84573-85653		0.00011	0.99989	2.0646	2.06581	1088	526.67	1.04671
NODE_7_length_267149_cov_20.4885_ID_2224:58239-59280		0	1	2.06007	2.06397	337.44	163.48	1.04542
NODE_18_length_103837_cov_20.8298_ID_2246:89773-91909		5e-05	0.99995	2.06129	2.06191	2108.69	1022.68	1.04398
NODE_13_length_170080_cov_19.999_ID_2236:55483-56152		0	1	2.05101	2.05909	161.24	78.3	1.04201
NODE_11_length_185985_cov_19.5696_ID_2232:62123-63521		0	1	2.05659	2.05852	678.68	329.69	1.04161
NODE_14_length_162020_cov_20.0223_ID_2238:94611-95400		1e-05	0.99999	2.05673	2.05801	1022.78	496.97	1.04125
NODE_19_length_94479_cov_21.9741_ID_2248:8842-9247	DnaJ reppressor, hspR_1,locus|5702_BUPNP1_03699	5e-05	0.99995	2.03736	2.05626	67.91	33.02	1.04003
NODE_11_length_185985_cov_19.5696_ID_2232:124148-125189		0	1	2.04942	2.05406	279.34	135.99	1.03848
NODE_14_length_162020_cov_20.0223_ID_2238:113052-113859		0	1	2.05077	2.05355	467.08	227.44	1.03812
NODE_14_length_162020_cov_20.0223_ID_2238:63264-64050		0.00101	0.99899	2.04949	2.05086	946.82	461.67	1.03623
NODE_12_length_182902_cov_20.737_ID_2234:23770-24211		0	1	2.03279	2.0478	84.83	41.42	1.03407
NODE_5_length_276834_cov_19.8383_ID_2220:43385-44168		0	1	2.04094	2.0469	215.36	105.21	1.03344
NODE_79_length_758_cov_26.2821_ID_2368:196-646		0	1	2.03104	2.04532	88.87	43.45	1.03233
NODE_8_length_226847_cov_20.6696_ID_2226:205651-206197		0	1	2.03975	2.04505	241.82	118.24	1.03213
NODE_56_length_10429_cov_16.7507_ID_2322:8828-10244		0	1	2.04033	2.04347	407.53	199.43	1.03102
NODE_8_length_226847_cov_20.6696_ID_2226:163724-164711		0	1	2.03866	2.04116	511.32	250.5	1.02939
NODE_22_length_77228_cov_20.3355_ID_2254:5774-6389		2e-05	0.99998	2.02989	2.0392	135.89	66.64	1.028
NODE_16_length_116224_cov_21.0475_ID_2242:22576-23107		0.02418	0.97582	1.99385	2.03835	27.4	13.44	1.0274
NODE_11_length_185985_cov_19.5696_ID_2232:39252-39837		3e-05	0.99997	2.026	2.03779	106.72	52.37	1.02701
NODE_29_length_56161_cov_19.884_ID_2268:4644-5628		0.00059	0.99941	2.03711	2.03746	3613.01	1773.28	1.02677
NODE_14_length_162020_cov_20.0223_ID_2238:53348-54599		0	1	2.03382	2.03633	504.87	247.93	1.02597
NODE_4_length_288658_cov_20.1336_ID_2218:65712-67821		0	1	2.02691	2.02881	661.59	326.09	1.02063
NODE_4_length_288658_cov_20.1336_ID_2218:116183-117182		0	1	2.02331	2.02744	302.34	149.12	1.01966
NODE_22_length_77228_cov_20.3355_ID_2254:41246-41912		0	1	2.02339	2.02674	373.36	184.21	1.01916
NODE_13_length_170080_cov_19.999_ID_2236:56165-57185		0	1	2.02136	2.02549	301.07	148.64	1.01827
NODE_7_length_267149_cov_20.4885_ID_2224:217003-217768		0	1	2.01883	2.0243	227.19	112.23	1.01742
NODE_1_length_446704_cov_20.4868_ID_2212:210824-212102		0	1	2.01911	2.0218	461.55	228.28	1.01564
NODE_2_length_349297_cov_21.1495_ID_2214:251498-251951		2e-05	0.99998	1.99306	2.01964	45.42	22.49	1.0141
NODE_19_length_94479_cov_21.9741_ID_2248:71173-71956		0	1	2.01072	2.01649	212.8	105.52	1.01185
NODE_13_length_170080_cov_19.999_ID_2236:98300-98948		0	1	2.00925	2.01548	196.79	97.63	1.01112
NODE_2_length_349297_cov_21.1495_ID_2214:141358-141841		3e-05	0.99997	2.00539	2.01484	129.09	64.07	1.01066
NODE_7_length_267149_cov_20.4885_ID_2224:35040-35907		0	1	2.0048	2.01437	127.38	63.23	1.01033
NODE_4_length_288658_cov_20.1336_ID_2218:8967-9603		0.0001	0.9999	2.0088	2.01112	526.29	261.69	1.008
NODE_11_length_185985_cov_19.5696_ID_2232:71322-71988		0	1	2.00176	2.01007	145.78	72.52	1.00725
NODE_6_length_269480_cov_20.5655_ID_2222:142729-144241		0	1	2.00582	2.01001	290.29	144.42	1.0072
NODE_49_length_15191_cov_27.2475_ID_2308:7990-8899		0	1	2.00136	2.00789	185.35	92.31	1.00568
NODE_7_length_267149_cov_20.4885_ID_2224:237123-239961		0.00059	0.99941	2.00701	2.00742	2939.17	1464.15	1.00534
NODE_3_length_336714_cov_20.5608_ID_2216:210427-211306		0	1	2.00022	2.00442	287.72	143.54	1.00318
NODE_14_length_162020_cov_20.0223_ID_2238:127169-128033		0.00034	0.99966	1.98477	2.00324	64.31	32.1	1.00233
NODE_3_length_336714_cov_20.5608_ID_2216:114445-115372		0.00023	0.99977	2.00177	2.00299	988.23	493.37	1.00216
NODE_1_length_446704_cov_20.4868_ID_2212:2499-3753		0	1	2.00114	2.00291	684.89	341.94	1.0021
NODE_2_length_349297_cov_21.1495_ID_2214:240700-241666		0	1	1.9992	2.00108	640.33	319.99	1.00078
NODE_8_length_226847_cov_20.6696_ID_2226:145266-145659		4e-05	0.99996	1.97643	2.00006	49.75	24.87	1.00004
NODE_32_length_43998_cov_19.0801_ID_2274:27222-28110		0.0003	0.9997	1.98831	1.99585	157.39	78.85	0.99701
NODE_2_length_349297_cov_21.1495_ID_2214:11445-11898		0	1	1.98768	1.99497	162.67	81.54	0.99637
NODE_61_length_6413_cov_23.3651_ID_2332:3821-4967		0	1	1.98737	1.99486	158.38	79.39	0.99629
NODE_16_length_116224_cov_21.0475_ID_2242:3071-3911		5e-05	0.99995	1.98017	1.9945	82.12	41.17	0.99603
NODE_13_length_170080_cov_19.999_ID_2236:90080-90374		0	1	1.96892	1.99434	45.74	22.93	0.99591
NODE_8_length_226847_cov_20.6696_ID_2226:215735-217340		0.00323	0.99677	1.99344	1.99427	1439.59	721.86	0.99586
NODE_19_length_94479_cov_21.9741_ID_2248:5155-6997		0.00075	0.99925	1.99128	1.99169	2893.13	1452.59	0.99399
NODE_18_length_103837_cov_20.8298_ID_2246:81969-82935		0	1	1.97996	1.99033	113.25	56.89	0.99301
NODE_13_length_170080_cov_19.999_ID_2236:152749-153979		0	1	1.98704	1.98812	1101.01	553.79	0.9914
NODE_42_length_21919_cov_16.4402_ID_2294:21013-21730		3e-05	0.99997	1.9825	1.98801	213.38	107.33	0.99133
NODE_13_length_170080_cov_19.999_ID_2236:61419-62811		0.00099	0.99901	1.98591	1.98654	1873.77	943.23	0.99026
NODE_16_length_116224_cov_21.0475_ID_2242:8971-9388		2e-05	0.99998	1.97035	1.98457	81.54	41.08	0.98882
NODE_9_length_192903_cov_20.8972_ID_2228:133068-133881		0	1	1.97763	1.98335	204.25	102.98	0.98794
NODE_26_length_60927_cov_19.8843_ID_2262:7800-8703		0.00279	0.99721	1.97895	1.97935	2896.47	1463.34	0.98503
NODE_7_length_267149_cov_20.4885_ID_2224:134902-135766		0	1	1.97393	1.97747	327.6	165.66	0.98365
NODE_16_length_116224_cov_21.0475_ID_2242:101821-102676		0.00013	0.99987	1.97462	1.97652	610.25	308.74	0.98296
NODE_11_length_185985_cov_19.5696_ID_2232:14999-17312		0	1	1.97337	1.97463	920.49	466.15	0.98158
NODE_22_length_77228_cov_20.3355_ID_2254:30585-31629		0	1	1.96788	1.97063	417.38	211.79	0.97866
NODE_9_length_192903_cov_20.8972_ID_2228:142392-143268		3e-05	0.99997	1.96691	1.97005	364.56	185.05	0.97824
NODE_6_length_269480_cov_20.5655_ID_2222:66962-67457		0.00085	0.99915	1.96313	1.96788	240.26	122.08	0.97664
NODE_3_length_336714_cov_20.5608_ID_2216:237468-238632		0	1	1.96303	1.96652	327.11	166.34	0.97564
NODE_5_length_276834_cov_19.8383_ID_2220:263476-264253		0	1	1.96101	1.96438	336.84	171.47	0.97407
NODE_4_length_288658_cov_20.1336_ID_2218:280905-282066		0	1	1.96226	1.96375	764.26	389.18	0.97361
NODE_21_length_84954_cov_19.8725_ID_2252:1751-2615		0.00019	0.99981	1.95997	1.96368	305.64	155.64	0.97356
NODE_13_length_170080_cov_19.999_ID_2236:64886-65690		0	1	1.9589	1.9636	241.1	122.78	0.9735
NODE_3_length_336714_cov_20.5608_ID_2216:236178-237369		0.02349	0.97651	1.96173	1.96181	13828.5	7048.82	0.97219
NODE_3_length_336714_cov_20.5608_ID_2216:255592-256825		0	1	1.95894	1.96109	527.27	268.86	0.97165
NODE_11_length_185985_cov_19.5696_ID_2232:152083-153889		0	1	1.95885	1.96022	829.41	423.12	0.97101
NODE_2_length_349297_cov_21.1495_ID_2214:305479-306553		0	1	1.9559	1.95945	317.67	162.12	0.97045
NODE_3_length_336714_cov_20.5608_ID_2216:37670-38447		0	1	1.95576	1.95912	335.09	171.04	0.97021
NODE_7_length_267149_cov_20.4885_ID_2224:41083-41767		0.00096	0.99904	1.95721	1.95796	1512.06	772.26	0.96935
NODE_73_length_1464_cov_84.3545_ID_2356:18-1221		0	1	1.95598	1.95674	1478.15	755.41	0.96845
NODE_1_length_446704_cov_20.4868_ID_2212:207197-208310		0	1	1.95281	1.95502	507.1	259.38	0.96719
NODE_2_length_349297_cov_21.1495_ID_2214:152353-153835		0	1	1.95245	1.95487	462.01	236.33	0.96708
NODE_14_length_162020_cov_20.0223_ID_2238:57890-58832		8e-05	0.99992	1.94571	1.95453	126.21	64.57	0.96682
NODE_14_length_162020_cov_20.0223_ID_2238:61004-62021		0.00011	0.99989	1.95327	1.95368	2712.43	1388.36	0.9662
NODE_11_length_185985_cov_19.5696_ID_2232:168511-170797		0.00415	0.99585	1.94989	1.9501	5239.67	2686.86	0.96355
NODE_4_length_288658_cov_20.1336_ID_2218:110502-111099		0.00214	0.99786	1.94275	1.94634	308.03	158.26	0.96076
NODE_14_length_162020_cov_20.0223_ID_2238:24299-25409		0	1	1.94362	1.94629	412.86	212.12	0.96073
NODE_5_length_276834_cov_19.8383_ID_2220:117929-118721		0	1	1.94043	1.94497	242.66	124.76	0.95974
NODE_22_length_77228_cov_20.3355_ID_2254:32641-34036		0	1	1.94318	1.94491	639.08	328.59	0.9597
NODE_27_length_59767_cov_18.9281_ID_2264:38116-40306		0	1	1.93868	1.94028	684.53	352.79	0.95627
NODE_4_length_288658_cov_20.1336_ID_2218:47597-48428		0	1	1.93288	1.93726	248.4	128.22	0.95402
NODE_10_length_192622_cov_21.0874_ID_2230:9129-10278		0.0279	0.9721	1.92732	1.93638	119.28	61.59	0.95336
NODE_18_length_103837_cov_20.8298_ID_2246:34252-35041		0	1	1.93188	1.93533	314.89	162.7	0.95258
NODE_12_length_182902_cov_20.737_ID_2234:182426-182885		2e-05	0.99998	1.91647	1.93006	78.32	40.58	0.94865
NODE_16_length_116224_cov_21.0475_ID_2242:67305-67815		0	1	1.91689	1.92938	85.3	44.21	0.94813
NODE_5_length_276834_cov_19.8383_ID_2220:98051-98450		0.00317	0.99683	1.92726	1.9293	526.96	273.13	0.94808
NODE_4_length_288658_cov_20.1336_ID_2218:244947-245622		0	1	1.92286	1.92896	175.92	91.19	0.94782
NODE_17_length_107472_cov_20.9247_ID_2244:74547-75213		0.00405	0.99595	1.91539	1.92424	119.78	62.24	0.94429
NODE_31_length_49832_cov_21.0539_ID_2272:45362-46577		0	1	1.91959	1.92418	231.83	120.48	0.94425
NODE_4_length_288658_cov_20.1336_ID_2218:246248-247223		0	1	1.92094	1.9234	433.17	225.21	0.94366
NODE_6_length_269480_cov_20.5655_ID_2222:91364-99119		0	1	1.9206	1.92096	2945.78	1533.49	0.94183
NODE_8_length_226847_cov_20.6696_ID_2226:89839-90796		0	1	1.91478	1.91855	279.76	145.81	0.94002
NODE_11_length_185985_cov_19.5696_ID_2232:86337-87675		6e-05	0.99994	1.91377	1.91852	222.14	115.78	0.93999
NODE_7_length_267149_cov_20.4885_ID_2224:152445-152886		0.00033	0.99967	1.91465	1.91823	295.67	154.13	0.93977
NODE_14_length_162020_cov_20.0223_ID_2238:50941-51613		0	1	1.9127	1.91787	203.84	106.28	0.93951
NODE_1_length_446704_cov_20.4868_ID_2212:103706-104390		0.02854	0.97146	1.89836	1.91606	58.53	30.54	0.93814
NODE_2_length_349297_cov_21.1495_ID_2214:335345-336296		4e-05	0.99996	1.90904	1.91451	191.63	100.09	0.93698
NODE_3_length_336714_cov_20.5608_ID_2216:233983-236086		0.01989	0.98011	1.9138	1.9139	9789.56	5114.96	0.93652
NODE_6_length_269480_cov_20.5655_ID_2222:888-2148		0.00064	0.99936	1.90657	1.91312	159.27	83.24	0.93593
NODE_7_length_267149_cov_20.4885_ID_2224:222544-223915		0	1	1.91022	1.91225	515.56	269.61	0.93527
NODE_14_length_162020_cov_20.0223_ID_2238:128929-129370		0	1	1.89902	1.91098	86.45	45.24	0.93431
NODE_3_length_336714_cov_20.5608_ID_2216:228953-230114		0	1	1.90553	1.91007	229.6	120.2	0.93362
NODE_8_length_226847_cov_20.6696_ID_2226:167909-169289		0.01386	0.98614	1.90363	1.91003	162.42	85.03	0.93359
NODE_27_length_59767_cov_18.9281_ID_2264:389-1667		7e-05	0.99993	1.90557	1.90775	477.38	250.23	0.93187
NODE_41_length_22438_cov_17.4294_ID_2292:11961-12990		0.0005	0.9995	1.90046	1.90533	212.03	111.28	0.93004
NODE_16_length_116224_cov_21.0475_ID_2242:108965-110039		0	1	1.8991	1.90451	190.39	99.96	0.92942
NODE_34_length_39416_cov_19.7447_ID_2278:31781-33206		5e-05	0.99995	1.90253	1.90378	824.79	433.23	0.92887
NODE_18_length_103837_cov_20.8298_ID_2246:57162-58428		0.00178	0.99822	1.90295	1.90349	1905.71	1001.16	0.92865
NODE_4_length_288658_cov_20.1336_ID_2218:271590-272958		0.00029	0.99971	1.9015	1.90261	930.94	489.29	0.92798
NODE_4_length_288658_cov_20.1336_ID_2218:236309-238424		0.00136	0.99864	1.90132	1.90156	4270.74	2245.91	0.92718
NODE_19_length_94479_cov_21.9741_ID_2248:91292-91982		0	1	1.89591	1.90123	192.5	101.25	0.92694
NODE_11_length_185985_cov_19.5696_ID_2232:144091-144898		0.00475	0.99525	1.89998	1.90062	1623.24	854.05	0.92647
NODE_21_length_84954_cov_19.8725_ID_2252:9115-10015		0	1	1.89421	1.8991	208.8	109.94	0.92532
NODE_15_length_123652_cov_19.9455_ID_2240:79847-80648		1e-05	0.99999	1.8889	1.89857	105.05	55.33	0.92492
NODE_1_length_446704_cov_20.4868_ID_2212:232819-233686		0	1	1.89583	1.89799	474.22	249.85	0.92448
NODE_13_length_170080_cov_19.999_ID_2236:60538-61423		1e-05	0.99999	1.89381	1.89675	347.36	183.13	0.92353
NODE_6_length_269480_cov_20.5655_ID_2222:28026-29151		0	1	1.89428	1.89654	450.68	237.63	0.92337
NODE_27_length_59767_cov_18.9281_ID_2264:7140-8340		0.00027	0.99973	1.89405	1.89542	741.01	390.94	0.92252
NODE_26_length_60927_cov_19.8843_ID_2262:6614-7784		0.01728	0.98272	1.89417	1.89444	3782.89	1996.83	0.92177
NODE_6_length_269480_cov_20.5655_ID_2222:76402-77290		0.00012	0.99988	1.89217	1.89398	561.46	296.44	0.92142
NODE_16_length_116224_cov_21.0475_ID_2242:97064-97757		2e-05	0.99998	1.87886	1.89346	68.64	36.25	0.92102
NODE_39_length_28892_cov_19.0712_ID_2288:26256-27255		0	1	1.88498	1.89304	125.21	66.14	0.9207
NODE_7_length_267149_cov_20.4885_ID_2224:260389-261094		0	1	1.88284	1.89261	102.98	54.41	0.92037
NODE_4_length_288658_cov_20.1336_ID_2218:212314-213052		0	1	1.88525	1.89148	161.93	85.6	0.91951
NODE_4_length_288658_cov_20.1336_ID_2218:187372-187810		0.00076	0.99924	1.87166	1.88808	60.36	31.96	0.91692
NODE_15_length_123652_cov_19.9455_ID_2240:44162-45470		3e-05	0.99997	1.88178	1.8861	231.51	122.74	0.91541
NODE_9_length_192903_cov_20.8972_ID_2228:183919-185227		0.00103	0.99897	1.88437	1.88519	1228.44	651.62	0.91471
NODE_1_length_446704_cov_20.4868_ID_2212:274091-275111		0	1	1.88152	1.88405	396.51	210.45	0.91383
NODE_7_length_267149_cov_20.4885_ID_2224:169163-170678		0	1	1.87972	1.88198	441.06	234.35	0.91225
NODE_4_length_288658_cov_20.1336_ID_2218:235401-236181		0	1	1.87792	1.8813	294.51	156.54	0.91173
NODE_17_length_107472_cov_20.9247_ID_2244:9977-10634	dTDP-glucose 4,6-dehydratase, BUPNP1_03510	0	1	1.87269	1.87926	150.08	79.86	0.91017
NODE_14_length_162020_cov_20.0223_ID_2238:78905-80447		9e-05	0.99991	1.87442	1.87613	578.59	308.39	0.90776
NODE_2_length_349297_cov_21.1495_ID_2214:12645-14187		0.0023	0.9977	1.87256	1.87312	1760.5	939.87	0.90544
NODE_14_length_162020_cov_20.0223_ID_2238:80449-81595		0.00029	0.99971	1.86741	1.86844	951.26	509.12	0.90183
NODE_6_length_269480_cov_20.5655_ID_2222:24304-25012		0	1	1.8609	1.86788	138.77	74.29	0.9014
NODE_3_length_336714_cov_20.5608_ID_2216:91978-92617		1e-05	0.99999	1.85989	1.86589	161.07	86.32	0.89986
NODE_16_length_116224_cov_21.0475_ID_2242:12916-14122		0.02232	0.97768	1.86526	1.86539	7411.23	3973.01	0.89948
NODE_23_length_70985_cov_21.2858_ID_2256:851-1928		0	1	1.86098	1.86384	337.06	180.84	0.89828
NODE_22_length_77228_cov_20.3355_ID_2254:31673-32642		0	1	1.85957	1.86322	264.3	141.85	0.8978
NODE_9_length_192903_cov_20.8972_ID_2228:139861-140608		0	1	1.85799	1.86288	196.99	105.74	0.89753
NODE_4_length_288658_cov_20.1336_ID_2218:95106-97047		5e-05	0.99995	1.8621	1.86277	1440.32	773.21	0.89745
NODE_3_length_336714_cov_20.5608_ID_2216:231622-232138		5e-05	0.99995	1.84862	1.86226	69.77	37.46	0.89705
NODE_14_length_162020_cov_20.0223_ID_2238:15002-15521		3e-05	0.99997	1.85507	1.86195	139.33	74.83	0.89682
NODE_14_length_162020_cov_20.0223_ID_2238:23736-24303		0	1	1.85478	1.85901	226.32	121.74	0.89454
NODE_54_length_11873_cov_22.6925_ID_2318:3618-4248		9e-05	0.99991	1.849	1.85572	141	75.98	0.89198
NODE_34_length_39416_cov_19.7447_ID_2278:11502-12351		0	1	1.84964	1.85433	201.87	108.86	0.8909
NODE_5_length_276834_cov_19.8383_ID_2220:20527-21391		0.00023	0.99977	1.85179	1.85371	495.62	267.36	0.89042
NODE_6_length_269480_cov_20.5655_ID_2222:80893-90130		0	1	1.84921	1.84945	3999.39	2162.48	0.88709
NODE_3_length_336714_cov_20.5608_ID_2216:90051-90552		0.0015	0.9985	1.84605	1.84818	443.13	239.76	0.8861
NODE_18_length_103837_cov_20.8298_ID_2246:78066-78543		0.01912	0.98088	1.81911	1.84676	32.93	17.83	0.885
NODE_2_length_349297_cov_21.1495_ID_2214:271011-271671		0	1	1.84217	1.846	244.24	132.31	0.8844
NODE_18_length_103837_cov_20.8298_ID_2246:91944-93159		0.00116	0.99884	1.84078	1.84157	1166.72	633.54	0.88094
NODE_7_length_267149_cov_20.4885_ID_2224:204471-205158		0.00014	0.99986	1.83406	1.84087	135.68	73.7	0.88039
NODE_29_length_56161_cov_19.884_ID_2268:7380-8196		0.0389	0.9611	1.83796	1.83841	2050.05	1115.12	0.87846
NODE_25_length_64697_cov_20.0532_ID_2260:41377-42865		0	1	1.83457	1.83782	283.86	154.45	0.87799
NODE_56_length_10429_cov_16.7507_ID_2322:6691-7516		0	1	1.82929	1.83671	123.5	67.23	0.87713
NODE_29_length_56161_cov_19.884_ID_2268:8201-8762		0.01687	0.98313	1.83444	1.83486	2221.53	1210.73	0.87567
NODE_1_length_446704_cov_20.4868_ID_2212:185444-186011		0	1	1.82782	1.83418	143.68	78.33	0.87514
NODE_38_length_30683_cov_26.7914_ID_2286:5411-6191		0.02358	0.97642	1.8065	1.8272	42.85	23.45	0.86964
NODE_6_length_269480_cov_20.5655_ID_2222:44558-45671		0	1	1.81971	1.8211	644.02	353.64	0.86481
NODE_4_length_288658_cov_20.1336_ID_2218:187811-188384		0.01939	0.98061	1.79856	1.82104	38.93	21.38	0.86477
NODE_26_length_60927_cov_19.8843_ID_2262:30576-31392		0.02016	0.97984	1.81808	1.81839	2901.16	1595.45	0.86266
NODE_2_length_349297_cov_21.1495_ID_2214:128687-129506		0	1	1.81437	1.81776	262.87	144.61	0.86216
NODE_3_length_336714_cov_20.5608_ID_2216:282378-282648		0.01878	0.98122	1.81132	1.81705	154.93	85.26	0.8616
NODE_2_length_349297_cov_21.1495_ID_2214:306549-307458		0	1	1.81218	1.81589	239.15	131.7	0.86068
NODE_11_length_185985_cov_19.5696_ID_2232:141913-142594		0	1	1.80805	1.81559	117.26	64.58	0.86044
NODE_13_length_170080_cov_19.999_ID_2236:82895-83510		0.00145	0.99855	1.80729	1.81539	108.85	59.95	0.86028
NODE_14_length_162020_cov_20.0223_ID_2238:108920-110258		0	1	1.81305	1.81459	579.36	319.27	0.85964
NODE_14_length_162020_cov_20.0223_ID_2238:15517-17419		0	1	1.8098	1.81119	633.76	349.91	0.85694
NODE_17_length_107472_cov_20.9247_ID_2244:104619-105675		0	1	1.80318	1.81029	123.18	68.04	0.85622
NODE_14_length_162020_cov_20.0223_ID_2238:62047-63259		0.00878	0.99122	1.808	1.80867	1315.51	727.33	0.85493
NODE_11_length_185985_cov_19.5696_ID_2232:131530-133060		1e-05	0.99999	1.80512	1.80609	900.75	498.73	0.85287
NODE_13_length_170080_cov_19.999_ID_2236:167165-168014		0	1	1.80338	1.80586	352.88	195.4	0.85268
NODE_6_length_269480_cov_20.5655_ID_2222:144883-145396		0	1	1.79375	1.80492	77.2	42.76	0.85193
NODE_9_length_192903_cov_20.8972_ID_2228:136989-137577		0.00084	0.99916	1.7869	1.8003	63.64	35.35	0.84824
NODE_7_length_267149_cov_20.4885_ID_2224:225102-226380		0.00044	0.99956	1.7955	1.79687	627.05	348.96	0.84549
NODE_1_length_446704_cov_20.4868_ID_2212:93679-94129		0.00049	0.99951	1.77336	1.79594	37.03	20.62	0.84474
NODE_11_length_185985_cov_19.5696_ID_2232:106664-106931		0.00075	0.99925	1.7691	1.79503	32.04	17.84	0.84401
NODE_25_length_64697_cov_20.0532_ID_2260:24430-24841		0.00174	0.99826	1.78663	1.79356	122.57	68.34	0.84282
NODE_37_length_31367_cov_21.2894_ID_2284:4055-4871		1e-05	0.99999	1.78963	1.79316	241.01	134.4	0.84251
NODE_16_length_116224_cov_21.0475_ID_2242:53762-56291		0	1	1.79169	1.79308	615.38	343.19	0.84244
NODE_4_length_288658_cov_20.1336_ID_2218:132538-133207		0	1	1.78575	1.79047	179.32	100.15	0.84034
NODE_1_length_446704_cov_20.4868_ID_2212:71130-72165		0.00133	0.99867	1.78873	1.78978	804.06	449.24	0.83978
NODE_4_length_288658_cov_20.1336_ID_2218:241488-242628		0.01746	0.98254	1.78887	1.7894	1594.43	891.04	0.83947
NODE_3_length_336714_cov_20.5608_ID_2216:253367-255362		0	1	1.78789	1.78931	597.5	333.92	0.8394
NODE_11_length_185985_cov_19.5696_ID_2232:129460-130873		0	1	1.78648	1.78782	631.45	353.19	0.8382
NODE_5_length_276834_cov_19.8383_ID_2220:75354-76218		0	1	1.78044	1.78625	144.57	80.93	0.83693
NODE_23_length_70985_cov_21.2858_ID_2256:35972-37448		1e-05	0.99999	1.78418	1.78509	932.29	522.26	0.83599
NODE_11_length_185985_cov_19.5696_ID_2232:173040-174009		0	1	1.78231	1.78504	307.5	172.26	0.83596
NODE_9_length_192903_cov_20.8972_ID_2228:2361-3675		0	1	1.78371	1.78499	654.16	366.47	0.83592
NODE_34_length_39416_cov_19.7447_ID_2278:10834-11422		0	1	1.77667	1.78113	186.55	104.73	0.83279
NODE_11_length_185985_cov_19.5696_ID_2232:160293-161025		0.00051	0.99949	1.77124	1.77925	103.1	57.94	0.83127
NODE_8_length_226847_cov_20.6696_ID_2226:180879-181764		0	1	1.7714	1.77627	169.33	95.32	0.82885
NODE_5_length_276834_cov_19.8383_ID_2220:34388-35327		1e-05	0.99999	1.77297	1.77604	269.74	151.87	0.82866
NODE_4_length_288658_cov_20.1336_ID_2218:233512-234253		0.0036	0.9964	1.77412	1.77537	664.06	374.04	0.82812
NODE_1_length_446704_cov_20.4868_ID_2212:213840-215250		0	1	1.77081	1.77375	279.9	157.8	0.82681
NODE_4_length_288658_cov_20.1336_ID_2218:223422-224778		0	1	1.77038	1.77243	399.89	225.61	0.82573
NODE_35_length_36752_cov_33.9051_ID_2280:10729-11977		0.00716	0.99284	1.76343	1.77203	94.73	53.46	0.8254
NODE_4_length_288658_cov_20.1336_ID_2218:100619-102212		1e-05	0.99999	1.77113	1.77193	1032.22	582.54	0.82532
NODE_51_length_14194_cov_26.4194_ID_2312:909-2166		0.00732	0.99268	1.76443	1.77127	119.19	67.29	0.82478
NODE_9_length_192903_cov_20.8972_ID_2228:32-890		0.01344	0.98656	1.76813	1.77065	324.83	183.45	0.82428
NODE_1_length_446704_cov_20.4868_ID_2212:371489-372536		0	1	1.76792	1.77048	319.07	180.21	0.82414
NODE_6_length_269480_cov_20.5655_ID_2222:181476-182589		0.00106	0.99894	1.76601	1.7701	199.6	112.76	0.82383
NODE_4_length_288658_cov_20.1336_ID_2218:240313-241489		0	1	1.76752	1.76944	425	240.18	0.8233
NODE_5_length_276834_cov_19.8383_ID_2220:237978-238356		0.00433	0.99567	1.75238	1.76914	47.81	27.02	0.82305
NODE_12_length_182902_cov_20.737_ID_2234:7933-9766		0.03094	0.96906	1.76686	1.76716	2718.49	1538.33	0.82144
NODE_7_length_267149_cov_20.4885_ID_2224:35903-36932		0	1	1.76355	1.76624	301.39	170.63	0.82068
NODE_38_length_30683_cov_26.7914_ID_2286:18987-21069		0	1	1.76387	1.76551	496.62	281.29	0.82008
NODE_7_length_267149_cov_20.4885_ID_2224:150678-152430		0.0195	0.9805	1.76303	1.76324	3892.18	2207.4	0.81823
NODE_5_length_276834_cov_19.8383_ID_2220:791-1820		0	1	1.75834	1.76214	212.02	120.32	0.81733
NODE_1_length_446704_cov_20.4868_ID_2212:365035-365956		0	1	1.75908	1.76162	317.35	180.14	0.8169
NODE_16_length_116224_cov_21.0475_ID_2242:10825-12079		0.04938	0.95062	1.76122	1.76134	6237.21	3541.16	0.81668
NODE_6_length_269480_cov_20.5655_ID_2222:146804-148022		0.00829	0.99171	1.75624	1.76115	163.16	92.64	0.81652
NODE_3_length_336714_cov_20.5608_ID_2216:59367-60771		0.02598	0.97402	1.75976	1.75996	4121.31	2341.71	0.81554
NODE_5_length_276834_cov_19.8383_ID_2220:50302-51112		2e-05	0.99998	1.75289	1.75815	151.42	86.12	0.81406
NODE_2_length_349297_cov_21.1495_ID_2214:19156-21046		0.00024	0.99976	1.75742	1.75782	2016.39	1147.09	0.81379
NODE_24_length_67812_cov_19.9146_ID_2258:55003-55690		0	1	1.75039	1.7557	149.15	84.95	0.81205
NODE_8_length_226847_cov_20.6696_ID_2226:55441-56851		0	1	1.75116	1.7532	388.12	221.37	0.80999
NODE_13_length_170080_cov_19.999_ID_2236:47875-50062		0	1	1.75141	1.75319	445.97	254.37	0.80998
NODE_8_length_226847_cov_20.6696_ID_2226:203012-204008		0.01668	0.98332	1.74884	1.74926	1900.13	1086.24	0.80674
NODE_2_length_349297_cov_21.1495_ID_2214:301445-302900		0.00041	0.99959	1.74657	1.74786	607.3	347.45	0.80559
NODE_10_length_192622_cov_21.0874_ID_2230:69681-70533	clcA_2,locus|5702_BUPNP1_02483	0.02536	0.97464	1.74321	1.7441	870.67	499.2	0.80248
NODE_2_length_349297_cov_21.1495_ID_2214:14195-19118		0.00337	0.99663	1.74371	1.74389	4289.58	2459.77	0.80231
NODE_1_length_446704_cov_20.4868_ID_2212:63707-64751		0	1	1.74163	1.74362	391.26	224.39	0.80209
NODE_14_length_162020_cov_20.0223_ID_2238:17408-18263		0	1	1.73883	1.74238	218.18	125.21	0.80106
NODE_5_length_276834_cov_19.8383_ID_2220:79326-79893		0.00052	0.99948	1.73831	1.74081	310.37	178.29	0.79976
NODE_3_length_336714_cov_20.5608_ID_2216:126801-127551		0	1	1.73373	1.73636	291.76	168.03	0.79607
NODE_7_length_267149_cov_20.4885_ID_2224:79730-80579		0.00043	0.99957	1.73077	1.73359	270.05	155.77	0.79377
NODE_24_length_67812_cov_19.9146_ID_2258:66459-67554		0	1	1.72834	1.73169	227.13	131.16	0.79218
NODE_10_length_192622_cov_21.0874_ID_2230:46909-47344		0.0024	0.9976	1.72526	1.7306	141.61	81.82	0.79127
NODE_5_length_276834_cov_19.8383_ID_2220:159249-159882		0	1	1.72211	1.72689	157.11	90.97	0.78818
NODE_19_length_94479_cov_21.9741_ID_2248:9390-10926	ksdD,locus|5702_BUPNP1_03700	0	1	1.72061	1.72307	303.07	175.88	0.78498
NODE_5_length_276834_cov_19.8383_ID_2220:145700-146363		0.00524	0.99476	1.72081	1.72186	715.82	415.72	0.78397
NODE_4_length_288658_cov_20.1336_ID_2218:197967-199401		0.00364	0.99636	1.72021	1.72109	847.71	492.54	0.78333
NODE_3_length_336714_cov_20.5608_ID_2216:181046-181940		0.00114	0.99886	1.71703	1.71893	389.06	226.34	0.78151
NODE_6_length_269480_cov_20.5655_ID_2222:60728-61373		0.00645	0.99355	1.71463	1.71667	363.07	211.49	0.77961
NODE_8_length_226847_cov_20.6696_ID_2226:184381-184843		0.00016	0.99984	1.70379	1.71394	71.53	41.73	0.77732
NODE_14_length_162020_cov_20.0223_ID_2238:26832-27930		0	1	1.71098	1.71344	298.36	174.13	0.7769
NODE_2_length_349297_cov_21.1495_ID_2214:274762-275683		2e-05	0.99998	1.71083	1.71308	326.86	190.8	0.77659
NODE_2_length_349297_cov_21.1495_ID_2214:239010-240189		1e-05	0.99999	1.7103	1.71217	390.71	228.19	0.77583
NODE_3_length_336714_cov_20.5608_ID_2216:22544-23738		1e-05	0.99999	1.7088	1.71052	425.2	248.58	0.77443
NODE_2_length_349297_cov_21.1495_ID_2214:65482-66100		0.01545	0.98455	1.70765	1.70915	485.51	284.06	0.77328
NODE_49_length_15191_cov_27.2475_ID_2308:11951-12827		1e-05	0.99999	1.69897	1.7052	115.26	67.59	0.76994
NODE_7_length_267149_cov_20.4885_ID_2224:80707-82573		0.00527	0.99473	1.70317	1.70378	1176.72	690.65	0.76874
NODE_32_length_43998_cov_19.0801_ID_2274:4368-5457		1e-05	0.99999	1.7002	1.70356	214.2	125.73	0.76855
NODE_9_length_192903_cov_20.8972_ID_2228:82326-82908		0.01218	0.98782	1.69863	1.70113	286.49	168.41	0.76649
NODE_8_length_226847_cov_20.6696_ID_2226:140310-141138		0.00031	0.99969	1.69832	1.70111	256.68	150.89	0.76648
NODE_1_length_446704_cov_20.4868_ID_2212:332499-333333	phbB_1,locus|5702_BUPNP1_00295	0.04131	0.95869	1.70058	1.70079	3428.42	2015.78	0.7662
NODE_28_length_58298_cov_20.8253_ID_2266:20806-21832		0	1	1.69461	1.69695	302.64	178.34	0.76295
NODE_9_length_192903_cov_20.8972_ID_2228:30092-30656		0.02071	0.97929	1.69277	1.69428	467.33	275.82	0.76068
NODE_1_length_446704_cov_20.4868_ID_2212:297594-298371		0	1	1.68921	1.69419	141.08	83.27	0.7606
NODE_9_length_192903_cov_20.8972_ID_2228:890-2237		0.00032	0.99968	1.69224	1.69328	684.41	404.19	0.75982
NODE_8_length_226847_cov_20.6696_ID_2226:39950-40280		0.02339	0.97661	1.67235	1.69122	36.27	21.44	0.75806
NODE_4_length_288658_cov_20.1336_ID_2218:120866-121763		7e-05	0.99993	1.68899	1.69107	336.19	198.8	0.75794
NODE_13_length_170080_cov_19.999_ID_2236:135372-138909		0.00898	0.99102	1.69008	1.69052	1604.9	949.35	0.75747
NODE_19_length_94479_cov_21.9741_ID_2248:7670-8843	dnaJ_2	0	1	1.68429	1.68536	644.43	382.36	0.75306
NODE_6_length_269480_cov_20.5655_ID_2222:17095-17734		0.00568	0.99432	1.67588	1.68367	87.97	52.25	0.75161
NODE_4_length_288658_cov_20.1336_ID_2218:39635-40643		0.00067	0.99933	1.68049	1.68213	419.8	249.56	0.75029
NODE_11_length_185985_cov_19.5696_ID_2232:30413-31316		0.03019	0.96981	1.68128	1.68187	1165.14	692.76	0.75007
NODE_14_length_162020_cov_20.0223_ID_2238:112256-113006		0.00015	0.99985	1.67799	1.68109	221.46	131.73	0.7494
NODE_14_length_162020_cov_20.0223_ID_2238:102074-102641		0.00976	0.99024	1.67148	1.6807	73.69	43.84	0.74906
NODE_1_length_446704_cov_20.4868_ID_2212:231612-232755		0	1	1.67868	1.68039	401.26	238.79	0.7488
NODE_12_length_182902_cov_20.737_ID_2234:78173-79658		0.00054	0.99946	1.67683	1.67868	369.7	220.23	0.74733
NODE_8_length_226847_cov_20.6696_ID_2226:125696-126824		0.00039	0.99961	1.67712	1.67852	486.86	290.05	0.74719
NODE_20_length_89579_cov_30.6579_ID_2250:17734-18985		0.0008	0.9992	1.67294	1.67695	169.21	100.9	0.74584
NODE_7_length_267149_cov_20.4885_ID_2224:32989-34054		6e-05	0.99994	1.67219	1.67491	249.28	148.83	0.74408
NODE_1_length_446704_cov_20.4868_ID_2212:73240-74506		0	1	1.67037	1.67232	346.17	206.99	0.74185
NODE_12_length_182902_cov_20.737_ID_2234:74483-76052		0	1	1.66862	1.6716	225.54	134.92	0.74123
NODE_8_length_226847_cov_20.6696_ID_2226:218475-219159		0	1	1.66586	1.67149	118.85	71.1	0.74114
NODE_13_length_170080_cov_19.999_ID_2236:3388-4162		4e-05	0.99996	1.66655	1.67093	153.17	91.67	0.74065
NODE_10_length_192622_cov_21.0874_ID_2230:47377-48430	curA,locus|5702_BUPNP1_02462	0.0009	0.9991	1.66861	1.67035	385.19	230.6	0.74015
NODE_2_length_349297_cov_21.1495_ID_2214:90179-90863		0.0119	0.9881	1.66822	1.67002	373.82	223.84	0.73986
NODE_12_length_182902_cov_20.737_ID_2234:87993-89964		0.00307	0.99693	1.66401	1.66452	1293.62	777.17	0.73511
NODE_3_length_336714_cov_20.5608_ID_2216:87918-88701		0.0106	0.9894	1.66052	1.66295	271.84	163.46	0.73375
NODE_3_length_336714_cov_20.5608_ID_2216:256821-258195		0	1	1.65771	1.65978	317.38	191.21	0.73099
NODE_32_length_43998_cov_19.0801_ID_2274:6443-6728	BUPNP1_04515, possible glutaredoxin	0.01767	0.98233	1.62802	1.65899	20.24	12.2	0.73031
NODE_24_length_67812_cov_19.9146_ID_2258:11155-12544	metabolite-proton symporter, proP_5,locus|5702_BUPNP1_04092	0.01681	0.98319	1.65675	1.65771	686.75	414.28	0.72919
NODE_6_length_269480_cov_20.5655_ID_2222:99297-100440		0	1	1.65491	1.65597	613.33	370.37	0.72768
NODE_5_length_276834_cov_19.8383_ID_2220:59689-61258		0.00539	0.99461	1.65498	1.65593	683.03	412.47	0.72764
NODE_4_length_288658_cov_20.1336_ID_2218:162872-164189		0.02037	0.97963	1.65168	1.65523	183.16	110.65	0.72703
NODE_2_length_349297_cov_21.1495_ID_2214:226087-226660		0.00011	0.99989	1.64957	1.6544	134.05	81.02	0.72631
NODE_26_length_60927_cov_19.8843_ID_2262:29197-29761		0.01388	0.98612	1.65099	1.6537	239.61	144.89	0.7257
NODE_7_length_267149_cov_20.4885_ID_2224:215903-216989		0.00096	0.99904	1.65202	1.65356	422.31	255.39	0.72557
NODE_14_length_162020_cov_20.0223_ID_2238:83914-84892		0.00131	0.99869	1.64894	1.65262	175.35	106.1	0.72476
NODE_5_length_276834_cov_19.8383_ID_2220:77940-78699		0	1	1.64712	1.65061	184.49	111.77	0.723
NODE_29_length_56161_cov_19.884_ID_2268:9114-9801		0.02367	0.97633	1.64577	1.64653	840.39	510.4	0.71943
NODE_2_length_349297_cov_21.1495_ID_2214:190175-191660		2e-05	0.99998	1.64237	1.64381	442.71	269.32	0.71704
NODE_18_length_103837_cov_20.8298_ID_2246:3571-6547		0.0086	0.9914	1.6413	1.64165	1783.97	1086.69	0.71515
NODE_14_length_162020_cov_20.0223_ID_2238:39923-41171		0.0134	0.9866	1.64094	1.64165	887.19	540.42	0.71515
NODE_1_length_446704_cov_20.4868_ID_2212:113253-113754		4e-05	0.99996	1.63231	1.64127	69.74	42.49	0.71481
NODE_4_length_288658_cov_20.1336_ID_2218:87536-89045		0.00077	0.99923	1.64035	1.6411	841.68	512.87	0.71467
NODE_10_length_192622_cov_21.0874_ID_2230:11831-13244		0.00364	0.99636	1.63762	1.64044	223.78	136.41	0.71408
NODE_1_length_446704_cov_20.4868_ID_2212:34636-35569		1e-05	0.99999	1.63004	1.63361	173.83	106.41	0.70806
NODE_2_length_349297_cov_21.1495_ID_2214:71276-71945		0.01483	0.98517	1.62921	1.63317	155.98	95.5	0.70768
NODE_47_length_18096_cov_18.5152_ID_2304:82-691		0.01037	0.98963	1.62265	1.63149	69.2	42.41	0.70619
NODE_5_length_276834_cov_19.8383_ID_2220:1816-2416		1e-05	0.99999	1.62705	1.63017	196.87	120.76	0.70503
NODE_4_length_288658_cov_20.1336_ID_2218:78370-79846		0.0012	0.9988	1.62744	1.62836	668.9	410.78	0.70342
NODE_32_length_43998_cov_19.0801_ID_2274:43107-43716		7e-05	0.99993	1.62146	1.62594	135.82	83.53	0.70128
NODE_5_length_276834_cov_19.8383_ID_2220:214856-215663		0	1	1.62246	1.62554	197.37	121.41	0.70092
NODE_35_length_36752_cov_33.9051_ID_2280:13700-15341	mmgC_23,locus|5702_BUPNP1_04640	0.00013	0.99987	1.61627	1.62007	158.46	97.81	0.69605
NODE_2_length_349297_cov_21.1495_ID_2214:41134-42685		0.0104	0.9896	1.61857	1.61954	622.6	384.43	0.69558
NODE_2_length_349297_cov_21.1495_ID_2214:219879-223479		0.00176	0.99824	1.6155	1.61575	2372.16	1468.14	0.69221
NODE_25_length_64697_cov_20.0532_ID_2260:52062-53565		0.00187	0.99813	1.61456	1.61527	837.26	518.34	0.69178
NODE_3_length_336714_cov_20.5608_ID_2216:139851-140598		0.04256	0.95744	1.61428	1.61486	1028.55	636.92	0.69141
NODE_9_length_192903_cov_20.8972_ID_2228:148677-150519		0.00288	0.99712	1.61246	1.61405	373.56	231.44	0.69068
NODE_39_length_28892_cov_19.0712_ID_2288:20912-21815		0	1	1.61027	1.61371	172.66	106.99	0.69038
NODE_11_length_185985_cov_19.5696_ID_2232:135040-135721		0.01044	0.98956	1.60914	1.61235	184.16	114.21	0.68916
NODE_3_length_336714_cov_20.5608_ID_2216:161722-163669		0.03639	0.96361	1.61111	1.61149	1572.24	975.64	0.68839
NODE_9_length_192903_cov_20.8972_ID_2228:126654-128181		0	1	1.60584	1.60808	261.11	162.37	0.68534
NODE_23_length_70985_cov_21.2858_ID_2256:63260-63683		0	1	1.60216	1.60803	99.23	61.7	0.68529
NODE_6_length_269480_cov_20.5655_ID_2222:47946-49020		0.00549	0.99451	1.60663	1.60742	748.96	465.94	0.68474
NODE_2_length_349297_cov_21.1495_ID_2214:23448-25359		0.01445	0.98555	1.60695	1.60741	1272.16	791.43	0.68474
NODE_7_length_267149_cov_20.4885_ID_2224:145987-147079		0.00688	0.99312	1.60281	1.60482	289.57	180.43	0.68241
NODE_13_length_170080_cov_19.999_ID_2236:112437-114354		0.00437	0.99563	1.60143	1.60364	262.94	163.96	0.68135
NODE_12_length_182902_cov_20.737_ID_2234:2266-2845		0.01652	0.98348	1.60033	1.60187	375.76	234.57	0.67976
NODE_7_length_267149_cov_20.4885_ID_2224:263506-264700		0	1	1.59257	1.59428	332.95	208.84	0.6729
NODE_2_length_349297_cov_21.1495_ID_2214:264015-264633		0.00159	0.99841	1.58664	1.59377	78.91	49.51	0.67245
NODE_4_length_288658_cov_20.1336_ID_2218:105529-107002		0.01689	0.98311	1.59235	1.59347	507.19	318.29	0.67217
NODE_14_length_162020_cov_20.0223_ID_2238:161566-161776		0.04475	0.95525	1.54341	1.59312	10.48	6.57	0.67185
NODE_14_length_162020_cov_20.0223_ID_2238:4361-5279		0.00048	0.99952	1.59071	1.59227	363.44	228.25	0.67108
NODE_2_length_349297_cov_21.1495_ID_2214:45847-46240		0.03349	0.96651	1.58113	1.5917	52.66	33.08	0.67057
NODE_10_length_192622_cov_21.0874_ID_2230:146421-147993		0.0035	0.9965	1.58992	1.59105	500.25	314.41	0.66998
NODE_12_length_182902_cov_20.737_ID_2234:33833-35060		9e-05	0.99991	1.58388	1.58844	122.43	77.07	0.66761
NODE_1_length_446704_cov_20.4868_ID_2212:287144-288461		1e-05	0.99999	1.5865	1.58799	375.77	236.63	0.6672
NODE_31_length_49832_cov_21.0539_ID_2272:40541-41555		0	1	1.58667	1.58773	531.75	334.91	0.66696
NODE_24_length_67812_cov_19.9146_ID_2258:54075-55023		0	1	1.58499	1.58752	220.81	139.09	0.66678
NODE_17_length_107472_cov_20.9247_ID_2244:44956-46114		0.00131	0.99869	1.58366	1.58462	577.91	364.7	0.66414
NODE_26_length_60927_cov_19.8843_ID_2262:43294-44905		0.01907	0.98093	1.58323	1.5839	837.15	528.53	0.66348
NODE_8_length_226847_cov_20.6696_ID_2226:17564-18605		0.01981	0.98019	1.58127	1.58191	873.44	552.14	0.66167
NODE_28_length_58298_cov_20.8253_ID_2266:19104-20043		0.00594	0.99406	1.57948	1.58132	299.98	189.7	0.66113
NODE_10_length_192622_cov_21.0874_ID_2230:65010-65865		0	1	1.57763	1.58092	167.05	105.66	0.66077
NODE_13_length_170080_cov_19.999_ID_2236:159295-160810		0	1	1.57691	1.5783	393.49	249.31	0.65837
NODE_32_length_43998_cov_19.0801_ID_2274:41103-41715		0.0002	0.9998	1.57129	1.5761	112.53	71.39	0.65636
NODE_21_length_84954_cov_19.8725_ID_2252:26162-27008		0.00014	0.99986	1.57065	1.57388	167.35	106.32	0.65433
NODE_1_length_446704_cov_20.4868_ID_2212:82691-83909		0.02743	0.97257	1.57175	1.57336	335.76	213.4	0.65385
NODE_16_length_116224_cov_21.0475_ID_2242:64499-65651		0.01027	0.98973	1.56907	1.57264	150.87	95.93	0.65319
NODE_11_length_185985_cov_19.5696_ID_2232:72751-73504		0.00073	0.99927	1.56868	1.57262	136.67	86.9	0.65317
NODE_10_length_192622_cov_21.0874_ID_2230:52285-53242		0	1	1.56776	1.57087	172.72	109.95	0.65156
NODE_24_length_67812_cov_19.9146_ID_2258:10421-11159	bdhA,locus|5702_BUPNP1_04091	0.00775	0.99225	1.56369	1.56623	209.67	133.87	0.64729
NODE_6_length_269480_cov_20.5655_ID_2222:115466-116888		0.00595	0.99405	1.56473	1.56545	747.27	477.35	0.64657
NODE_1_length_446704_cov_20.4868_ID_2212:1032-1977		1e-05	0.99999	1.56036	1.56276	219.41	140.39	0.64409
NODE_11_length_185985_cov_19.5696_ID_2232:182936-183227		0.0367	0.9633	1.539	1.55832	26.17	16.79	0.63999
NODE_14_length_162020_cov_20.0223_ID_2238:32778-33963		0.00167	0.99833	1.55454	1.55603	347.12	223.08	0.63787
NODE_2_length_349297_cov_21.1495_ID_2214:234648-235320		0.00416	0.99584	1.5518	1.55579	129.47	83.21	0.63765
NODE_41_length_22438_cov_17.4294_ID_2292:21653-22280		0.00013	0.99987	1.55305	1.55568	196.57	126.35	0.63755
NODE_56_length_10429_cov_16.7507_ID_2322:53-1595		0.04288	0.95712	1.55177	1.55251	696.58	448.67	0.63461
NODE_44_length_19307_cov_19.3051_ID_2298:14575-15154		0.0017	0.9983	1.54896	1.55058	316.81	204.31	0.63281
NODE_13_length_170080_cov_19.999_ID_2236:42776-43568		0.00023	0.99977	1.5381	1.54451	78.11	50.57	0.62715
NODE_6_length_269480_cov_20.5655_ID_2222:74248-76396		0.00476	0.99524	1.54274	1.54334	836.44	541.96	0.62606
NODE_14_length_162020_cov_20.0223_ID_2238:18424-19576		6e-05	0.99994	1.54109	1.54258	337.01	218.47	0.62535
NODE_26_length_60927_cov_19.8843_ID_2262:9493-10585		0.00717	0.99283	1.54086	1.54203	430.53	279.2	0.62483
NODE_3_length_336714_cov_20.5608_ID_2216:51220-53239		3e-05	0.99997	1.54058	1.54189	382.64	248.16	0.6247
NODE_13_length_170080_cov_19.999_ID_2236:45407-47879		4e-05	0.99996	1.54038	1.5413	549.79	356.7	0.62414
NODE_41_length_22438_cov_17.4294_ID_2292:14529-15960		1e-05	0.99999	1.53796	1.53909	440.99	286.52	0.62208
NODE_7_length_267149_cov_20.4885_ID_2224:257308-258514		0	1	1.53482	1.53617	366.23	238.4	0.61934
NODE_2_length_349297_cov_21.1495_ID_2214:139406-140312		0.00069	0.99931	1.53094	1.53307	230.54	150.37	0.61642
NODE_12_length_182902_cov_20.737_ID_2234:13367-14060		0.00848	0.99152	1.5306	1.53218	310.88	202.9	0.61558
NODE_25_length_64697_cov_20.0532_ID_2260:59894-60599		0.01292	0.98708	1.52491	1.52918	113.18	74.01	0.61276
NODE_11_length_185985_cov_19.5696_ID_2232:120701-121691		2e-05	0.99998	1.52638	1.52731	522.54	342.13	0.61099
NODE_2_length_349297_cov_21.1495_ID_2214:211856-213092		0.03722	0.96278	1.52547	1.52612	739.51	484.56	0.60987
NODE_32_length_43998_cov_19.0801_ID_2274:36220-36970		0.00263	0.99737	1.52412	1.5256	323.98	212.36	0.60938
NODE_18_length_103837_cov_20.8298_ID_2246:1193-2381		0.04111	0.95889	1.5194	1.52209	176.69	116.08	0.60606
NODE_2_length_349297_cov_21.1495_ID_2214:153971-154628		0.00846	0.99154	1.51817	1.52033	220.03	144.72	0.60438
NODE_11_length_185985_cov_19.5696_ID_2232:84398-86126		1e-05	0.99999	1.51651	1.51742	519.5	342.35	0.60162
NODE_2_length_349297_cov_21.1495_ID_2214:66184-67102		0.01387	0.98613	1.5092	1.51103	252.9	167.37	0.59553
NODE_1_length_446704_cov_20.4868_ID_2212:224039-224939		2e-05	0.99998	1.50223	1.50436	213.61	141.99	0.58915
NODE_11_length_185985_cov_19.5696_ID_2232:95933-96926		0.001	0.999	1.50257	1.50423	273.86	182.06	0.58903
NODE_32_length_43998_cov_19.0801_ID_2274:5466-6366		0	1	1.49992	1.50209	208.32	138.68	0.58697
NODE_3_length_336714_cov_20.5608_ID_2216:124058-124568		0.0085	0.9915	1.49421	1.49836	107.35	71.64	0.58339
NODE_13_length_170080_cov_19.999_ID_2236:65686-66949		0.00719	0.99281	1.49675	1.49761	519.72	347.03	0.58266
NODE_29_length_56161_cov_19.884_ID_2268:23041-24694		9e-05	0.99991	1.4965	1.49732	544.07	363.36	0.58238
NODE_46_length_18504_cov_20.0915_ID_2302:4607-5102		0.00096	0.99904	1.49311	1.49647	132.23	88.36	0.58157
NODE_13_length_170080_cov_19.999_ID_2236:4158-5145		0.00356	0.99644	1.49317	1.49554	187.91	125.64	0.58066
NODE_13_length_170080_cov_19.999_ID_2236:145372-148531		0.03516	0.96484	1.49451	1.49492	1090.05	729.17	0.58007
NODE_33_length_41989_cov_16.8585_ID_2276:32626-33403		1e-05	0.99999	1.48498	1.48853	122.67	82.41	0.57388
NODE_6_length_269480_cov_20.5655_ID_2222:49157-50741		0.00263	0.99737	1.4862	1.48676	781.84	525.87	0.57217
NODE_6_length_269480_cov_20.5655_ID_2222:195590-196844		1e-05	0.99999	1.48427	1.48646	198.34	133.43	0.57188
NODE_3_length_336714_cov_20.5608_ID_2216:10422-11205		0.0012	0.9988	1.48307	1.48528	195.45	131.59	0.57074
NODE_31_length_49832_cov_21.0539_ID_2272:12593-13817		0	1	1.48212	1.48375	264.6	178.33	0.56924
NODE_31_length_49832_cov_21.0539_ID_2272:4040-5138		0	1	1.48192	1.48332	305.84	206.18	0.56883
NODE_5_length_276834_cov_19.8383_ID_2220:110767-111172		0.02535	0.97465	1.46938	1.47798	48.55	32.84	0.56363
NODE_36_length_35301_cov_16.8042_ID_2282:8423-9704		0.0076	0.9924	1.4751	1.47698	225.24	152.5	0.56265
NODE_7_length_267149_cov_20.4885_ID_2224:262581-263415		0.00164	0.99836	1.47451	1.47669	193.09	130.75	0.56237
NODE_11_length_185985_cov_19.5696_ID_2232:119937-120705		4e-05	0.99996	1.47408	1.47611	207.37	140.48	0.5618
NODE_3_length_336714_cov_20.5608_ID_2216:154498-155368		1e-05	0.99999	1.47019	1.4734	130.05	88.26	0.55915
NODE_2_length_349297_cov_21.1495_ID_2214:297645-299031		0.00377	0.99623	1.47127	1.47284	265.89	180.52	0.5586
NODE_13_length_170080_cov_19.999_ID_2236:155011-156580		0.00232	0.99768	1.47007	1.47079	581.12	395.11	0.55659
NODE_1_length_446704_cov_20.4868_ID_2212:328286-329108		0.01214	0.98786	1.46465	1.4693	88.34	60.12	0.55513
NODE_1_length_446704_cov_20.4868_ID_2212:199309-200215		0.03706	0.96294	1.4673	1.46893	253.78	172.76	0.55477
NODE_12_length_182902_cov_20.737_ID_2234:72736-73882		0.02559	0.97441	1.46416	1.46711	138.85	94.64	0.55298
NODE_24_length_67812_cov_19.9146_ID_2258:28739-29861		0.01136	0.98864	1.46202	1.4655	116.92	79.78	0.5514
NODE_4_length_288658_cov_20.1336_ID_2218:109055-110474	leuC,locus|5702_BUPNP1_01098	0.00818	0.99182	1.46348	1.46428	512.58	350.05	0.55019
NODE_33_length_41989_cov_16.8585_ID_2276:37525-37900		0.03022	0.96978	1.45599	1.46298	57.43	39.25	0.54891
NODE_9_length_192903_cov_20.8972_ID_2228:185394-186726		0.02968	0.97032	1.46167	1.46236	593.94	406.15	0.54829
NODE_29_length_56161_cov_19.884_ID_2268:11937-12600		0.00379	0.99621	1.4565	1.45965	127.31	87.22	0.54562
NODE_22_length_77228_cov_20.3355_ID_2254:60536-61691		7e-05	0.99993	1.45818	1.45957	289.3	198.2	0.54554
NODE_4_length_288658_cov_20.1336_ID_2218:21502-22096		0.01964	0.98036	1.44603	1.45004	97.09	66.95	0.53609
NODE_5_length_276834_cov_19.8383_ID_2220:257623-259642		0	1	1.44739	1.44811	544.66	376.11	0.53417
NODE_1_length_446704_cov_20.4868_ID_2212:317757-318417		0.00496	0.99504	1.44482	1.44708	171.89	118.78	0.53314
NODE_25_length_64697_cov_20.0532_ID_2260:10823-11723		0.00192	0.99808	1.44351	1.44627	140.24	96.96	0.53233
NODE_7_length_267149_cov_20.4885_ID_2224:170794-172525		1e-05	0.99999	1.44403	1.44492	433.61	300.09	0.53099
NODE_9_length_192903_cov_20.8972_ID_2228:146151-147474		0	1	1.44175	1.44289	337.93	234.2	0.52896
NODE_5_length_276834_cov_19.8383_ID_2220:15089-15656		0.04744	0.95256	1.43692	1.4415	82.71	57.37	0.52757
NODE_2_length_349297_cov_21.1495_ID_2214:252179-253634		0	1	1.43938	1.44053	331.04	229.8	0.5266
NODE_2_length_349297_cov_21.1495_ID_2214:310661-311894		0	1	1.43884	1.44049	230.87	160.27	0.52656
NODE_26_length_60927_cov_19.8843_ID_2262:5182-6166		0.00122	0.99878	1.43897	1.43964	570.96	396.6	0.5257
NODE_11_length_185985_cov_19.5696_ID_2232:93825-95130		0.00022	0.99978	1.43205	1.43271	562.92	392.9	0.51875
NODE_11_length_185985_cov_19.5696_ID_2232:161021-161687		0.01678	0.98322	1.42963	1.43261	124.43	86.85	0.51864
NODE_56_length_10429_cov_16.7507_ID_2322:1763-2714		0.02805	0.97195	1.43018	1.43142	299.51	209.24	0.51745
NODE_10_length_192622_cov_21.0874_ID_2230:7462-9133	lcfB_7,locus|5702_BUPNP1_02423	0	1	1.42647	1.42788	260.41	182.37	0.51387
NODE_42_length_21919_cov_16.4402_ID_2294:11731-13534		1e-05	0.99999	1.42541	1.42721	203.19	142.36	0.5132
NODE_29_length_56161_cov_19.884_ID_2268:20298-21627		0.03094	0.96906	1.42641	1.4269	743.39	520.98	0.51289
NODE_17_length_107472_cov_20.9247_ID_2244:16521-18645		0	1	1.42611	1.42677	549.04	384.81	0.51275
NODE_8_length_226847_cov_20.6696_ID_2226:210747-213108		0.00853	0.99147	1.42583	1.42673	405.21	284.01	0.51271
NODE_11_length_185985_cov_19.5696_ID_2232:174167-175055		0.01821	0.98179	1.42588	1.42655	543.81	381.2	0.51253
NODE_3_length_336714_cov_20.5608_ID_2216:151800-152784		0.01341	0.98659	1.42503	1.42614	330.34	231.63	0.51211
NODE_11_length_185985_cov_19.5696_ID_2232:126761-127628		0.01563	0.98437	1.42276	1.42442	219.19	153.88	0.51037
NODE_29_length_56161_cov_19.884_ID_2268:418-1699		7e-05	0.99993	1.41993	1.42258	135.64	95.34	0.50851
NODE_13_length_170080_cov_19.999_ID_2236:2472-3381		0.01035	0.98965	1.41774	1.41989	166.35	117.15	0.50578
NODE_22_length_77228_cov_20.3355_ID_2254:29695-30568		0.0031	0.9969	1.41818	1.41979	222.74	156.88	0.50568
NODE_5_length_276834_cov_19.8383_ID_2220:254550-257136		0.00048	0.99952	1.41502	1.41542	886.66	626.43	0.50123
NODE_11_length_185985_cov_19.5696_ID_2232:145703-146432		0.01481	0.98519	1.41131	1.41411	124.84	88.28	0.4999
NODE_11_length_185985_cov_19.5696_ID_2232:17970-19722		0.00906	0.99094	1.41174	1.41227	661.11	468.11	0.49802
NODE_7_length_267149_cov_20.4885_ID_2224:155301-156387		0.03183	0.96817	1.40787	1.41019	149.2	105.8	0.49589
NODE_1_length_446704_cov_20.4868_ID_2212:32002-32920		0.00564	0.99436	1.40779	1.40978	174.05	123.46	0.49547
NODE_31_length_49832_cov_21.0539_ID_2272:14060-14960		0.02617	0.97383	1.40698	1.40822	278.62	197.85	0.49387
NODE_5_length_276834_cov_19.8383_ID_2220:161346-163929		0.01787	0.98213	1.40513	1.40558	755.53	537.52	0.49117
NODE_7_length_267149_cov_20.4885_ID_2224:224017-225103		0.00863	0.99137	1.40393	1.40467	458.87	326.67	0.49023
NODE_21_length_84954_cov_19.8725_ID_2252:3932-4793		0.04905	0.95095	1.40121	1.40412	116.6	83.04	0.48967
NODE_17_length_107472_cov_20.9247_ID_2244:95949-101964		0	1	1.40193	1.40245	649.21	462.91	0.48795
NODE_5_length_276834_cov_19.8383_ID_2220:225413-226214		0.00027	0.99973	1.39439	1.39641	164.58	117.86	0.48172
NODE_15_length_123652_cov_19.9455_ID_2240:40073-40625		0.03307	0.96693	1.3875	1.39525	42.02	30.11	0.48052
NODE_11_length_185985_cov_19.5696_ID_2232:176759-177452		0.00968	0.99032	1.39007	1.39173	196.86	141.45	0.47687
NODE_3_length_336714_cov_20.5608_ID_2216:2952-4017		0.04645	0.95355	1.38938	1.39019	403.7	290.39	0.47528
NODE_14_length_162020_cov_20.0223_ID_2238:84956-85922		0.00606	0.99394	1.3871	1.38821	290.86	209.52	0.47323
NODE_7_length_267149_cov_20.4885_ID_2224:214924-215914		0.00756	0.99244	1.38576	1.38708	244.92	176.57	0.47205
NODE_4_length_288658_cov_20.1336_ID_2218:42846-44076		0.00011	0.99989	1.38447	1.38537	354.98	256.23	0.47027
NODE_2_length_349297_cov_21.1495_ID_2214:38495-39281		6e-05	0.99994	1.38122	1.38342	144.52	104.46	0.46824
NODE_4_length_288658_cov_20.1336_ID_2218:196412-197225		0.00469	0.99531	1.37991	1.38223	136.44	98.71	0.467
NODE_2_length_349297_cov_21.1495_ID_2214:267547-267952		0.01204	0.98796	1.37586	1.37915	94.94	68.84	0.46378
NODE_45_length_18793_cov_22.7146_ID_2300:15269-16418		0.00497	0.99503	1.37153	1.37317	187.83	136.78	0.45751
NODE_16_length_116224_cov_21.0475_ID_2242:111186-111762		0.04056	0.95944	1.3694	1.37145	148.86	108.54	0.4557
NODE_34_length_39416_cov_19.7447_ID_2278:8504-9491		0	1	1.3696	1.37091	232.88	169.87	0.45514
NODE_4_length_288658_cov_20.1336_ID_2218:38530-39589		0.04322	0.95678	1.36996	1.3709	324.32	236.57	0.45513
NODE_37_length_31367_cov_21.2894_ID_2284:11766-13407		0.04045	0.95955	1.36904	1.37036	231.98	169.28	0.45455
NODE_8_length_226847_cov_20.6696_ID_2226:105790-106984		0.03972	0.96028	1.36572	1.36664	327.33	239.51	0.45063
NODE_28_length_58298_cov_20.8253_ID_2266:25262-26333		0.00041	0.99959	1.36133	1.36236	285.64	209.67	0.44611
NODE_14_length_162020_cov_20.0223_ID_2238:118421-119111		0.0311	0.9689	1.35903	1.36231	90	66.06	0.44605
NODE_6_length_269480_cov_20.5655_ID_2222:254390-255128		0.00393	0.99607	1.35824	1.36069	119.98	88.17	0.44434
NODE_3_length_336714_cov_20.5608_ID_2216:188072-188714		0.00029	0.99971	1.35838	1.36055	135.77	99.79	0.44419
NODE_13_length_170080_cov_19.999_ID_2236:156576-157731		0.00461	0.99539	1.35639	1.35725	339.07	249.82	0.44069
NODE_27_length_59767_cov_18.9281_ID_2264:8899-9829		0.00337	0.99663	1.35454	1.35586	219.84	162.14	0.4392
NODE_3_length_336714_cov_20.5608_ID_2216:64041-65478		0.00021	0.99979	1.3521	1.35336	228.83	169.08	0.43654
NODE_2_length_349297_cov_21.1495_ID_2214:102918-103692		0.00046	0.99954	1.34856	1.35091	120.24	89	0.43394
NODE_41_length_22438_cov_17.4294_ID_2292:16651-17872		1e-05	0.99999	1.34941	1.35058	242.67	179.68	0.43358
NODE_2_length_349297_cov_21.1495_ID_2214:46276-47335		0.02894	0.97106	1.34943	1.35034	315.32	233.51	0.43332
NODE_9_length_192903_cov_20.8972_ID_2228:80193-81108		3e-05	0.99997	1.34838	1.35	174.34	129.14	0.43296
NODE_33_length_41989_cov_16.8585_ID_2276:12957-13896		0.00527	0.99473	1.34589	1.34724	207.72	154.18	0.43001
NODE_13_length_170080_cov_19.999_ID_2236:9702-12468		0.00975	0.99025	1.34568	1.34604	784.3	582.67	0.42872
NODE_2_length_349297_cov_21.1495_ID_2214:293031-294168		0.0069	0.9931	1.34426	1.34502	365.84	271.99	0.42763
NODE_16_length_116224_cov_21.0475_ID_2242:110040-111093		0.00066	0.99934	1.34154	1.34303	185.62	138.21	0.42549
NODE_5_length_276834_cov_19.8383_ID_2220:246019-246808		0.02252	0.97748	1.34153	1.343	187.36	139.51	0.42546
NODE_6_length_269480_cov_20.5655_ID_2222:61467-63123		0.00299	0.99701	1.3332	1.33374	500.57	375.31	0.41548
NODE_1_length_446704_cov_20.4868_ID_2212:239844-241074		0.00716	0.99284	1.33211	1.33292	329.77	247.4	0.41459
NODE_14_length_162020_cov_20.0223_ID_2238:78000-78909		0.02569	0.97431	1.32868	1.32996	205.78	154.73	0.41138
NODE_4_length_288658_cov_20.1336_ID_2218:137187-139134		0.00022	0.99978	1.32341	1.32439	261.29	197.29	0.40533
NODE_9_length_192903_cov_20.8972_ID_2228:58256-58913		0.01356	0.98644	1.32232	1.32416	139.72	105.52	0.40507
NODE_7_length_267149_cov_20.4885_ID_2224:183029-184415		0	1	1.31987	1.32074	292.43	221.41	0.40134
NODE_34_length_39416_cov_19.7447_ID_2278:33205-33967		0.03343	0.96657	1.31931	1.3202	284.91	215.81	0.40076
NODE_1_length_446704_cov_20.4868_ID_2212:204087-206697		0.02978	0.97022	1.3079	1.30818	867.25	662.94	0.38756
NODE_4_length_288658_cov_20.1336_ID_2218:180009-181857		0.02183	0.97817	1.3063	1.30708	307.11	234.95	0.38635
NODE_38_length_30683_cov_26.7914_ID_2286:21065-22883		7e-05	0.99993	1.30373	1.30434	387.03	296.72	0.38332
NODE_13_length_170080_cov_19.999_ID_2236:40529-42422		0.00311	0.99689	1.30278	1.30384	224.41	172.11	0.38276
NODE_35_length_36752_cov_33.9051_ID_2280:12211-13660		0.04593	0.95407	1.3023	1.30323	255.25	195.86	0.38209
NODE_8_length_226847_cov_20.6696_ID_2226:115613-117413		0	1	1.30052	1.30104	450.85	346.52	0.37966
NODE_13_length_170080_cov_19.999_ID_2236:161888-163433		0.03751	0.96249	1.28723	1.28767	503.52	391.03	0.36477
NODE_21_length_84954_cov_19.8725_ID_2252:23619-26112		0.00016	0.99984	1.28593	1.28649	402.46	312.83	0.36343
NODE_13_length_170080_cov_19.999_ID_2236:140665-141592		0.00464	0.99536	1.27955	1.28079	174.46	136.21	0.35703
NODE_7_length_267149_cov_20.4885_ID_2224:76870-78211		0.01226	0.98774	1.2775	1.27799	432.68	338.56	0.35388
NODE_46_length_18504_cov_20.0915_ID_2302:10386-11496		0.01898	0.98102	1.27344	1.27434	232.57	182.5	0.34976
NODE_6_length_269480_cov_20.5655_ID_2222:243277-244426	pcaF,locus|5702_BUPNP1_01754	0.00337	0.99663	1.27308	1.27391	253.37	198.89	0.34926
NODE_11_length_185985_cov_19.5696_ID_2232:59717-60971		0.01976	0.98024	1.27182	1.27245	331.47	260.49	0.34761
NODE_5_length_276834_cov_19.8383_ID_2220:83473-85807		0.00103	0.99897	1.2688	1.26923	473.63	373.16	0.34396
NODE_18_length_103837_cov_20.8298_ID_2246:28649-29585		0.00787	0.99213	1.26791	1.26879	233.97	184.4	0.34345
NODE_1_length_446704_cov_20.4868_ID_2212:35720-36983		0.01847	0.98153	1.25371	1.25474	185.9	148.16	0.32739
NODE_27_length_59767_cov_18.9281_ID_2264:11954-13205		0.03479	0.96521	1.24513	1.24572	308.54	247.68	0.31698
NODE_33_length_41989_cov_16.8585_ID_2276:18672-19803		0.03371	0.96629	1.23775	1.23832	309.08	249.59	0.30839
NODE_1_length_446704_cov_20.4868_ID_2212:229471-231073		0.04244	0.95756	1.19553	1.19589	393.31	328.88	0.25808
NODE_28_length_58298_cov_20.8253_ID_2266:26962-28315		0.03076	0.96924	1.17165	1.1721	265.91	226.86	0.2291
NODE_6_length_269480_cov_20.5655_ID_2222:22575-24219		0.00874	0.99126	0.81792	0.81744	185.93	227.46	-0.29081
NODE_18_length_103837_cov_20.8298_ID_2246:73651-74431		0.042	0.958	0.77161	0.77015	72.61	94.28	-0.37679
NODE_23_length_70985_cov_21.2858_ID_2256:5940-6738		0.01912	0.98088	0.75945	0.75825	91.18	120.25	-0.39926
NODE_3_length_336714_cov_20.5608_ID_2216:271783-273217		0.04999	0.95001	0.75428	0.75365	178.61	237	-0.40803
NODE_20_length_89579_cov_30.6579_ID_2250:82471-83563		0.01774	0.98226	0.7498	0.74866	98.96	132.19	-0.41763
NODE_9_length_192903_cov_20.8972_ID_2228:3905-6485		0.00067	0.99933	0.74714	0.74686	404.63	541.78	-0.42109
NODE_8_length_226847_cov_20.6696_ID_2226:93722-94856		0.01106	0.98894	0.74428	0.7433	115.86	155.87	-0.42799
NODE_32_length_43998_cov_19.0801_ID_2274:6808-8953		0.00122	0.99878	0.74085	0.74048	308.84	417.08	-0.43347
NODE_5_length_276834_cov_19.8383_ID_2220:33622-34381		0.0485	0.9515	0.73994	0.73864	88.83	120.27	-0.43706
NODE_1_length_446704_cov_20.4868_ID_2212:192774-194088		0.02689	0.97311	0.73018	0.72902	101.61	139.38	-0.45598
NODE_4_length_288658_cov_20.1336_ID_2218:121764-123210		0.00156	0.99844	0.72868	0.72753	103.88	142.79	-0.45891
NODE_59_length_7555_cov_22.2754_ID_2328:6149-7172		0.00826	0.99174	0.72409	0.72234	68.77	95.21	-0.46924
NODE_3_length_336714_cov_20.5608_ID_2216:285482-306383		0.03969	0.96031	0.72232	0.72228	3345.1	4631.31	-0.46937
NODE_11_length_185985_cov_19.5696_ID_2232:104821-105754		0.04858	0.95142	0.72375	0.72226	80.38	111.29	-0.46941
NODE_22_length_77228_cov_20.3355_ID_2254:12281-13319		0.02434	0.97566	0.71311	0.71078	52.7	74.15	-0.49252
NODE_10_length_192622_cov_21.0874_ID_2230:45532-46744		1e-05	0.99999	0.7101	0.70944	187.46	264.24	-0.49526
NODE_4_length_288658_cov_20.1336_ID_2218:34777-38014		0	1	0.70922	0.70884	323.45	456.31	-0.49647
NODE_7_length_267149_cov_20.4885_ID_2224:231951-233601		2e-05	0.99998	0.70918	0.70858	207.53	292.89	-0.497
NODE_5_length_276834_cov_19.8383_ID_2220:32785-33616		0.01169	0.98831	0.70878	0.70751	97.76	138.18	-0.49918
NODE_4_length_288658_cov_20.1336_ID_2218:279855-280902		0.02096	0.97904	0.70399	0.7031	139.4	198.27	-0.50821
NODE_1_length_446704_cov_20.4868_ID_2212:310583-311504		0.04786	0.95214	0.7029	0.70176	110.02	156.78	-0.51095
NODE_14_length_162020_cov_20.0223_ID_2238:119128-120079		0.01682	0.98318	0.7033	0.70062	46.81	66.81	-0.51329
NODE_2_length_349297_cov_21.1495_ID_2214:8164-11419		0.03799	0.96201	0.70054	0.70032	552.11	788.38	-0.51392
NODE_22_length_77228_cov_20.3355_ID_2254:59441-60377		0.00146	0.99854	0.70114	0.69966	84.86	121.29	-0.51528
NODE_5_length_276834_cov_19.8383_ID_2220:21443-22814		0.0002	0.9998	0.69965	0.69827	91.59	131.17	-0.51814
NODE_1_length_446704_cov_20.4868_ID_2212:197294-199313		0.01826	0.98174	0.69381	0.69335	276.56	398.88	-0.52834
NODE_13_length_170080_cov_19.999_ID_2236:84630-85953		0.01549	0.98451	0.69379	0.69327	245.6	354.27	-0.52852
NODE_4_length_288658_cov_20.1336_ID_2218:70892-72878		0.03912	0.96088	0.68947	0.68824	104.89	152.4	-0.53902
NODE_14_length_162020_cov_20.0223_ID_2238:152180-153434		0.00304	0.99696	0.6899	0.68754	54.51	79.29	-0.54048
NODE_3_length_336714_cov_20.5608_ID_2216:78407-78809		0.04138	0.95862	0.69081	0.68647	29.39	42.82	-0.54274
NODE_6_length_269480_cov_20.5655_ID_2222:197025-198189		0.00357	0.99643	0.68701	0.68618	154.86	225.68	-0.54335
NODE_22_length_77228_cov_20.3355_ID_2254:43690-44446		0.00179	0.99821	0.68772	0.68565	62.31	90.88	-0.54446
NODE_65_length_4632_cov_37.7634_ID_2340:1268-2324		0.02914	0.97086	0.68635	0.68534	128.32	187.24	-0.5451
NODE_1_length_446704_cov_20.4868_ID_2212:124364-125027		0.04256	0.95744	0.68681	0.68479	63.8	93.18	-0.54627
NODE_13_length_170080_cov_19.999_ID_2236:6137-7223		0.04951	0.95049	0.68305	0.68153	85.51	125.47	-0.55315
NODE_8_length_226847_cov_20.6696_ID_2226:209006-210488		0.01323	0.98677	0.67885	0.6777	114.01	168.24	-0.56129
NODE_6_length_269480_cov_20.5655_ID_2222:109701-110181		0.02017	0.97983	0.67509	0.67221	45.69	67.97	-0.57301
NODE_24_length_67812_cov_19.9146_ID_2258:19950-22692		0.00799	0.99201	0.67216	0.67157	221.27	329.49	-0.5744
NODE_25_length_64697_cov_20.0532_ID_2260:22007-23075		0.01705	0.98295	0.67303	0.66987	41.71	62.27	-0.57805
NODE_23_length_70985_cov_21.2858_ID_2256:30632-33275		0.00472	0.99528	0.6703	0.66976	247.12	368.97	-0.57828
NODE_5_length_276834_cov_19.8383_ID_2220:93804-95919		0.01735	0.98265	0.67013	0.66959	248.41	370.99	-0.57864
NODE_6_length_269480_cov_20.5655_ID_2222:199473-200388		0.03991	0.96009	0.66972	0.66798	76.32	114.26	-0.58212
NODE_1_length_446704_cov_20.4868_ID_2212:251188-252043		0.03723	0.96277	0.66917	0.66768	89.64	134.26	-0.58276
NODE_10_length_192622_cov_21.0874_ID_2230:18625-19486		0.01492	0.98508	0.66854	0.66734	110.78	166.01	-0.58351
NODE_41_length_22438_cov_17.4294_ID_2292:8410-9208		0.01086	0.98914	0.6694	0.66567	35.54	53.39	-0.58712
NODE_3_length_336714_cov_20.5608_ID_2216:145807-146761		0.00019	0.99981	0.66704	0.66563	95.22	143.05	-0.5872
NODE_12_length_182902_cov_20.737_ID_2234:28564-30334		0.02828	0.97172	0.66589	0.66539	270.2	406.08	-0.58772
NODE_6_length_269480_cov_20.5655_ID_2222:13922-15161		0.0127	0.9873	0.66612	0.66448	81.59	122.8	-0.5897
NODE_10_length_192622_cov_21.0874_ID_2230:162765-164268		0.03837	0.96163	0.66509	0.664	122.91	185.11	-0.59075
NODE_1_length_446704_cov_20.4868_ID_2212:343214-344072		0.02679	0.97321	0.66465	0.66227	56.02	84.6	-0.59451
NODE_7_length_267149_cov_20.4885_ID_2224:153549-153969		0.04828	0.95172	0.66638	0.66114	25.36	38.37	-0.59697
NODE_17_length_107472_cov_20.9247_ID_2244:76881-77871		0.03672	0.96328	0.66217	0.66043	77.11	116.76	-0.59852
NODE_20_length_89579_cov_30.6579_ID_2250:64935-66090		0.02511	0.97489	0.65894	0.65756	97.96	148.98	-0.60481
NODE_4_length_288658_cov_20.1336_ID_2218:51127-52285		0.00112	0.99888	0.6574	0.65595	93.41	142.42	-0.60834
NODE_13_length_170080_cov_19.999_ID_2236:12681-14052	livH_2,locus|5702_BUPNP1_02967	0.04893	0.95107	0.65438	0.65281	86.55	132.59	-0.61527
NODE_33_length_41989_cov_16.8585_ID_2276:23409-23823		0.03769	0.96231	0.65556	0.65097	29.4	45.17	-0.61933
NODE_1_length_446704_cov_20.4868_ID_2212:86639-88403		0.01894	0.98106	0.6518	0.6509	151.19	232.28	-0.61949
NODE_21_length_84954_cov_19.8725_ID_2252:10011-11157		0.04351	0.95649	0.65021	0.6484	75.38	116.26	-0.62504
NODE_7_length_267149_cov_20.4885_ID_2224:163066-163879		0.00708	0.99292	0.64645	0.64505	97.83	151.66	-0.63252
NODE_1_length_446704_cov_20.4868_ID_2212:64761-66015		0.00167	0.99833	0.6441	0.643	125.49	195.17	-0.6371
NODE_21_length_84954_cov_19.8725_ID_2252:82930-83830		0.04762	0.95238	0.64388	0.64073	43.65	68.13	-0.64221
NODE_2_length_349297_cov_21.1495_ID_2214:280671-281700		0.01173	0.98827	0.64214	0.6405	83.97	131.11	-0.64273
NODE_4_length_288658_cov_20.1336_ID_2218:57811-59362		0.00057	0.99943	0.63792	0.63673	116.61	183.14	-0.65125
NODE_5_length_276834_cov_19.8383_ID_2220:8003-9482		0.00043	0.99957	0.63778	0.63672	131.36	206.32	-0.65126
NODE_13_length_170080_cov_19.999_ID_2236:107733-108891		0.02802	0.97198	0.63855	0.63634	62.83	98.74	-0.65212
NODE_8_length_226847_cov_20.6696_ID_2226:11575-12109		0.02358	0.97642	0.63694	0.63399	47.05	74.23	-0.65747
NODE_11_length_185985_cov_19.5696_ID_2232:109225-113119		0	1	0.63369	0.63323	303.18	478.79	-0.6592
NODE_16_length_116224_cov_21.0475_ID_2242:106570-107431		6e-05	0.99994	0.63124	0.62884	58.11	92.42	-0.66923
NODE_10_length_192622_cov_21.0874_ID_2230:44688-45510		0.01196	0.98804	0.63039	0.62738	46.35	73.89	-0.6726
NODE_5_length_276834_cov_19.8383_ID_2220:251857-252475		0.02421	0.97579	0.6286	0.62439	33.12	53.05	-0.67949
NODE_4_length_288658_cov_20.1336_ID_2218:64649-65675		0.00056	0.99944	0.6244	0.62316	112.98	181.31	-0.68233
NODE_33_length_41989_cov_16.8585_ID_2276:30998-32627		0	1	0.62422	0.62311	127.23	204.19	-0.68243
NODE_8_length_226847_cov_20.6696_ID_2226:102014-103652		0.01257	0.98743	0.62335	0.62236	143.25	230.18	-0.68417
NODE_2_length_349297_cov_21.1495_ID_2214:138491-139403		0.04076	0.95924	0.6236	0.62069	48.28	77.79	-0.68806
NODE_3_length_336714_cov_20.5608_ID_2216:118924-119815		0.00379	0.99621	0.62233	0.61982	56.09	90.5	-0.69008
NODE_15_length_123652_cov_19.9455_ID_2240:71636-72449		0.04519	0.95481	0.62385	0.6194	31.54	50.93	-0.69105
NODE_19_length_94479_cov_21.9741_ID_2248:59922-61476		0.02714	0.97286	0.62128	0.61927	70.28	113.49	-0.69135
NODE_3_length_336714_cov_20.5608_ID_2216:132415-133318		0.00281	0.99719	0.6204	0.61862	79.27	128.14	-0.69288
NODE_2_length_349297_cov_21.1495_ID_2214:26901-28872		0.0164	0.9836	0.61907	0.61851	253.1	409.21	-0.69312
NODE_11_length_185985_cov_19.5696_ID_2232:67905-69189		0.01409	0.98591	0.61904	0.61799	134.92	218.33	-0.69434
NODE_2_length_349297_cov_21.1495_ID_2214:64523-65420		0.00032	0.99968	0.61754	0.6154	66.26	107.68	-0.70041
NODE_12_length_182902_cov_20.737_ID_2234:155357-156173		0.0369	0.9631	0.61732	0.61342	36.24	59.09	-0.70505
NODE_4_length_288658_cov_20.1336_ID_2218:151421-152684		0.02608	0.97392	0.61363	0.61285	184.58	301.19	-0.70638
NODE_1_length_446704_cov_20.4868_ID_2212:271947-272682		5e-05	0.99995	0.61324	0.61186	103.15	168.6	-0.70873
NODE_3_length_336714_cov_20.5608_ID_2216:119811-120345		0.01495	0.98505	0.61204	0.60721	29.31	48.27	-0.71974
NODE_60_length_7089_cov_11.3177_ID_2330:1959-4974		0	1	0.60745	0.60691	266.79	439.6	-0.72044
NODE_5_length_276834_cov_19.8383_ID_2220:209326-209980		0.03004	0.96996	0.60916	0.60551	39.09	64.56	-0.72377
NODE_10_length_192622_cov_21.0874_ID_2230:62164-63844		0	1	0.60581	0.60497	170.91	282.51	-0.72507
NODE_38_length_30683_cov_26.7914_ID_2286:3104-4079		0.04349	0.95651	0.61265	0.60484	18.06	29.87	-0.72536
NODE_13_length_170080_cov_19.999_ID_2236:108940-110605		0.00621	0.99379	0.60585	0.60421	87.6	144.99	-0.72687
NODE_30_length_51928_cov_20.4798_ID_2270:48420-49614		0.04142	0.95858	0.60382	0.60066	45.23	75.31	-0.73539
NODE_4_length_288658_cov_20.1336_ID_2218:165113-165761		0.02493	0.97507	0.60313	0.59868	32.15	53.7	-0.74015
NODE_6_length_269480_cov_20.5655_ID_2222:117692-119336		4e-05	0.99996	0.59487	0.59414	198.69	334.43	-0.75112
NODE_1_length_446704_cov_20.4868_ID_2212:254257-255214		0.04718	0.95282	0.59494	0.59289	70.5	118.92	-0.75416
NODE_7_length_267149_cov_20.4885_ID_2224:116217-118341		0	1	0.59261	0.59169	157.41	266.04	-0.75709
NODE_3_length_336714_cov_20.5608_ID_2216:28327-31807		0.02567	0.97433	0.59221	0.59169	280.57	474.19	-0.75709
NODE_6_length_269480_cov_20.5655_ID_2222:137840-139571		5e-05	0.99995	0.59222	0.59144	185.88	314.3	-0.7577
NODE_17_length_107472_cov_20.9247_ID_2244:29531-30479		0.04148	0.95852	0.59347	0.59114	62.15	105.14	-0.75843
NODE_4_length_288658_cov_20.1336_ID_2218:178610-179882		0	1	0.58997	0.58848	97.51	165.7	-0.76494
NODE_15_length_123652_cov_19.9455_ID_2240:89959-92620		0.02939	0.97061	0.58891	0.58813	186.83	317.68	-0.76579
NODE_44_length_19307_cov_19.3051_ID_2298:15225-17502		0.00025	0.99975	0.58521	0.58475	321.19	549.29	-0.7741
NODE_1_length_446704_cov_20.4868_ID_2212:99084-99864		0.02191	0.97809	0.58776	0.58426	41.46	70.96	-0.77531
NODE_2_length_349297_cov_21.1495_ID_2214:67934-68993		0.00067	0.99933	0.5844	0.58339	144.46	247.62	-0.77746
NODE_1_length_446704_cov_20.4868_ID_2212:85804-86584		0.01434	0.98566	0.58511	0.58321	76.84	131.76	-0.77791
NODE_14_length_162020_cov_20.0223_ID_2238:157407-159141		0.01435	0.98565	0.58372	0.58213	92.04	158.11	-0.78059
NODE_14_length_162020_cov_20.0223_ID_2238:64545-67308		0	1	0.58214	0.58147	219.51	377.52	-0.78222
NODE_7_length_267149_cov_20.4885_ID_2224:133430-134906		0.0064	0.9936	0.58024	0.57868	93.9	162.27	-0.78916
NODE_5_length_276834_cov_19.8383_ID_2220:24589-26353		0	1	0.57753	0.57646	137.21	238.03	-0.7947
NODE_16_length_116224_cov_21.0475_ID_2242:94748-96032		6e-05	0.99994	0.57715	0.57529	79.01	137.35	-0.79763
NODE_26_length_60927_cov_19.8843_ID_2262:26373-27777	mprB,locus|5702_BUPNP1_04232	0.0002	0.9998	0.57658	0.57491	87.42	152.06	-0.7986
NODE_3_length_336714_cov_20.5608_ID_2216:175640-176510		5e-05	0.99995	0.57658	0.57466	76.13	132.49	-0.79922
NODE_7_length_267149_cov_20.4885_ID_2224:108058-109207		0.01049	0.98951	0.57383	0.57299	174.76	305.01	-0.80341
NODE_24_length_67812_cov_19.9146_ID_2258:63242-64580		0.00497	0.99503	0.57308	0.57205	142.14	248.48	-0.80579
NODE_3_length_336714_cov_20.5608_ID_2216:223138-223504		0.02543	0.97457	0.58131	0.57101	13.97	24.47	-0.80841
NODE_3_length_336714_cov_20.5608_ID_2216:259364-260345		0.00819	0.99181	0.57281	0.57001	52.33	91.81	-0.81095
NODE_5_length_276834_cov_19.8383_ID_2220:252494-254546		0.00011	0.99989	0.57083	0.56992	161.98	284.22	-0.81116
NODE_19_length_94479_cov_21.9741_ID_2248:72115-72703		0.00708	0.99292	0.57236	0.56964	53.91	94.64	-0.81187
NODE_12_length_182902_cov_20.737_ID_2234:41519-41993		0.01144	0.98856	0.57288	0.56885	36.32	63.85	-0.81387
NODE_3_length_336714_cov_20.5608_ID_2216:188769-190038		0	1	0.56914	0.56809	140.64	247.57	-0.81581
NODE_4_length_288658_cov_20.1336_ID_2218:77057-77708		0.03681	0.96319	0.57204	0.56757	32.71	57.64	-0.81712
NODE_7_length_267149_cov_20.4885_ID_2224:37110-37707		0.00408	0.99592	0.57229	0.56727	29.07	51.25	-0.8179
NODE_3_length_336714_cov_20.5608_ID_2216:54602-55448		0.03172	0.96828	0.56891	0.56659	63.38	111.88	-0.81963
NODE_2_length_349297_cov_21.1495_ID_2214:181368-182010		0.02493	0.97507	0.57222	0.56549	21.62	38.24	-0.82243
NODE_5_length_276834_cov_19.8383_ID_2220:55359-56346		0.00655	0.99345	0.56833	0.56464	39.71	70.33	-0.82461
NODE_5_length_276834_cov_19.8383_ID_2220:74634-75318		0.00636	0.99364	0.5667	0.56131	27.19	48.44	-0.83312
NODE_7_length_267149_cov_20.4885_ID_2224:57346-58243		0.00039	0.99961	0.56148	0.55933	68.46	122.41	-0.83823
NODE_5_length_276834_cov_19.8383_ID_2220:192052-193357		0.00729	0.99271	0.5602	0.55892	115.56	206.76	-0.83928
NODE_11_length_185985_cov_19.5696_ID_2232:23313-24483		0.02051	0.97949	0.56059	0.55849	70.05	125.44	-0.84041
NODE_7_length_267149_cov_20.4885_ID_2224:153961-155245		0.00128	0.99872	0.55942	0.55808	110.9	198.72	-0.84145
NODE_62_length_6307_cov_20.1095_ID_2334:1127-2507		0.02064	0.97936	0.56184	0.55797	38.05	68.2	-0.84174
NODE_55_length_10739_cov_18.4222_ID_2320:4076-5534		9e-05	0.99991	0.55817	0.55707	135.44	243.13	-0.84406
NODE_36_length_35301_cov_16.8042_ID_2282:27840-32256		1e-05	0.99999	0.55702	0.55642	246.81	443.59	-0.84576
NODE_30_length_51928_cov_20.4798_ID_2270:35105-35999		0.00012	0.99988	0.55924	0.5564	51.93	93.35	-0.8458
NODE_3_length_336714_cov_20.5608_ID_2216:111401-111755		0.00476	0.99524	0.56374	0.55583	18.45	33.2	-0.84729
NODE_26_length_60927_cov_19.8843_ID_2262:46250-47738		0	1	0.55471	0.55302	87.51	158.24	-0.8546
NODE_8_length_226847_cov_20.6696_ID_2226:98278-99409		0.00186	0.99814	0.55486	0.55244	61.32	111.02	-0.8561
NODE_5_length_276834_cov_19.8383_ID_2220:3060-3504		0.00797	0.99203	0.55927	0.5514	18.59	33.71	-0.85883
NODE_7_length_267149_cov_20.4885_ID_2224:249449-250205		0.04701	0.95299	0.55443	0.55062	38.74	70.37	-0.86086
NODE_16_length_116224_cov_21.0475_ID_2242:48766-50470		0.00275	0.99725	0.5517	0.55056	130.52	237.08	-0.86103
NODE_35_length_36752_cov_33.9051_ID_2280:7903-8704		0.04887	0.95113	0.55726	0.55038	21.32	38.75	-0.8615
NODE_23_length_70985_cov_21.2858_ID_2256:23826-25005		0.00387	0.99613	0.55153	0.55015	107.52	195.44	-0.86211
NODE_5_length_276834_cov_19.8383_ID_2220:248400-249495		0.01952	0.98048	0.55045	0.54892	97.32	177.31	-0.86532
NODE_21_length_84954_cov_19.8725_ID_2252:31848-32580		0.03588	0.96412	0.55274	0.54847	34.63	63.15	-0.86651
NODE_24_length_67812_cov_19.9146_ID_2258:62301-63246		0.00322	0.99678	0.549	0.54744	95.06	173.65	-0.86923
NODE_8_length_226847_cov_20.6696_ID_2226:183179-183791		0.0217	0.9783	0.5569	0.54632	13.77	25.21	-0.87218
NODE_17_length_107472_cov_20.9247_ID_2244:47915-48824		0.02013	0.97987	0.5477	0.54557	69.83	128	-0.87416
NODE_45_length_18793_cov_22.7146_ID_2300:9489-11187		0.00995	0.99005	0.54704	0.54532	86.22	158.12	-0.87483
NODE_14_length_162020_cov_20.0223_ID_2238:136852-137680		0.03965	0.96035	0.55	0.54449	26.74	49.13	-0.87703
NODE_12_length_182902_cov_20.737_ID_2234:20335-21844		0	1	0.54583	0.54442	105.61	193.99	-0.87722
NODE_5_length_276834_cov_19.8383_ID_2220:61386-63825		0	1	0.54471	0.54393	192.1	353.17	-0.87851
NODE_25_length_64697_cov_20.0532_ID_2260:62718-63549		0.01138	0.98862	0.54467	0.54227	62.08	114.5	-0.88291
NODE_47_length_18096_cov_18.5152_ID_2304:15190-15976		0.01539	0.98461	0.54453	0.54197	57.89	106.82	-0.88373
NODE_16_length_116224_cov_21.0475_ID_2242:87904-88498		0.00263	0.99737	0.54699	0.54136	26.2	48.41	-0.88535
NODE_9_length_192903_cov_20.8972_ID_2228:176812-177985		0.00941	0.99059	0.54581	0.54135	33.15	61.25	-0.88538
NODE_34_length_39416_cov_19.7447_ID_2278:21896-23141		0	1	0.54245	0.54117	116.49	215.26	-0.88584
NODE_39_length_28892_cov_19.0712_ID_2288:11960-12611		0	1	0.5438	0.54067	47.45	87.78	-0.88717
NODE_23_length_70985_cov_21.2858_ID_2256:33497-33995		2e-05	0.99998	0.54364	0.54013	42.25	78.22	-0.88863
NODE_30_length_51928_cov_20.4798_ID_2270:839-1427		0.00051	0.99949	0.54319	0.53943	39.42	73.09	-0.89049
NODE_3_length_336714_cov_20.5608_ID_2216:23739-25953		0.00436	0.99564	0.5397	0.53896	201.31	373.52	-0.89175
NODE_19_length_94479_cov_21.9741_ID_2248:85117-86047		0	1	0.54066	0.53889	83.88	155.66	-0.89195
NODE_24_length_67812_cov_19.9146_ID_2258:48475-50209		0	1	0.53983	0.53881	147.31	273.4	-0.89214
NODE_1_length_446704_cov_20.4868_ID_2212:329120-329834		0.0021	0.9979	0.54222	0.53861	41.16	76.43	-0.89268
NODE_5_length_276834_cov_19.8383_ID_2220:90155-91196		0.00016	0.99984	0.54046	0.53844	73.72	136.93	-0.89313
NODE_20_length_89579_cov_30.6579_ID_2250:50495-51473		0.00221	0.99779	0.54348	0.53692	22.48	41.88	-0.89722
NODE_4_length_288658_cov_20.1336_ID_2218:263903-265244		0.00395	0.99605	0.53838	0.53691	101.72	189.46	-0.89724
NODE_3_length_336714_cov_20.5608_ID_2216:239463-240639		0.00044	0.99956	0.53912	0.53683	64.9	120.9	-0.89747
NODE_4_length_288658_cov_20.1336_ID_2218:243485-244577		0	1	0.53692	0.5355	105.37	196.78	-0.90104
NODE_5_length_276834_cov_19.8383_ID_2220:220001-221144		0.01957	0.98043	0.53652	0.53507	102.81	192.15	-0.90221
NODE_44_length_19307_cov_19.3051_ID_2298:2367-3942		0.00061	0.99939	0.5363	0.53473	94.97	177.62	-0.90313
NODE_10_length_192622_cov_21.0874_ID_2230:82801-83599		0.00046	0.99954	0.53507	0.5335	95.2	178.46	-0.90644
NODE_14_length_162020_cov_20.0223_ID_2238:156233-157400		0.00018	0.99982	0.53525	0.53297	65.56	123.02	-0.90787
NODE_8_length_226847_cov_20.6696_ID_2226:124825-125554		0.00341	0.99659	0.53586	0.53294	51.02	95.75	-0.90796
NODE_57_length_10336_cov_21.0697_ID_2324:617-4025		0.0046	0.9954	0.53285	0.53242	344.36	646.79	-0.90937
NODE_17_length_107472_cov_20.9247_ID_2244:59702-60761		0.02832	0.97168	0.53464	0.53202	56.97	107.1	-0.91044
NODE_4_length_288658_cov_20.1336_ID_2218:211105-212248		0.00864	0.99136	0.53226	0.5309	110.66	208.45	-0.91348
NODE_10_length_192622_cov_21.0874_ID_2230:56853-57750		0.01523	0.98477	0.53711	0.53054	22.48	42.38	-0.91448
NODE_18_length_103837_cov_20.8298_ID_2246:25331-26621		0.0002	0.9998	0.53167	0.53039	117.19	220.97	-0.91488
NODE_32_length_43998_cov_19.0801_ID_2274:30984-31713		0.00253	0.99747	0.53565	0.52997	26.11	49.28	-0.91601
NODE_16_length_116224_cov_21.0475_ID_2242:25058-26642		0.00256	0.99744	0.53074	0.52947	117.83	222.56	-0.91737
NODE_39_length_28892_cov_19.0712_ID_2288:18285-19077		0.00036	0.99964	0.53108	0.5285	57.81	109.39	-0.92003
NODE_3_length_336714_cov_20.5608_ID_2216:19505-22280		0	1	0.52849	0.52776	206.77	391.79	-0.92204
NODE_1_length_446704_cov_20.4868_ID_2212:296813-297578		0.00098	0.99902	0.53113	0.52701	36.1	68.51	-0.92409
NODE_7_length_267149_cov_20.4885_ID_2224:250226-250724		0.00554	0.99446	0.53236	0.52652	25.4	48.26	-0.92543
NODE_2_length_349297_cov_21.1495_ID_2214:48373-48802		0.04261	0.95739	0.53387	0.52647	19.95	37.91	-0.92557
NODE_6_length_269480_cov_20.5655_ID_2222:228236-229916		0.00017	0.99983	0.52795	0.52636	93.76	178.13	-0.92589
NODE_9_length_192903_cov_20.8972_ID_2228:173361-174645		0.00184	0.99816	0.52791	0.52584	72.1	137.12	-0.92731
NODE_19_length_94479_cov_21.9741_ID_2248:11555-12545	luciferase BUPNP1_03702	0	1	0.52768	0.52568	74.83	142.36	-0.92774
NODE_11_length_185985_cov_19.5696_ID_2232:6659-7688		0.01367	0.98633	0.52882	0.525	38.9	74.1	-0.92962
NODE_14_length_162020_cov_20.0223_ID_2238:124252-125269		0.00908	0.99092	0.53122	0.52383	20.01	38.21	-0.93282
NODE_8_length_226847_cov_20.6696_ID_2226:52612-54064		0.01431	0.98569	0.52682	0.52256	34.89	66.77	-0.93634
NODE_6_length_269480_cov_20.5655_ID_2222:202311-202722		0.03711	0.96289	0.53526	0.5224	11.36	21.76	-0.93677
NODE_7_length_267149_cov_20.4885_ID_2224:214058-214928		0	1	0.52331	0.52137	76.88	147.46	-0.93963
NODE_2_length_349297_cov_21.1495_ID_2214:130912-133027		7e-05	0.99993	0.52144	0.52083	243.44	467.43	-0.94112
NODE_2_length_349297_cov_21.1495_ID_2214:99395-99980		0.00037	0.99963	0.52617	0.51988	23.56	45.33	-0.94376
NODE_7_length_267149_cov_20.4885_ID_2224:233597-235382		0	1	0.521	0.51981	125.43	241.31	-0.94395
NODE_5_length_276834_cov_19.8383_ID_2220:9484-10747		0.00376	0.99624	0.52048	0.51957	163.83	315.33	-0.94462
NODE_10_length_192622_cov_21.0874_ID_2230:75649-76648		0	1	0.52061	0.51874	80.11	154.43	-0.9469
NODE_16_length_116224_cov_21.0475_ID_2242:80625-81369		0.03377	0.96623	0.52329	0.51713	24.09	46.6	-0.9514
NODE_4_length_288658_cov_20.1336_ID_2218:125001-125784		0.00114	0.99886	0.51968	0.51695	54.79	106	-0.95189
NODE_10_length_192622_cov_21.0874_ID_2230:54661-55090		0.04535	0.95465	0.52548	0.51615	15.78	30.59	-0.95415
NODE_2_length_349297_cov_21.1495_ID_2214:105117-107658		0.00094	0.99906	0.51611	0.51494	128.13	248.83	-0.95751
NODE_7_length_267149_cov_20.4885_ID_2224:177817-182380		0	1	0.51509	0.51473	415.79	807.81	-0.95812
NODE_1_length_446704_cov_20.4868_ID_2212:235461-236736		0.00162	0.99838	0.51543	0.51375	89.44	174.09	-0.96085
NODE_20_length_89579_cov_30.6579_ID_2250:66086-67211		0.03611	0.96389	0.51583	0.51371	70.58	137.4	-0.96098
NODE_19_length_94479_cov_21.9741_ID_2248:65439-66600		0	1	0.51518	0.51347	87.73	170.86	-0.96165
NODE_10_length_192622_cov_21.0874_ID_2230:20965-21973		0.01264	0.98736	0.51615	0.51342	54.68	106.52	-0.9618
NODE_41_length_22438_cov_17.4294_ID_2292:20678-21650		0.03615	0.96385	0.51623	0.51328	50.73	98.84	-0.96218
NODE_8_length_226847_cov_20.6696_ID_2226:129154-129856		0.04351	0.95649	0.5157	0.51268	49.4	96.37	-0.96388
NODE_9_length_192903_cov_20.8972_ID_2228:16916-17375		0.00019	0.99981	0.51846	0.51186	22.46	43.89	-0.96619
NODE_2_length_349297_cov_21.1495_ID_2214:319540-321133		0	1	0.51271	0.51156	130.38	254.88	-0.96702
NODE_2_length_349297_cov_21.1495_ID_2214:123720-125184		0	1	0.51278	0.51151	117.62	229.97	-0.96718
NODE_1_length_446704_cov_20.4868_ID_2212:272739-273600		0.00768	0.99232	0.51077	0.50869	72.11	141.76	-0.97514
NODE_12_length_182902_cov_20.737_ID_2234:40690-41512		0.00152	0.99848	0.51374	0.50848	28.26	55.6	-0.97575
NODE_1_length_446704_cov_20.4868_ID_2212:208497-209202		0.00023	0.99977	0.51083	0.50579	29.56	58.45	-0.98338
NODE_3_length_336714_cov_20.5608_ID_2216:240660-241224		0.03503	0.96497	0.51017	0.50538	31.11	61.56	-0.98456
NODE_2_length_349297_cov_21.1495_ID_2214:148311-148896		0.01757	0.98243	0.51137	0.50476	22.45	44.49	-0.98634
NODE_3_length_336714_cov_20.5608_ID_2216:25999-26917		0	1	0.50662	0.50453	71.65	142.03	-0.98699
NODE_17_length_107472_cov_20.9247_ID_2244:63276-64296		0.04225	0.95775	0.50645	0.50438	72.67	144.09	-0.98741
NODE_17_length_107472_cov_20.9247_ID_2244:23850-28077		0.00046	0.99954	0.50337	0.50287	295.92	588.47	-0.99176
NODE_16_length_116224_cov_21.0475_ID_2242:50647-52096		0.02652	0.97348	0.50396	0.5013	56.24	112.2	-0.99625
NODE_14_length_162020_cov_20.0223_ID_2238:58828-59896		0.01654	0.98346	0.50219	0.49995	66.82	133.66	-1.00015
NODE_16_length_116224_cov_21.0475_ID_2242:96111-96954		0.02966	0.97034	0.50263	0.49912	42.62	85.4	-1.00253
NODE_62_length_6307_cov_20.1095_ID_2334:224-794		0.03585	0.96415	0.50802	0.49879	16	32.09	-1.00349
NODE_10_length_192622_cov_21.0874_ID_2230:134698-135298		0.00242	0.99758	0.50515	0.49851	22.36	44.86	-1.00432
NODE_31_length_49832_cov_21.0539_ID_2272:16838-18185		0.01512	0.98488	0.50011	0.4975	57.3	115.18	-1.00723
NODE_4_length_288658_cov_20.1336_ID_2218:286463-287111		0.01127	0.98873	0.50465	0.49707	19.53	39.29	-1.00849
NODE_22_length_77228_cov_20.3355_ID_2254:18651-21186		0.02315	0.97685	0.49658	0.4962	403.32	812.83	-1.011
NODE_1_length_446704_cov_20.4868_ID_2212:397873-402346		1e-05	0.99999	0.49446	0.49383	240.97	487.96	-1.01791
NODE_5_length_276834_cov_19.8383_ID_2220:2566-3064		0.00761	0.99239	0.50095	0.49327	19.27	39.08	-1.01956
NODE_29_length_56161_cov_19.884_ID_2268:27062-28061		0.00455	0.99545	0.49561	0.49304	58.43	118.51	-1.02021
NODE_10_length_192622_cov_21.0874_ID_2230:156800-158147		0	1	0.49381	0.49153	65.56	133.4	-1.02465
NODE_3_length_336714_cov_20.5608_ID_2216:84407-86735		0.00013	0.99987	0.49238	0.49082	96.49	196.59	-1.02672
NODE_46_length_18504_cov_20.0915_ID_2302:12507-13008		0.04426	0.95574	0.50085	0.49065	14.45	29.47	-1.02723
NODE_21_length_84954_cov_19.8725_ID_2252:35228-36224		0.03047	0.96953	0.49548	0.49005	27.42	55.97	-1.02899
NODE_1_length_446704_cov_20.4868_ID_2212:200935-201694		0.02563	0.97437	0.49287	0.48997	51.63	105.37	-1.02924
NODE_3_length_336714_cov_20.5608_ID_2216:167252-168920		2e-05	0.99998	0.49045	0.48941	144.46	295.18	-1.03089
NODE_10_length_192622_cov_21.0874_ID_2230:43519-44692		0.00017	0.99983	0.49101	0.48927	86.35	176.51	-1.0313
NODE_18_length_103837_cov_20.8298_ID_2246:30796-31495		3e-05	0.99997	0.49221	0.4889	45.24	92.55	-1.03238
NODE_26_length_60927_cov_19.8843_ID_2262:45436-46237		0.03046	0.96954	0.49083	0.48797	52.33	107.25	-1.03513
NODE_9_length_192903_cov_20.8972_ID_2228:83134-84166		0.00806	0.99194	0.48794	0.48583	70.74	145.62	-1.04149
NODE_12_length_182902_cov_20.737_ID_2234:48051-48798		0.0035	0.9965	0.49036	0.48538	29.95	61.72	-1.0428
NODE_3_length_336714_cov_20.5608_ID_2216:43273-44122		0.00074	0.99926	0.48855	0.48459	37.67	77.74	-1.04517
NODE_5_length_276834_cov_19.8383_ID_2220:151923-152499		0.00654	0.99346	0.4891	0.48445	32.07	66.21	-1.04557
NODE_3_length_336714_cov_20.5608_ID_2216:185861-187481		0	1	0.48516	0.48429	173.97	359.24	-1.04604
NODE_14_length_162020_cov_20.0223_ID_2238:138536-139724		0.00795	0.99205	0.48675	0.48277	37.44	77.57	-1.05059
NODE_3_length_336714_cov_20.5608_ID_2216:227742-228885		0.00055	0.99945	0.48553	0.48224	45.37	94.1	-1.05218
NODE_14_length_162020_cov_20.0223_ID_2238:135717-136821		0.00296	0.99704	0.48476	0.48143	44.83	93.12	-1.0546
NODE_26_length_60927_cov_19.8843_ID_2262:50619-54594		0	1	0.48143	0.48099	341.03	709.03	-1.05591
NODE_1_length_446704_cov_20.4868_ID_2212:341305-342508		6e-05	0.99994	0.48156	0.48	95.88	199.77	-1.0589
NODE_15_length_123652_cov_19.9455_ID_2240:67164-68217		0.0457	0.9543	0.48297	0.4788	35.74	74.66	-1.0625
NODE_30_length_51928_cov_20.4798_ID_2270:11381-12209		0.046	0.954	0.48542	0.47848	21.37	44.67	-1.06346
NODE_21_length_84954_cov_19.8725_ID_2252:39139-40570		0	1	0.48159	0.47841	46.89	98.02	-1.06369
NODE_8_length_226847_cov_20.6696_ID_2226:76316-77714		0.00284	0.99716	0.48234	0.47833	37.15	77.69	-1.06393
NODE_2_length_349297_cov_21.1495_ID_2214:40266-41082		0.01439	0.98561	0.48164	0.47833	45	94.1	-1.06394
NODE_10_length_192622_cov_21.0874_ID_2230:22117-23305		1e-05	0.99999	0.48052	0.47767	52.39	109.68	-1.06593
NODE_8_length_226847_cov_20.6696_ID_2226:1380-3003		0.00078	0.99922	0.47853	0.47738	131.03	274.48	-1.06678
NODE_3_length_336714_cov_20.5608_ID_2216:174110-175064		0	1	0.479	0.47721	83.54	175.07	-1.06731
NODE_22_length_77228_cov_20.3355_ID_2254:48718-49363		0.01355	0.98645	0.48077	0.47684	37.9	79.48	-1.06842
NODE_10_length_192622_cov_21.0874_ID_2230:137910-139257		0.03607	0.96393	0.47804	0.47641	91.81	192.72	-1.06972
NODE_6_length_269480_cov_20.5655_ID_2222:51899-53675		5e-05	0.99995	0.47778	0.47639	107.51	225.69	-1.06978
NODE_13_length_170080_cov_19.999_ID_2236:14055-15045		0.04477	0.95523	0.48276	0.47614	22.39	47.04	-1.07054
NODE_28_length_58298_cov_20.8253_ID_2266:4277-5426		0	1	0.47821	0.47593	65.56	137.77	-1.07117
NODE_16_length_116224_cov_21.0475_ID_2242:26756-28274		0	1	0.47647	0.4749	94.86	199.75	-1.07432
NODE_19_length_94479_cov_21.9741_ID_2248:37530-38631		0.00019	0.99981	0.47771	0.47483	51.93	109.38	-1.07451
NODE_25_length_64697_cov_20.0532_ID_2260:4709-5939		0.04981	0.95019	0.4788	0.47452	34.77	73.28	-1.07546
NODE_27_length_59767_cov_18.9281_ID_2264:48509-49256		0.00271	0.99729	0.48148	0.47422	20.39	43.01	-1.07637
NODE_8_length_226847_cov_20.6696_ID_2226:28805-29300		0.02913	0.97087	0.48692	0.47413	11.44	24.14	-1.07666
NODE_21_length_84954_cov_19.8725_ID_2252:3040-3928		0.00079	0.99921	0.47865	0.47382	30.78	64.97	-1.07758
NODE_9_length_192903_cov_20.8972_ID_2228:41954-43331		0.01785	0.98215	0.47709	0.47382	45.57	96.18	-1.0776
NODE_16_length_116224_cov_21.0475_ID_2242:30525-31323		0.00049	0.99951	0.47803	0.47381	35.29	74.5	-1.07763
NODE_15_length_123652_cov_19.9455_ID_2240:18446-19325		0.01535	0.98465	0.47789	0.47364	35	73.91	-1.07813
NODE_7_length_267149_cov_20.4885_ID_2224:78330-78720		0.03524	0.96476	0.48216	0.47361	17.26	36.46	-1.07824
NODE_4_length_288658_cov_20.1336_ID_2218:209865-210336		0	1	0.48034	0.47306	20.32	42.97	-1.07992
NODE_2_length_349297_cov_21.1495_ID_2214:50769-51753		0.0033	0.9967	0.47558	0.47149	36.38	77.18	-1.08472
NODE_18_length_103837_cov_20.8298_ID_2246:52165-53878		0	1	0.47247	0.47113	110.99	235.59	-1.08581
NODE_32_length_43998_cov_19.0801_ID_2274:28-2737		0	1	0.47137	0.47073	237.11	503.72	-1.08702
NODE_8_length_226847_cov_20.6696_ID_2226:201670-202105		0.02323	0.97677	0.47598	0.47036	26.41	56.16	-1.08816
NODE_11_length_185985_cov_19.5696_ID_2232:9465-10125		0.00224	0.99776	0.47487	0.47036	32.91	69.98	-1.08817
NODE_12_length_182902_cov_20.737_ID_2234:62904-64125		0.00213	0.99787	0.47155	0.46986	88.25	187.84	-1.0897
NODE_1_length_446704_cov_20.4868_ID_2212:306918-307860		0.00904	0.99096	0.4718	0.46963	68.84	146.59	-1.09041
NODE_1_length_446704_cov_20.4868_ID_2212:51396-63711		0.04062	0.95938	0.46921	0.46903	840.38	1791.76	-1.09225
NODE_1_length_446704_cov_20.4868_ID_2212:409133-410135		0.03345	0.96655	0.47245	0.46863	39	83.22	-1.09348
NODE_29_length_56161_cov_19.884_ID_2268:28113-29295		0.01241	0.98759	0.47062	0.46862	74.62	159.25	-1.0935
NODE_65_length_4632_cov_37.7634_ID_2340:2320-4276		0.0498	0.9502	0.46961	0.46842	125.1	267.08	-1.09414
NODE_15_length_123652_cov_19.9455_ID_2240:68434-69508		0.02251	0.97749	0.46951	0.46681	55.1	118.06	-1.0991
NODE_2_length_349297_cov_21.1495_ID_2214:294692-295481		0.02538	0.97462	0.46912	0.46636	53.95	115.69	-1.10049
NODE_12_length_182902_cov_20.737_ID_2234:85706-86675		0.0007	0.9993	0.46832	0.46587	60.72	130.34	-1.10201
NODE_6_length_269480_cov_20.5655_ID_2222:248690-249560		0.02971	0.97029	0.47088	0.46521	26.12	56.17	-1.10406
NODE_6_length_269480_cov_20.5655_ID_2222:130967-131816		0.00382	0.99618	0.46769	0.46475	50.66	109.02	-1.10546
NODE_9_length_192903_cov_20.8972_ID_2228:106779-107586		0.04001	0.95999	0.47287	0.46433	17.24	37.14	-1.10679
NODE_2_length_349297_cov_21.1495_ID_2214:167374-168130		0.00564	0.99436	0.47028	0.46416	24.19	52.13	-1.1073
NODE_2_length_349297_cov_21.1495_ID_2214:275738-276410		0.00019	0.99981	0.46677	0.46414	56.68	122.14	-1.10736
NODE_8_length_226847_cov_20.6696_ID_2226:49500-50142		0.00834	0.99166	0.47154	0.46375	18.94	40.85	-1.10857
NODE_15_length_123652_cov_19.9455_ID_2240:49754-51218		0.04596	0.95404	0.46767	0.46353	35.92	77.51	-1.10925
NODE_4_length_288658_cov_20.1336_ID_2218:74550-77034		0.00559	0.99441	0.46298	0.46178	124.76	270.19	-1.11471
NODE_21_length_84954_cov_19.8725_ID_2252:40566-41403		3e-05	0.99997	0.46473	0.46103	40.14	87.08	-1.11707
NODE_8_length_226847_cov_20.6696_ID_2226:45159-45837		0.00041	0.99959	0.46564	0.46092	31.42	68.18	-1.11741
NODE_34_length_39416_cov_19.7447_ID_2278:24165-25671		0.00738	0.99262	0.46122	0.45964	94.25	205.07	-1.12143
NODE_8_length_226847_cov_20.6696_ID_2226:3702-4926		0	1	0.46113	0.4595	91.55	199.25	-1.12187
NODE_30_length_51928_cov_20.4798_ID_2270:36083-37175		6e-05	0.99994	0.46275	0.45948	45.47	98.98	-1.12192
NODE_2_length_349297_cov_21.1495_ID_2214:202031-203324		0.00132	0.99868	0.46148	0.45945	73.24	159.41	-1.12203
NODE_7_length_267149_cov_20.4885_ID_2224:61670-62276		0.00139	0.99861	0.46408	0.45911	29.78	64.88	-1.12309
NODE_40_length_27718_cov_13.9262_ID_2290:10-20257		0.00829	0.99171	0.45909	0.45901	1868.28	4070.2	-1.12339
NODE_4_length_288658_cov_20.1336_ID_2218:214342-215587		0.00235	0.99765	0.46108	0.45889	68.18	148.58	-1.12377
NODE_26_length_60927_cov_19.8843_ID_2262:54557-55865		0.00733	0.99267	0.46029	0.45872	94.95	207	-1.12432
NODE_16_length_116224_cov_21.0475_ID_2242:88508-89567		0.02521	0.97479	0.46102	0.4584	56.9	124.14	-1.12531
NODE_10_length_192622_cov_21.0874_ID_2230:126316-127123		6e-05	0.99994	0.46197	0.45828	40.25	87.83	-1.12569
NODE_19_length_94479_cov_21.9741_ID_2248:78977-80177		0.00162	0.99838	0.45935	0.45715	67.49	147.65	-1.12927
NODE_1_length_446704_cov_20.4868_ID_2212:183401-183926		0.00729	0.99271	0.46357	0.45655	21	46.01	-1.13116
NODE_8_length_226847_cov_20.6696_ID_2226:88040-89810		0.00353	0.99647	0.45765	0.45599	90.22	197.86	-1.13291
NODE_41_length_22438_cov_17.4294_ID_2292:18658-19555		0.01753	0.98247	0.46027	0.45576	32.85	72.09	-1.13365
NODE_2_length_349297_cov_21.1495_ID_2214:176991-179274	copper translocater ATPase, copA_2,locus|5702_BUPNP1_00542	0.00012	0.99988	0.45646	0.45558	168.83	370.59	-1.13424
NODE_14_length_162020_cov_20.0223_ID_2238:21-1782		0	1	0.45648	0.45491	94.74	208.27	-1.13634
NODE_40_length_27718_cov_13.9262_ID_2290:22869-23805		0.03836	0.96164	0.45795	0.45485	47.83	105.17	-1.13654
NODE_70_length_1663_cov_49.4473_ID_2350:160-1399		0.01127	0.98873	0.45584	0.45366	67.97	149.85	-1.14033
NODE_8_length_226847_cov_20.6696_ID_2226:12214-12862		0.04787	0.95213	0.45629	0.45221	36.26	80.21	-1.14493
NODE_19_length_94479_cov_21.9741_ID_2248:2210-3044		0.04939	0.95061	0.45694	0.45204	30.18	66.79	-1.14547
NODE_1_length_446704_cov_20.4868_ID_2212:258609-259305		0.00327	0.99673	0.45719	0.45174	27.08	59.95	-1.14642
NODE_12_length_182902_cov_20.737_ID_2234:38784-39525		0.00673	0.99327	0.45949	0.45159	18.59	41.18	-1.14692
NODE_14_length_162020_cov_20.0223_ID_2238:126160-127006		0.01069	0.98931	0.45706	0.45132	25.7	56.96	-1.14777
NODE_31_length_49832_cov_21.0539_ID_2272:2978-3926		0.00056	0.99944	0.45368	0.45119	59.41	131.68	-1.1482
NODE_30_length_51928_cov_20.4798_ID_2270:26017-27505		0.00912	0.99088	0.45207	0.45067	105.65	234.45	-1.14987
NODE_50_length_14605_cov_15.8436_ID_2310:13625-14558		0.0432	0.9568	0.45376	0.45056	46.35	102.88	-1.1502
NODE_8_length_226847_cov_20.6696_ID_2226:61371-62271		0.00764	0.99236	0.45961	0.45001	15.24	33.89	-1.15196
NODE_12_length_182902_cov_20.737_ID_2234:177286-178906		0.02099	0.97901	0.45382	0.44989	37.64	83.67	-1.15237
NODE_47_length_18096_cov_18.5152_ID_2304:15998-16901		0.02374	0.97626	0.45289	0.44987	49.11	109.18	-1.15241
NODE_7_length_267149_cov_20.4885_ID_2224:114731-115256		0.03416	0.96584	0.45658	0.44957	20.99	46.69	-1.15338
NODE_39_length_28892_cov_19.0712_ID_2288:24191-25184		1e-05	0.99999	0.45217	0.44908	47.9	106.68	-1.15496
NODE_2_length_349297_cov_21.1495_ID_2214:195969-196695		0	1	0.45207	0.4486	42.62	95.02	-1.15651
NODE_4_length_288658_cov_20.1336_ID_2218:242721-243486		0.00215	0.99785	0.45138	0.44839	49.48	110.36	-1.15718
NODE_31_length_49832_cov_21.0539_ID_2272:46612-49030		0.01599	0.98401	0.44882	0.44773	136.13	304.05	-1.15929
NODE_24_length_67812_cov_19.9146_ID_2258:57272-57911		0.03055	0.96945	0.45401	0.44764	23.09	51.6	-1.15959
NODE_12_length_182902_cov_20.737_ID_2234:92691-93429		0.00458	0.99542	0.45038	0.44747	50.92	113.81	-1.16014
NODE_28_length_58298_cov_20.8253_ID_2266:57406-57988		0.01987	0.98013	0.45024	0.44464	26.26	59.07	-1.16928
NODE_5_length_276834_cov_19.8383_ID_2220:212526-213411		0.01675	0.98325	0.44913	0.44433	30.68	69.07	-1.1703
NODE_8_length_226847_cov_20.6696_ID_2226:84653-86189		1e-05	0.99999	0.44666	0.44401	55.93	125.98	-1.17132
NODE_3_length_336714_cov_20.5608_ID_2216:182633-183629		0.01722	0.98278	0.44557	0.44368	78.36	176.63	-1.17241
NODE_8_length_226847_cov_20.6696_ID_2226:193282-193705		0.00056	0.99944	0.45135	0.44363	18.96	42.76	-1.17258
NODE_19_length_94479_cov_21.9741_ID_2248:64228-64795		0.00263	0.99737	0.44858	0.44299	26.32	59.43	-1.17464
NODE_3_length_336714_cov_20.5608_ID_2216:101173-102766		0.00395	0.99605	0.44403	0.44294	136.41	307.97	-1.17481
NODE_58_length_8049_cov_11.0234_ID_2326:790-1690		0.01415	0.98585	0.44589	0.44267	45.87	103.64	-1.17569
NODE_19_length_94479_cov_21.9741_ID_2248:90658-91180		0.0229	0.9771	0.45718	0.44222	9.65	21.84	-1.17716
NODE_30_length_51928_cov_20.4798_ID_2270:44231-45362		0.00796	0.99204	0.44419	0.44217	73.18	165.52	-1.17732
NODE_24_length_67812_cov_19.9146_ID_2258:32630-33386		0.00532	0.99468	0.44633	0.44216	35.29	79.82	-1.17737
NODE_1_length_446704_cov_20.4868_ID_2212:362298-363321		0.03566	0.96434	0.45127	0.4421	15.92	36.02	-1.17757
NODE_7_length_267149_cov_20.4885_ID_2224:240756-241245		0.04405	0.95595	0.45328	0.44197	12.85	29.1	-1.17797
NODE_15_length_123652_cov_19.9455_ID_2240:59377-60442		0.00037	0.99963	0.44607	0.44197	35.92	81.29	-1.17798
NODE_15_length_123652_cov_19.9455_ID_2240:6352-6715		0.03205	0.96795	0.46321	0.44187	6.68	15.14	-1.17831
NODE_14_length_162020_cov_20.0223_ID_2238:122202-123219		0.00211	0.99789	0.44847	0.44135	20.56	46.6	-1.18001
NODE_33_length_41989_cov_16.8585_ID_2276:22570-23335		0.00906	0.99094	0.44382	0.44054	44.92	101.98	-1.18267
NODE_10_length_192622_cov_21.0874_ID_2230:128774-130073		0.00247	0.99753	0.44227	0.44027	74.23	168.6	-1.18353
NODE_21_length_84954_cov_19.8725_ID_2252:81739-82900		0.00861	0.99139	0.44529	0.43922	24.14	54.98	-1.18699
NODE_28_length_58298_cov_20.8253_ID_2266:46-4201		1e-05	0.99999	0.43864	0.43796	217.66	497	-1.19111
NODE_20_length_89579_cov_30.6579_ID_2250:20596-21931		0	1	0.44033	0.43776	57.49	131.33	-1.19178
NODE_22_length_77228_cov_20.3355_ID_2254:21239-22346		0.04483	0.95517	0.43961	0.43691	54.78	125.38	-1.19458
NODE_18_length_103837_cov_20.8298_ID_2246:26840-28118		0.00061	0.99939	0.43772	0.43658	129.81	297.35	-1.19569
NODE_2_length_349297_cov_21.1495_ID_2214:168130-169552		0.01736	0.98264	0.43715	0.43488	64.87	149.17	-1.20131
NODE_4_length_288658_cov_20.1336_ID_2218:221804-223355		0.00422	0.99578	0.43593	0.43451	103.93	239.21	-1.20255
NODE_46_length_18504_cov_20.0915_ID_2302:2605-3643		1e-05	0.99999	0.43765	0.43415	42	96.75	-1.20372
NODE_5_length_276834_cov_19.8383_ID_2220:176532-177750		0.00304	0.99696	0.43585	0.43404	81.35	187.45	-1.2041
NODE_39_length_28892_cov_19.0712_ID_2288:12607-13597		0	1	0.43698	0.43364	44.08	101.67	-1.20542
NODE_31_length_49832_cov_21.0539_ID_2272:16026-16839		0.00829	0.99171	0.43673	0.43293	38.66	89.32	-1.20779
NODE_7_length_267149_cov_20.4885_ID_2224:11936-17690		0	1	0.43309	0.43279	494.31	1142.17	-1.20827
NODE_47_length_18096_cov_18.5152_ID_2304:2583-3666		0.00327	0.99673	0.43312	0.43193	123.97	287.03	-1.21112
NODE_1_length_446704_cov_20.4868_ID_2212:105190-106168		0	1	0.43359	0.43148	69.95	162.13	-1.21262
NODE_2_length_349297_cov_21.1495_ID_2214:53294-54488	fadA_1,locus|5702_BUPNP1_00424	0	1	0.43154	0.43037	126.14	293.12	-1.21635
NODE_16_length_116224_cov_21.0475_ID_2242:89746-90583		0.00913	0.99087	0.43288	0.43019	54.57	126.85	-1.21694
NODE_14_length_162020_cov_20.0223_ID_2238:44595-45297		0.02022	0.97978	0.44055	0.429	12.5	29.15	-1.22096
NODE_6_length_269480_cov_20.5655_ID_2222:111611-112640		0	1	0.42879	0.42664	68.21	159.88	-1.22892
NODE_28_length_58298_cov_20.8253_ID_2266:22933-23800		0.01265	0.98735	0.42966	0.42636	44.46	104.28	-1.22984
NODE_30_length_51928_cov_20.4798_ID_2270:21474-22770		0	1	0.4278	0.42623	93.95	220.43	-1.23028
NODE_9_length_192903_cov_20.8972_ID_2228:48550-49516		0.00077	0.99923	0.43236	0.4262	23.65	55.51	-1.2304
NODE_5_length_276834_cov_19.8383_ID_2220:115810-117805		0	1	0.42724	0.42617	138.21	324.31	-1.23049
NODE_36_length_35301_cov_16.8042_ID_2282:14907-15507		0.04881	0.95119	0.43173	0.42616	26.2	61.48	-1.23052
NODE_12_length_182902_cov_20.737_ID_2234:132382-133405		0.04456	0.95544	0.43116	0.4257	26.7	62.74	-1.23208
NODE_18_length_103837_cov_20.8298_ID_2246:13058-13982	gsiC_2,locus|5702_BUPNP1_03604	0.02641	0.97359	0.43536	0.4245	13.28	31.29	-1.23617
NODE_17_length_107472_cov_20.9247_ID_2244:47236-47911		0.00089	0.99911	0.43017	0.4243	24.77	58.39	-1.23685
NODE_38_length_30683_cov_26.7914_ID_2286:11149-11878		0.00142	0.99858	0.43069	0.42397	21.62	51	-1.23796
NODE_10_length_192622_cov_21.0874_ID_2230:187705-189049		1e-05	0.99999	0.42652	0.42161	29.63	70.3	-1.24601
NODE_2_length_349297_cov_21.1495_ID_2214:285417-286755		0.0097	0.9903	0.42444	0.42113	44.09	104.71	-1.24766
NODE_6_length_269480_cov_20.5655_ID_2222:69588-70953		0	1	0.42265	0.42001	55.21	131.47	-1.25152
NODE_4_length_288658_cov_20.1336_ID_2218:17372-18149		0.00104	0.99896	0.42231	0.41926	47.77	113.95	-1.25408
NODE_9_length_192903_cov_20.8972_ID_2228:27739-28246		3e-05	0.99997	0.42514	0.41922	24.52	58.5	-1.2542
NODE_6_length_269480_cov_20.5655_ID_2222:73465-74098		0.00234	0.99766	0.42402	0.41855	26.51	63.34	-1.25653
NODE_1_length_446704_cov_20.4868_ID_2212:265234-269077		0	1	0.41875	0.41826	301.62	721.13	-1.25753
NODE_8_length_226847_cov_20.6696_ID_2226:66198-67029		0.01364	0.98636	0.42931	0.41806	12.76	30.54	-1.25821
NODE_15_length_123652_cov_19.9455_ID_2240:120820-122296		4e-05	0.99996	0.42019	0.41787	62.96	150.68	-1.25888
NODE_9_length_192903_cov_20.8972_ID_2228:188456-190934		0	1	0.41747	0.41682	226.18	542.64	-1.2625
NODE_11_length_185985_cov_19.5696_ID_2232:46715-48275		0.00131	0.99869	0.41824	0.41681	101.99	244.71	-1.26255
NODE_28_length_58298_cov_20.8253_ID_2266:10139-11768		0.00488	0.99512	0.41825	0.4168	100.73	241.69	-1.26259
NODE_17_length_107472_cov_20.9247_ID_2244:66344-68867		0.0003	0.9997	0.41687	0.41564	119.04	286.42	-1.26659
NODE_58_length_8049_cov_11.0234_ID_2326:5539-6676		0.00163	0.99837	0.41789	0.41551	61.04	146.91	-1.26706
NODE_4_length_288658_cov_20.1336_ID_2218:284871-286467		0.00257	0.99743	0.417	0.41544	93.78	225.74	-1.26728
NODE_22_length_77228_cov_20.3355_ID_2254:13333-14485		0.0093	0.9907	0.41834	0.41491	42.36	102.12	-1.26914
NODE_39_length_28892_cov_19.0712_ID_2288:7538-8300		0.00329	0.99671	0.41813	0.41468	42.09	101.51	-1.26993
NODE_14_length_162020_cov_20.0223_ID_2238:133763-134807		0.01185	0.98815	0.42155	0.41438	20.12	48.58	-1.27098
NODE_10_length_192622_cov_21.0874_ID_2230:65869-66838		0	1	0.41609	0.41336	53.3	128.96	-1.27452
NODE_30_length_51928_cov_20.4798_ID_2270:47179-48424		0.01263	0.98737	0.41513	0.41316	73.94	178.97	-1.27521
NODE_15_length_123652_cov_19.9455_ID_2240:51348-52662		0.00688	0.99312	0.41608	0.41251	40.58	98.4	-1.27751
NODE_2_length_349297_cov_21.1495_ID_2214:172405-173116		0.0137	0.9863	0.41882	0.41248	22.76	55.19	-1.2776
NODE_9_length_192903_cov_20.8972_ID_2228:14547-15894		0.01337	0.98663	0.41498	0.41187	46.62	113.21	-1.27974
NODE_30_length_51928_cov_20.4798_ID_2270:27526-28051		0.01367	0.98633	0.42476	0.4114	10.65	25.91	-1.28138
NODE_13_length_170080_cov_19.999_ID_2236:130147-130819		0.03851	0.96149	0.41752	0.41116	22.68	55.18	-1.28222
NODE_14_length_162020_cov_20.0223_ID_2238:143114-144230		6e-05	0.99994	0.41482	0.41043	32.92	80.22	-1.28479
NODE_1_length_446704_cov_20.4868_ID_2212:134609-136004		0.00075	0.99925	0.41007	0.40881	115.11	281.59	-1.29049
NODE_29_length_56161_cov_19.884_ID_2268:26706-27066		0.02168	0.97832	0.42553	0.40851	8.29	20.31	-1.29154
NODE_22_length_77228_cov_20.3355_ID_2254:48030-48657		0.02324	0.97676	0.41229	0.40791	32.96	80.81	-1.29368
NODE_7_length_267149_cov_20.4885_ID_2224:62272-62848		0.01792	0.98208	0.4176	0.40767	14.38	35.29	-1.29453
NODE_20_length_89579_cov_30.6579_ID_2250:46025-47027		0.02693	0.97307	0.41095	0.40678	34.53	84.89	-1.29769
NODE_10_length_192622_cov_21.0874_ID_2230:114790-115351		0.02986	0.97014	0.42432	0.40622	7.77	19.13	-1.29967
NODE_16_length_116224_cov_21.0475_ID_2242:59241-61194		0.00159	0.99841	0.4078	0.40592	76.93	189.52	-1.30072
NODE_8_length_226847_cov_20.6696_ID_2226:21528-23820		0.00185	0.99815	0.40684	0.40585	146.61	361.26	-1.30097
NODE_2_length_349297_cov_21.1495_ID_2214:248991-251502		6e-05	0.99994	0.40563	0.40491	202.92	501.17	-1.30432
NODE_30_length_51928_cov_20.4798_ID_2270:34150-35101		0.01681	0.98319	0.40546	0.40274	53.09	131.83	-1.31206
NODE_12_length_182902_cov_20.737_ID_2234:25965-26703		0	1	0.40534	0.40238	48.78	121.23	-1.31336
NODE_14_length_162020_cov_20.0223_ID_2238:89143-90790		0	1	0.40327	0.40149	81.36	202.67	-1.31655
NODE_6_length_269480_cov_20.5655_ID_2222:259727-261098		0	1	0.40078	0.39968	131.06	327.94	-1.32309
NODE_26_length_60927_cov_19.8843_ID_2262:47851-48739		0.00659	0.99341	0.40199	0.39925	52.48	131.45	-1.32465
NODE_13_length_170080_cov_19.999_ID_2236:119810-121913		0.00084	0.99916	0.40018	0.39902	123.74	310.12	-1.32548
NODE_9_length_192903_cov_20.8972_ID_2228:6560-7736		0.00296	0.99704	0.40368	0.39892	30.12	75.51	-1.32581
NODE_12_length_182902_cov_20.737_ID_2234:36339-37071		0.00119	0.99881	0.40343	0.39861	29.69	74.49	-1.32695
NODE_57_length_10336_cov_21.0697_ID_2324:7734-9471		0.00264	0.99736	0.39987	0.39852	106.08	266.2	-1.32729
NODE_14_length_162020_cov_20.0223_ID_2238:140627-141770		0.00056	0.99944	0.40265	0.39842	33.89	85.07	-1.32764
NODE_21_length_84954_cov_19.8725_ID_2252:43298-44666		2e-05	0.99998	0.40138	0.39827	46.19	115.98	-1.32817
NODE_27_length_59767_cov_18.9281_ID_2264:41326-43042		2e-05	0.99998	0.40138	0.39788	40.87	102.72	-1.32961
NODE_2_length_349297_cov_21.1495_ID_2214:94285-97468		0.00647	0.99353	0.39832	0.39776	256.62	645.18	-1.33002
NODE_18_length_103837_cov_20.8298_ID_2246:50666-51539		0.00095	0.99905	0.40085	0.39769	45.28	113.87	-1.3303
NODE_12_length_182902_cov_20.737_ID_2234:82091-83270		0.00767	0.99233	0.39995	0.3976	61.14	153.8	-1.33062
NODE_3_length_336714_cov_20.5608_ID_2216:80294-81440		0.00052	0.99948	0.40117	0.39752	39.27	98.8	-1.33091
NODE_19_length_94479_cov_21.9741_ID_2248:92088-94173		0	1	0.39781	0.39667	125.95	317.53	-1.33399
NODE_25_length_64697_cov_20.0532_ID_2260:23197-24352		2e-05	0.99998	0.39976	0.39647	43.45	109.6	-1.33473
NODE_6_length_269480_cov_20.5655_ID_2222:168522-169044		0.03452	0.96548	0.40196	0.39458	19.26	48.83	-1.3416
NODE_12_length_182902_cov_20.737_ID_2234:65814-66696	benM,locus|5702_BUPNP1_02838	6e-05	0.99994	0.39948	0.39439	28	71.01	-1.34232
NODE_13_length_170080_cov_19.999_ID_2236:100936-101563		0.00133	0.99867	0.39932	0.39408	27.15	68.9	-1.34345
NODE_12_length_182902_cov_20.737_ID_2234:30527-32063		1e-05	0.99999	0.39512	0.39302	68.07	173.23	-1.34734
NODE_42_length_21919_cov_16.4402_ID_2294:15477-16674		0	1	0.39437	0.39221	66.27	168.98	-1.35031
NODE_5_length_276834_cov_19.8383_ID_2220:199991-201296		0	1	0.39627	0.3921	34.16	87.13	-1.35071
NODE_2_length_349297_cov_21.1495_ID_2214:42699-43902		0.00296	0.99704	0.39438	0.39139	47.76	122.05	-1.35331
NODE_26_length_60927_cov_19.8843_ID_2262:16091-16721		0.01686	0.98314	0.39803	0.39045	18.65	47.77	-1.3568
NODE_7_length_267149_cov_20.4885_ID_2224:111835-112624		0.0003	0.9997	0.39349	0.39041	46.27	118.55	-1.35695
NODE_11_length_185985_cov_19.5696_ID_2232:142590-143196		0	1	0.39605	0.39023	24.39	62.53	-1.35759
NODE_3_length_336714_cov_20.5608_ID_2216:178012-178273		0.00343	0.99657	0.40324	0.38907	9.86	25.35	-1.36189
NODE_22_length_77228_cov_20.3355_ID_2254:10714-11884		0.01074	0.98926	0.39157	0.38877	50.86	130.84	-1.36302
NODE_3_length_336714_cov_20.5608_ID_2216:33804-34353		0.00463	0.99537	0.39816	0.38863	14.77	38.02	-1.36353
NODE_1_length_446704_cov_20.4868_ID_2212:305962-306922		0.0241	0.9759	0.39087	0.3883	55.32	142.49	-1.36477
NODE_16_length_116224_cov_21.0475_ID_2242:67878-68358		0.00024	0.99976	0.39396	0.38711	20.62	53.28	-1.36917
NODE_2_length_349297_cov_21.1495_ID_2214:340158-341376		0.03283	0.96717	0.39202	0.387	28.23	72.95	-1.3696
NODE_20_length_89579_cov_30.6579_ID_2250:51978-53166		0.01182	0.98818	0.39076	0.38609	30.3	78.5	-1.37298
NODE_12_length_182902_cov_20.737_ID_2234:53730-54954		0.00138	0.99862	0.38834	0.38599	60.36	156.4	-1.37338
NODE_6_length_269480_cov_20.5655_ID_2222:255141-255765		0.02021	0.97979	0.39216	0.38573	21.94	56.9	-1.37433
NODE_24_length_67812_cov_19.9146_ID_2258:29900-31481		0.01237	0.98763	0.38679	0.3852	89.54	232.47	-1.3763
NODE_8_length_226847_cov_20.6696_ID_2226:99405-100479		0.02206	0.97794	0.38819	0.3852	47.43	123.14	-1.37632
NODE_1_length_446704_cov_20.4868_ID_2212:413757-417333		0	1	0.38579	0.38488	157.09	408.17	-1.3775
NODE_12_length_182902_cov_20.737_ID_2234:151539-152331		0.02679	0.97321	0.40873	0.38431	5.59	14.57	-1.37966
NODE_17_length_107472_cov_20.9247_ID_2244:65495-66281		0.00032	0.99968	0.3904	0.38418	22.68	59.05	-1.38014
NODE_5_length_276834_cov_19.8383_ID_2220:135719-136508		0.03374	0.96626	0.39327	0.38401	15.14	39.45	-1.38077
NODE_12_length_182902_cov_20.737_ID_2234:180706-182110		0.00065	0.99935	0.38582	0.38376	68.95	179.69	-1.38173
NODE_14_length_162020_cov_20.0223_ID_2238:67738-68989		0.0023	0.9977	0.38561	0.38301	54.42	142.1	-1.38455
NODE_15_length_123652_cov_19.9455_ID_2240:83758-85084		0.00295	0.99705	0.38754	0.38246	27.77	72.62	-1.38663
NODE_36_length_35301_cov_16.8042_ID_2282:33988-34993		0.04311	0.95689	0.3854	0.38221	44.28	115.86	-1.38757
NODE_22_length_77228_cov_20.3355_ID_2254:36751-38143		0.00072	0.99928	0.38329	0.38182	96.5	252.75	-1.38903
NODE_14_length_162020_cov_20.0223_ID_2238:150766-151936		0	1	0.38426	0.38105	43.94	115.32	-1.39195
NODE_22_length_77228_cov_20.3355_ID_2254:56613-57099		3e-05	0.99997	0.38828	0.38089	18.98	49.84	-1.39255
NODE_1_length_446704_cov_20.4868_ID_2212:326294-327152		0.00164	0.99836	0.38589	0.38088	28.12	73.85	-1.39258
NODE_29_length_56161_cov_19.884_ID_2268:44021-46793		0	1	0.38169	0.38078	155.32	407.91	-1.39296
NODE_17_length_107472_cov_20.9247_ID_2244:62227-63280		0.00475	0.99525	0.38433	0.38053	37.12	97.56	-1.39391
NODE_1_length_446704_cov_20.4868_ID_2212:194345-194768		0.04888	0.95112	0.38879	0.38052	16.92	44.48	-1.39395
NODE_39_length_28892_cov_19.0712_ID_2288:23367-24195		0.00677	0.99323	0.38638	0.38052	23.98	63.05	-1.39397
NODE_2_length_349297_cov_21.1495_ID_2214:88452-90069		1e-05	0.99999	0.38136	0.37991	97.21	255.9	-1.39628
NODE_1_length_446704_cov_20.4868_ID_2212:97729-98644		0	1	0.38251	0.37961	48.67	128.22	-1.39741
NODE_4_length_288658_cov_20.1336_ID_2218:190426-191464		2e-05	0.99998	0.38391	0.37953	32.09	84.58	-1.39772
NODE_8_length_226847_cov_20.6696_ID_2226:204177-205098		0.01868	0.98132	0.38701	0.37914	17.77	46.89	-1.3992
NODE_1_length_446704_cov_20.4868_ID_2212:252039-252462		0.00053	0.99947	0.38738	0.37896	16.59	43.79	-1.3999
NODE_3_length_336714_cov_20.5608_ID_2216:17185-18775		0	1	0.38085	0.37879	68.39	180.56	-1.40054
NODE_37_length_31367_cov_21.2894_ID_2284:15398-16058		0	1	0.38316	0.37876	32	84.51	-1.40064
NODE_20_length_89579_cov_30.6579_ID_2250:40745-41888		0.00957	0.99043	0.38065	0.37847	64.92	171.55	-1.40174
NODE_2_length_349297_cov_21.1495_ID_2214:276420-277125		2e-05	0.99998	0.38144	0.3784	46.29	122.35	-1.40202
NODE_5_length_276834_cov_19.8383_ID_2220:6828-7911		0	1	0.37956	0.37746	67.05	177.65	-1.40562
NODE_1_length_446704_cov_20.4868_ID_2212:247060-248170		0.0001	0.9999	0.38056	0.37742	44.72	118.49	-1.40577
NODE_1_length_446704_cov_20.4868_ID_2212:349145-350498		0.03781	0.96219	0.38205	0.37734	29.8	79	-1.40605
NODE_9_length_192903_cov_20.8972_ID_2228:51150-52626		0.00206	0.99794	0.38353	0.3772	22.09	58.59	-1.40661
NODE_39_length_28892_cov_19.0712_ID_2288:3554-4169		0.00998	0.99002	0.3797	0.37627	40.98	108.92	-1.41015
NODE_20_length_89579_cov_30.6579_ID_2250:6101-7997		0.0142	0.9858	0.38043	0.37602	31.84	84.69	-1.4111
NODE_12_length_182902_cov_20.737_ID_2234:64328-65762		0.03307	0.96693	0.38178	0.37587	23.62	62.87	-1.41171
NODE_33_length_41989_cov_16.8585_ID_2276:20194-20941		0.00025	0.99975	0.37938	0.37514	33.04	88.1	-1.4145
NODE_6_length_269480_cov_20.5655_ID_2222:201356-201911		0.00926	0.99074	0.39281	0.37372	7.15	19.14	-1.41998
NODE_18_length_103837_cov_20.8298_ID_2246:51540-52185		0.00049	0.99951	0.37573	0.37161	33.89	91.22	-1.42814
NODE_31_length_49832_cov_21.0539_ID_2272:29907-31536		0.00088	0.99912	0.37405	0.37082	43.27	116.71	-1.43122
NODE_8_length_226847_cov_20.6696_ID_2226:86222-87890		0.00016	0.99984	0.37204	0.36981	62.74	169.66	-1.43515
NODE_5_length_276834_cov_19.8383_ID_2220:181972-182872		0	1	0.37492	0.36967	26.47	71.63	-1.4357
NODE_14_length_162020_cov_20.0223_ID_2238:144317-145211		0.00011	0.99989	0.37612	0.36824	17.54	47.65	-1.4413
NODE_21_length_84954_cov_19.8725_ID_2252:13956-15033		0.00136	0.99864	0.3715	0.36812	41.11	111.69	-1.44177
NODE_4_length_288658_cov_20.1336_ID_2218:172675-173059		0.00241	0.99759	0.38001	0.36773	11.17	30.4	-1.44326
NODE_26_length_60927_cov_19.8843_ID_2262:20122-21295		0	1	0.36969	0.36744	61.97	168.68	-1.44441
NODE_2_length_349297_cov_21.1495_ID_2214:43994-44495		0.00055	0.99945	0.37665	0.36635	13.34	36.42	-1.44871
NODE_1_length_446704_cov_20.4868_ID_2212:315789-317688		0.00958	0.99042	0.3667	0.36535	102.73	281.19	-1.45266
NODE_31_length_49832_cov_21.0539_ID_2272:31539-32553		0.0444	0.9556	0.36847	0.36464	36.23	99.39	-1.45545
NODE_4_length_288658_cov_20.1336_ID_2218:23090-25214		0.01576	0.98424	0.36576	0.36463	123.31	338.19	-1.45549
NODE_12_length_182902_cov_20.737_ID_2234:106810-107968		0.04564	0.95436	0.37258	0.36429	16.59	45.57	-1.45685
NODE_1_length_446704_cov_20.4868_ID_2212:395406-396318		2e-05	0.99998	0.36775	0.36402	37.1	101.93	-1.45792
NODE_9_length_192903_cov_20.8972_ID_2228:101215-101698		0.035	0.965	0.38536	0.3637	6.21	17.08	-1.45916
NODE_8_length_226847_cov_20.6696_ID_2226:123560-124829		0	1	0.36559	0.3629	51.56	142.1	-1.46236
NODE_58_length_8049_cov_11.0234_ID_2326:6672-7629		0	1	0.36527	0.36257	51.34	141.61	-1.46368
NODE_8_length_226847_cov_20.6696_ID_2226:9138-10191		0.00152	0.99848	0.36613	0.36236	36.66	101.18	-1.46452
NODE_2_length_349297_cov_21.1495_ID_2214:1861-4639		1e-05	0.99999	0.36301	0.36213	156.52	432.23	-1.46543
NODE_15_length_123652_cov_19.9455_ID_2240:32735-34028		0.02279	0.97721	0.36748	0.3618	24.25	67.04	-1.46674
NODE_11_length_185985_cov_19.5696_ID_2232:35305-36406		0.00957	0.99043	0.36376	0.36102	50.4	139.61	-1.46986
NODE_31_length_49832_cov_21.0539_ID_2272:38259-39399		0.04142	0.95858	0.36512	0.36089	32.59	90.32	-1.47038
NODE_8_length_226847_cov_20.6696_ID_2226:107102-108608		1e-05	0.99999	0.36243	0.36056	73.99	205.23	-1.47168
NODE_15_length_123652_cov_19.9455_ID_2240:69504-70782		0.00238	0.99762	0.36326	0.36038	47.94	133.05	-1.47242
NODE_13_length_170080_cov_19.999_ID_2236:143937-145248		0.00098	0.99902	0.36228	0.36017	65.29	181.29	-1.47326
NODE_6_length_269480_cov_20.5655_ID_2222:264772-265672		1e-05	0.99999	0.36727	0.36002	18.91	52.55	-1.47384
NODE_24_length_67812_cov_19.9146_ID_2258:9055-9721		0	1	0.36562	0.35979	23.54	65.43	-1.47478
NODE_10_length_192622_cov_21.0874_ID_2230:15894-16608		0.01201	0.98799	0.38149	0.35926	6.01	16.74	-1.47689
NODE_14_length_162020_cov_20.0223_ID_2238:149434-150652		0.00469	0.99531	0.3641	0.35836	23.9	66.7	-1.48053
NODE_16_length_116224_cov_21.0475_ID_2242:78362-80633		0.00058	0.99942	0.36082	0.35805	49.57	138.47	-1.48179
NODE_12_length_182902_cov_20.737_ID_2234:120645-121407		0.01808	0.98192	0.36345	0.35711	21.59	60.49	-1.48555
NODE_6_length_269480_cov_20.5655_ID_2222:169060-170191		0.00263	0.99737	0.3605	0.35705	39.82	111.54	-1.4858
NODE_20_length_89579_cov_30.6579_ID_2250:69204-70524	yhjE_10,locus|5702_BUPNP1_03843	0.02571	0.97429	0.36135	0.35687	30.62	85.82	-1.48653
NODE_1_length_446704_cov_20.4868_ID_2212:245554-246400		0.00401	0.99599	0.35887	0.35449	31.18	87.98	-1.4962
NODE_3_length_336714_cov_20.5608_ID_2216:98870-99662		0.00526	0.99474	0.35674	0.35437	57.88	163.37	-1.49669
NODE_3_length_336714_cov_20.5608_ID_2216:241220-242249		0.00765	0.99235	0.35669	0.35406	52.22	147.49	-1.49793
NODE_5_length_276834_cov_19.8383_ID_2220:190310-192053		0.02348	0.97652	0.35444	0.35292	90.28	255.84	-1.50259
NODE_4_length_288658_cov_20.1336_ID_2218:189450-190416		0.00299	0.99701	0.3594	0.35255	19.85	56.31	-1.5041
NODE_49_length_15191_cov_27.2475_ID_2308:8956-10771		0.01043	0.98957	0.35373	0.35202	80.37	228.32	-1.50626
NODE_1_length_446704_cov_20.4868_ID_2212:145740-146556		0.03058	0.96942	0.35529	0.35142	35.27	100.39	-1.50873
NODE_49_length_15191_cov_27.2475_ID_2308:10771-11566		0.00578	0.99422	0.3572	0.35109	22.24	63.37	-1.51008
NODE_3_length_336714_cov_20.5608_ID_2216:238785-239457		0.03574	0.96426	0.3659	0.35059	8.73	24.93	-1.51212
NODE_18_length_103837_cov_20.8298_ID_2246:99635-100352		0.00145	0.99855	0.35492	0.35051	30.89	88.16	-1.51246
NODE_1_length_446704_cov_20.4868_ID_2212:96034-96316		0.02803	0.97197	0.38253	0.35007	4	11.44	-1.51429
NODE_12_length_182902_cov_20.737_ID_2234:84691-85615		0	1	0.35256	0.35002	53.84	153.83	-1.51447
NODE_6_length_269480_cov_20.5655_ID_2222:124516-125626		0.01081	0.98919	0.35213	0.34932	48.53	138.93	-1.51738
NODE_15_length_123652_cov_19.9455_ID_2240:22543-23719		0.00147	0.99853	0.36086	0.34931	11.63	33.3	-1.51741
NODE_1_length_446704_cov_20.4868_ID_2212:15975-17118		0.03013	0.96987	0.35133	0.34893	56.9	163.07	-1.51898
NODE_16_length_116224_cov_21.0475_ID_2242:47611-48712		0.00027	0.99973	0.35115	0.34815	45.44	130.53	-1.5222
NODE_6_length_269480_cov_20.5655_ID_2222:108893-109643		0.0015	0.9985	0.35205	0.34566	21.09	61.02	-1.53257
NODE_12_length_182902_cov_20.737_ID_2234:172406-172979		0.02799	0.97201	0.35669	0.34536	11.8	34.18	-1.53383
NODE_4_length_288658_cov_20.1336_ID_2218:259544-261293		0.00104	0.99896	0.34777	0.34529	54.72	158.48	-1.5341
NODE_14_length_162020_cov_20.0223_ID_2238:148457-149231		0.00021	0.99979	0.35078	0.34516	24.02	69.61	-1.53465
NODE_10_length_192622_cov_21.0874_ID_2230:101988-103044		0.00772	0.99228	0.34759	0.34433	41.56	120.72	-1.53812
NODE_8_length_226847_cov_20.6696_ID_2226:137498-140309		0.00253	0.99747	0.34478	0.34397	167.91	488.18	-1.53964
NODE_7_length_267149_cov_20.4885_ID_2224:5862-11694		0.00097	0.99903	0.34416	0.34392	574.34	1670	-1.53985
NODE_15_length_123652_cov_19.9455_ID_2240:102863-105869		0.00516	0.99484	0.34515	0.3439	108.57	315.7	-1.53992
NODE_2_length_349297_cov_21.1495_ID_2214:107624-108944		0	1	0.34733	0.34371	37.28	108.49	-1.54072
NODE_4_length_288658_cov_20.1336_ID_2218:269110-270088		0.02717	0.97283	0.34646	0.34351	45.78	133.28	-1.54158
NODE_3_length_336714_cov_20.5608_ID_2216:60845-61523		0.00171	0.99829	0.34951	0.34329	21.62	62.99	-1.5425
NODE_24_length_67812_cov_19.9146_ID_2258:50296-52630		0.00012	0.99988	0.3434	0.34266	182.66	533.08	-1.54515
NODE_15_length_123652_cov_19.9455_ID_2240:46453-47869		0.00016	0.99984	0.34495	0.34237	52.39	153.05	-1.54637
NODE_12_length_182902_cov_20.737_ID_2234:37759-38809		0.00449	0.99551	0.34657	0.34212	30.24	88.4	-1.54742
NODE_3_length_336714_cov_20.5608_ID_2216:34327-35578		0	1	0.34321	0.34187	100.73	294.65	-1.54848
NODE_10_length_192622_cov_21.0874_ID_2230:83699-85043		0	1	0.34352	0.3418	78.74	230.38	-1.54875
NODE_10_length_192622_cov_21.0874_ID_2230:140839-142285		0	1	0.34513	0.34105	32.99	96.76	-1.55193
NODE_14_length_162020_cov_20.0223_ID_2238:125276-126161		8e-05	0.99992	0.34722	0.34097	21.45	62.93	-1.55227
NODE_10_length_192622_cov_21.0874_ID_2230:184558-185443		0.00086	0.99914	0.34745	0.34086	20.3	59.58	-1.55277
NODE_1_length_446704_cov_20.4868_ID_2212:280423-281731		0.01471	0.98529	0.34365	0.34084	47.78	140.2	-1.55285
NODE_27_length_59767_cov_18.9281_ID_2264:49784-50927		0.00209	0.99791	0.34811	0.33999	16.42	48.32	-1.55643
NODE_6_length_269480_cov_20.5655_ID_2222:266556-267732		0.00074	0.99926	0.34492	0.33971	25.71	75.7	-1.55762
NODE_2_length_349297_cov_21.1495_ID_2214:257900-258305		0.00035	0.99965	0.35019	0.33935	12.24	36.07	-1.55916
NODE_12_length_182902_cov_20.737_ID_2234:161663-162413		0.00639	0.99361	0.34458	0.3391	24.38	71.9	-1.56023
NODE_42_length_21919_cov_16.4402_ID_2294:387-1422		0	1	0.34278	0.3388	33.67	99.41	-1.56148
NODE_10_length_192622_cov_21.0874_ID_2230:112244-114026		0.01226	0.98774	0.34162	0.33866	45.45	134.21	-1.56207
NODE_18_length_103837_cov_20.8298_ID_2246:10394-12107		0	1	0.34117	0.33761	37.64	111.5	-1.56658
NODE_3_length_336714_cov_20.5608_ID_2216:261592-262258		0.00064	0.99936	0.34372	0.33721	20.44	60.63	-1.56829
NODE_76_length_1389_cov_49.0293_ID_2362:25-1093		0.00318	0.99682	0.34061	0.33712	38.39	113.91	-1.56867
NODE_63_length_6088_cov_16.1285_ID_2336:3539-4658		0	1	0.34001	0.33692	43.24	128.37	-1.56953
NODE_1_length_446704_cov_20.4868_ID_2212:89718-91344		0.00403	0.99597	0.33988	0.33616	35.91	106.86	-1.57276
NODE_12_length_182902_cov_20.737_ID_2234:110391-111888	BUPNP1_02878	0.0002	0.9998	0.33956	0.336	37.52	111.69	-1.57346
NODE_6_length_269480_cov_20.5655_ID_2222:128162-129260		1e-05	0.99999	0.33888	0.33585	44.18	131.56	-1.57411
NODE_19_length_94479_cov_21.9741_ID_2248:34148-35429		0.02384	0.97616	0.34112	0.33552	23.75	70.79	-1.57553
NODE_19_length_94479_cov_21.9741_ID_2248:3116-4769		0.00986	0.99014	0.33736	0.3355	71.81	214.05	-1.57562
NODE_4_length_288658_cov_20.1336_ID_2218:193411-195064		0.00865	0.99135	0.33821	0.33539	47.44	141.46	-1.57608
NODE_33_length_41989_cov_16.8585_ID_2276:27960-28734		0.01483	0.98517	0.34053	0.33529	25.39	75.74	-1.57652
NODE_1_length_446704_cov_20.4868_ID_2212:311961-313314		0	1	0.33685	0.3331	35.48	106.53	-1.58598
NODE_23_length_70985_cov_21.2858_ID_2256:10952-12107		0.00463	0.99537	0.33657	0.33309	38.23	114.81	-1.58603
NODE_6_length_269480_cov_20.5655_ID_2222:71081-72659		0	1	0.3351	0.33272	56.15	168.77	-1.5876
NODE_50_length_14605_cov_15.8436_ID_2310:12676-13633		0.00517	0.99483	0.33578	0.3325	40.51	121.84	-1.58858
NODE_60_length_7089_cov_11.3177_ID_2330:4997-5666		0.00749	0.99251	0.33431	0.33092	39.13	118.28	-1.59543
NODE_12_length_182902_cov_20.737_ID_2234:111990-112908		0.00728	0.99272	0.33663	0.32993	19.66	59.61	-1.59979
NODE_3_length_336714_cov_20.5608_ID_2216:176558-177704		0.00685	0.99315	0.33161	0.32971	69.94	212.14	-1.60073
NODE_2_length_349297_cov_21.1495_ID_2214:127421-128045		0.01556	0.98444	0.34308	0.32959	9.65	29.31	-1.60126
NODE_5_length_276834_cov_19.8383_ID_2220:244185-244752		0.0028	0.9972	0.35447	0.32908	5.03	15.3	-1.6035
NODE_22_length_77228_cov_20.3355_ID_2254:68185-69208		0.00439	0.99561	0.33098	0.32886	62.5	190.08	-1.60446
[truncated: 907 more rows]
